# Supplementary material for: Reduced protein-coding transcript diversity in severe dengue emphasises the role of alternative splicing
Source: Life Sci Alliance. 2024 Jun 3;7(8):e202402683. doi: 10.26508/lsa.202402683 (PMC11147948; doi:10.26508/lsa.202402683)
Supplement: Supplementary file 1 [file LSA-2024-02683_TableS1.xlsx]

## Sheet: 1
Supplementary file 1: Sample specific viral genome coverage and depth.
Sample ID	Disease severity	Sequencing Depth	Mapped sequencing reads	Coveraged bases	Dengue genome cov %age	Serotype
IGIB1130427008	Mild	8616.66	847285	10694	99.7296	DENV2
IGIB113002390340	Mild	5886.8	559456	10709	99.8694	DENV2
IGIB113002257842	Mild	2916.95	276442	10711	99.8881	DENV2
IGIB113000849750	Mild	1898.79	190010	10716	99.9347	DENV2
IGIB113003405741	Mild	1535.26	150349	10692	99.7109	DENV2
IGIB1130143348	Mild	1071.48	104039	10690	99.6923	DENV2
IGIB1130492220	Mild	535.001	50964	10679	99.5897	DENV2
IGIB1130631658	Mild	511.473	49879	10675	99.5524	DENV2
IGIB113002300283	Mild	359.696	35628	10674	99.543	DENV2
IGIB1130388376	Mild	259.874	25771	10676	99.5617	DENV2
IGIB1130923527	Mild	218.584	21265	10706	99.8415	DENV2
IGIB1130532683	Mild	150.015	14455	10703	99.8135	DENV2
IGIB113002385384	Mild	128.578	12319	10689	99.6829	DENV2
IGIB113002358285	Mild	125.247	12888	10690	99.6923	DENV2
IGIB1130924841	Mild	98.7666	10557	10690	99.6923	DENV2
IGIB1130661232	Mild	85.2785	8419	10629	99.1234	DENV2
IGIB1130567172	Mild	66.6015	7148	10676	99.5617	DENV2
IGIB113002156413	Mild	61.9087	6619	10663	99.4405	DENV2
IGIB113002298284	Mild	59.0692	5891	10685	99.6456	DENV2
IGIB113083612	Mild	53.4539	5683	10668	99.4871	DENV2
IGIB1130496737	Moderate	893.365	86659	10683	99.627	DENV2
IGIB1130757484	Moderate	826.002	81490	10696	99.7482	DENV2
IGIB1130922137	Moderate	718.665	70996	10690	99.6923	DENV2
IGIB113065285	Moderate	534.721	52395	10689	99.6829	DENV2
IGIB1130395724	Moderate	369.931	35804	10674	99.543	DENV2
IGIB1130170839	Moderate	200.027	19058	10665	99.4591	DENV2
IGIB1130493597	Moderate	158.529	15919	10713	99.9067	DENV2
IGIB113002385680	Moderate	145.413	14903	10685	99.6456	DENV2
IGIB1130487048	Moderate	137.734	13614	10664	99.4498	DENV2
IGIB113002348939	Moderate	124.978	13021	10674	99.543	DENV2
IGIB113078087	Moderate	103.232	10261	10643	99.2539	DENV2
IGIB1130929243	Moderate	102.936	10603	10664	99.4498	DENV2
IGIB1130658717	Moderate	97.137	9710	10668	99.4871	DENV2
IGIB113002190929	Severe	2001.4	193320	10707	99.8508	DENV2
IGIB1130259880	Severe	1357.37	130944	10695	99.7389	DENV2
IGIB113002297804	Severe	616.86	59176	10686	99.6549	DENV2
IGIB113002393520	Severe	602.001	57219	10674	99.543	DENV2
IGIB1130492817	Severe	516.518	51895	10678	99.5803	DENV2
IGIB1130581789	Severe	388.018	39012	10677	99.571	DENV2
IGIB113002307585	Severe	324.423	31302	10679	99.5897	DENV2
IGIB1130349380	Severe	140.523	13597	10663	99.4405	DENV2
IGIB113002299733	Severe	96.9403	9506	10676	99.5617	DENV2
IGIB113002393366	Severe	74.9804	7471	10668	99.4871	DENV2
IGIB1130536264	Mild	48.5256	4630	10662	99.4311	DENV2
IGIB1130914037	Mild	34.9936	3770	10670	99.5057	DENV2
IGIB113002354001	Mild	31.153	3112	10479	97.7245	DENV2
IGIB113002277314	Mild	30.4014	3053	9983	93.0989	DENV2
IGIB113002278963	Mild	28.0811	2873	8309	77.4876	DENV2
IGIB1130806789	Mild	25.5428	2590	9783	91.2338	DENV2
IGIB1130493563	Mild	23.5941	2314	10552	98.4053	DENV2
IGIB1130141653	Mild	1581.89	49514	2135	19.9105	DENV2
IGIB1130486503	Mild	1384.45	48999	2456	22.904	DENV2
IGIB1130928465	Mild	343.022	5640	1506	14.0446	DENV2
IGIB113002385876	Mild	50.8301	664	616	5.74466
IGIB113002224539	Mild	39.8417	2819	4906	45.7521	DENV2
IGIB113002372457	Mild	28.695	186	0	0
IGIB1130417931	Mild	21.1517	189	0	0
IGIB113002356641	Mild	12.9253	1222	2957	27.5762	DENV2
IGIB1130490942	Mild	10.8581	1034	0	0
IGIB113002393843	Mild	7.01081	612	2494	23.2584
IGIB113002364921	Mild	3.65476	125	0	0
IGIB1130902375	Mild	2.80614	17	0	0
IGIB113002311298	Mild	2.5236	6	0	0
IGIB113002320529	Mild	2.43157	21	0	0
IGIB1130918017	Mild	1	1	0	0
IGIB113001484596	Mild	0	0	0	0
IGIB113002374331	Mild	0	0	0	0
IGIB1130564259	Mild	0	0	0	0
IGIB113002353774	Moderate	43.6748	4574	10660	99.4125	DENV2
IGIB113002311561	Moderate	27.2185	2883	10441	97.3701	DENV2
IGIB113060368	Moderate	25.6459	2627	10311	96.1578	DENV2
IGIB113002300009	Moderate	20.6763	2032	10348	96.5028	DENV2
IGIB113002394123	Moderate	14.0113	1430	10401	96.9971	DENV2
IGIB113002376445	Moderate	520.446	17081	2280	21.2627	DENV2
IGIB1130488088	Moderate	100.467	1764	1129	10.5288	DENV2
IGIB113001664199	Moderate	82.0453	3103	2304	21.4865	DENV2
IGIB113002365687	Moderate	80.1189	392	0	0
IGIB113003404387	Moderate	65.8869	506	398	3.71165
IGIB1130483166	Moderate	41.3248	483	454	4.23389
IGIB1130151498	Moderate	26.6957	351	0	0
IGIB1130635311	Moderate	20.0493	1964	4102	38.2542	DENV2
IGIB113002314270	Moderate	15.219	246	261	2.43402
IGIB113002374106	Moderate	12.0031	1094	3142	29.3015	DENV2
IGIB1130176342	Moderate	11.6123	46	0	0
IGIB1130926534	Moderate	9.59479	968	0	0
IGIB1130482394	Moderate	5.63124	377	0	0
IGIB1130478750	Moderate	5.32191	431	0	0
IGIB1130491776	Moderate	4.86689	36	0	0
IGIB1130490699	Moderate	4.85657	41	0	0
IGIB113002097879	Moderate	4.40865	314	0	0
IGIB113002308435	Moderate	4.28424	22	0	0
IGIB1130744095	Moderate	3.49094	80	0	0
IGIB113002340442	Moderate	3.03022	95	0	0
IGIB1130559003	Moderate	2.33951	4	0	0
IGIB113002365734	Moderate	2.00614	16	0	0
IGIB113002317760	Moderate	2	2	0	0
IGIB1130927056	Moderate	2	0	0	0
IGIB1130117598	Moderate	1.97984	6	0	0
IGIB1130925817	Moderate	1.83249	8	0	0
IGIB1130922003	Moderate	1.79372	8	0	0
IGIB1130922387	Moderate	1.69888	9	0	0
IGIB113002313519	Severe	123.972	2369	1818	16.9542	DENV2
IGIB1130465475	Severe	13.4051	1260	1822	16.9915	DENV2
IGIB1130925327	Severe	12.1016	1191	2175	20.2835	DENV2
IGIB1130927408	Severe	10.8884	1033	0	0
IGIB113002368720	Severe	5.84644	27	0	0
IGIB1130489912	Severe	3.26241	14	0	0
IGIB1130480090	Severe	2.69481	127	0	0
IGIB1130259871	Severe	2.62857	0	0	0
IGIB1130630558	Severe	2.02922	52	0	0
IGIB1130271063	Severe	1.68115	18	0	0
IGIB113093534	Severe	0	0	0	0
