# Supplementary material for: Reduced protein-coding transcript diversity in severe dengue emphasises the role of alternative splicing
Source: Life Sci Alliance. 2024 Jun 3;7(8):e202402683. doi: 10.26508/lsa.202402683 (PMC11147948; doi:10.26508/lsa.202402683)
Supplement: Supplementary file 2 [file LSA-2024-02683_TableS2.xlsx]

## Sheet: 2a
Supplementary File 2a: Differential Transcript Expression between severity comparison Severe vs Mild
gene_id	tx_name	log10mean	stat	log2FC	pvalue	locfdr	qvalue	gene name	symbol	biotype	description	no. of isoforms significant	No of isoforms expressed	Total isoforms possible
ENSG00000112715.26	ENST00000372067.8	1.91895	-215.2	-1.92891	0.000427397	0.0182424	0.00706159	VEGFA	VEGFA-205	protein_coding	vascular endothelial growth factor A [Source:HGNC Symbol;Acc:HGNC:12680]	1	8	26
ENSG00000135245.10	ENST00000257696.5	2.25934	-232.7	-1.80172	0.000120081	0.00823233	0.00317532	HILPDA	HILPDA-201	protein_coding	hypoxia inducible lipid droplet associated [Source:HGNC Symbol;Acc:HGNC:28859]	1	2	4
ENSG00000213654.10	ENST00000619085.1	2.14972	-240.6	-1.66694	6.48778e-05	0.0055104	0.0021673	GPSM3	GPSM3-210	protein_coding	G protein signaling modulator 3 [Source:HGNC Symbol;Acc:HGNC:13945]	1	4	5
ENSG00000122861.16	ENST00000372764.4	2.34329	-185	-1.65887	0.00273796	0.0606842	0.0223456	PLAU	PLAU-201	protein_coding	plasminogen activator, urokinase [Source:HGNC Symbol;Acc:HGNC:9052]	1	2	5
ENSG00000186517.14	ENST00000368016.7	2.13151	-199.2	-1.64443	0.00119455	0.0348592	0.0133101	ARHGAP30	ARHGAP30-203	protein_coding	Rho GTPase activating protein 30 [Source:HGNC Symbol;Acc:HGNC:27414]	1	6	7
ENSG00000132510.11	ENST00000254846.9	2.30078	-194.2	-1.58912	0.00161625	0.0426029	0.0158704	KDM6B	KDM6B-201	protein_coding	lysine demethylase 6B [Source:HGNC Symbol;Acc:HGNC:29012]	1	4	6
ENSG00000119917.15	ENST00000681277.1	1.97911	-247	-1.58315	4.15445e-05	0.00412648	0.001646	IFIT3	IFIT3-214	protein_coding	interferon induced protein with tetratricopeptide repeats 3 [Source:HGNC Symbol;Acc:HGNC:5411]	1	7	15
ENSG00000117984.15	ENST00000429746.2	2.5705	-171.6	-1.57296	0.00562729	0.0984804	0.0353332	CTSD	CTSD-203	protein_coding	cathepsin D [Source:HGNC Symbol;Acc:HGNC:2529]	1	8	16
ENSG00000157601.15	ENST00000619682.1	1.98445	-197	-1.52445	0.00136073	0.0379899	0.0143131	MX1	MX1-216	protein_coding	MX dynamin like GTPase 1 [Source:HGNC Symbol;Acc:HGNC:7532]	1	22	48
ENSG00000188290.11	ENST00000484667.2	1.19101	-271.5	-1.51086	4.55283e-06	0.000915383	0.000412371	HES4	HES4-204	protein_coding	hes family bHLH transcription factor 4 [Source:HGNC Symbol;Acc:HGNC:24149]	1	3	4
ENSG00000107890.17	ENST00000676299.1	1.17678	245.6	1.50067	4.80892e-05	0.00453639	0.00182505	ANKRD26	ANKRD26-217	nonsense_mediated_decay	ankyrin repeat domain containing 26 [Source:HGNC Symbol;Acc:HGNC:29186]	1	2	19
ENSG00000136100.14	ENST00000649498.1	1.22082	227.5	1.501	0.000178698	0.0106298	0.0040621	VPS36	VPS36-208	retained_intron	vacuolar protein sorting 36 homolog [Source:HGNC Symbol;Acc:HGNC:20312]	1	3	9
ENSG00000280739.5	ENST00000631175.3	2.49499	171.9	1.50222	0.0055388	0.0974313	0.0349273	EIF1B-AS1	EIF1B-AS1-206	lncRNA	EIF1B antisense RNA 1 [Source:HGNC Symbol;Acc:HGNC:44555]	1	2	15
ENSG00000170837.3	ENST00000304411.3	1.30256	294.2	1.50364	5.69103e-07	0.000241606	0.000123457	GPR27	GPR27-201	protein_coding	G protein-coupled receptor 27 [Source:HGNC Symbol;Acc:HGNC:4482]	1	1	1
ENSG00000135365.17	ENST00000686153.1	1.46252	227.5	1.50365	0.000178698	0.0106298	0.0040621	PHF21A	PHF21A-224	retained_intron	PHD finger protein 21A [Source:HGNC Symbol;Acc:HGNC:24156]	1	15	36
ENSG00000164190.19	ENST00000514335.1	1.25075	290.8	1.50569	5.69103e-07	0.000241606	0.000123457	NIPBL	NIPBL-208	retained_intron	NIPBL cohesin loading factor [Source:HGNC Symbol;Acc:HGNC:28862]	1	6	9
ENSG00000046647.14	ENST00000680255.1	1.67703	206.9	1.50614	0.000747233	0.0257674	0.0100729	GEMIN8	GEMIN8-206	protein_coding	gem nuclear organelle associated protein 8 [Source:HGNC Symbol;Acc:HGNC:26044]	1	1	6
ENSG00000124469.12	ENST00000244336.10	1.59316	206.3	1.50685	0.000775688	0.0263828	0.0102558	CEACAM8	CEACAM8-201	protein_coding	CEA cell adhesion molecule 8 [Source:HGNC Symbol;Acc:HGNC:1820]	1	1	2
ENSG00000147650.12	ENST00000519675.1	1.05673	247.1	1.50726	4.15445e-05	0.00412648	0.001646	LRP12	LRP12-204	retained_intron	LDL receptor related protein 12 [Source:HGNC Symbol;Acc:HGNC:31708]	1	1	7
ENSG00000196866.3	ENST00000341023.2	1.35434	310.2	1.50747	2.84552e-07	0.000160361	0.000107527	H2AC7	H2AC7-201	protein_coding	H2A clustered histone 7 [Source:HGNC Symbol;Acc:HGNC:4729]	1	1	1
ENSG00000242808.12	ENST00000668295.3	1.07553	175.3	1.50797	0.00464673	0.0865535	0.0313556	SOX2-OT	SOX2-OT-301	lncRNA	SOX2 overlapping transcript [Source:HGNC Symbol;Acc:HGNC:20209]	1	1	119
ENSG00000145241.11	ENST00000273853.11	1.46786	273	1.50969	4.26828e-06	0.000876241	0.000412371	CENPC	CENPC-201	protein_coding	centromere protein C [Source:HGNC Symbol;Acc:HGNC:1854]	1	3	7
ENSG00000227906.10	ENST00000661134.1	1.35417	276.7	1.51074	3.98372e-06	0.000836563	0.000412371	SNAP25-AS1	SNAP25-AS1-215	lncRNA	SNAP25 antisense RNA 1 [Source:HGNC Symbol;Acc:HGNC:44312]	1	2	26
ENSG00000156697.13	ENST00000394422.8	1.15811	242.4	1.51084	5.97559e-05	0.00522321	0.00207436	UTP14A	UTP14A-201	protein_coding	UTP14A small subunit processome component [Source:HGNC Symbol;Acc:HGNC:10665]	1	1	4
ENSG00000108559.13	ENST00000700529.1	1.14037	273.5	1.51458	4.26828e-06	0.000876241	0.000412371	NUP88	NUP88-214	protein_coding	nucleoporin 88 [Source:HGNC Symbol;Acc:HGNC:8067]	1	4	33
ENSG00000166762.19	ENST00000469461.6	1.14624	232.4	1.5146	0.000122926	0.00835837	0.0032287	CATSPER2	CATSPER2-211	retained_intron	cation channel sperm associated 2 [Source:HGNC Symbol;Acc:HGNC:18810]	1	1	12
ENSG00000067646.12	ENST00000383052.5	1.14969	195.7	1.5154	0.00148394	0.0402427	0.0151467	ZFY	ZFY-202	protein_coding	zinc finger protein Y-linked [Source:HGNC Symbol;Acc:HGNC:12870]	1	3	7
ENSG00000130640.15	ENST00000480198.1	1.05736	278.2	1.51644	3.13007e-06	0.000713706	0.000398551	TUBGCP2	TUBGCP2-207	retained_intron	tubulin gamma complex associated protein 2 [Source:HGNC Symbol;Acc:HGNC:18599]	1	14	35
ENSG00000198718.13	ENST00000555945.1	1.10658	276.8	1.51728	3.98372e-06	0.000836563	0.000412371	TOGARAM1	TOGARAM1-206	retained_intron	TOG array regulator of axonemal microtubules 1 [Source:HGNC Symbol;Acc:HGNC:19959]	1	3	10
ENSG00000166352.18	ENST00000678950.1	1.29255	252	1.51897	2.56097e-05	0.00301385	0.00121131	IFTAP	IFTAP-224	protein_coding	intraflagellar transport associated protein [Source:HGNC Symbol;Acc:HGNC:25142]	1	2	27
ENSG00000120697.10	ENST00000679397.1	0.963547	239.1	1.52063	7.22761e-05	0.00591228	0.0022829	ALG5	ALG5-206	retained_intron	ALG5 dolichyl-phosphate beta-glucosyltransferase [Source:HGNC Symbol;Acc:HGNC:20266]	1	1	28
ENSG00000086232.13	ENST00000463213.5	0.962145	314.1	1.52144	2.84552e-07	0.000160361	0.000107527	EIF2AK1	EIF2AK1-206	retained_intron	eukaryotic translation initiation factor 2 alpha kinase 1 [Source:HGNC Symbol;Acc:HGNC:24921]	1	4	10
ENSG00000258405.11	ENST00000421239.7	1.16857	233.8	1.52388	0.000112113	0.00787315	0.00304718	ZNF578	ZNF578-201	protein_coding	zinc finger protein 578 [Source:HGNC Symbol;Acc:HGNC:26449]	1	1	2
ENSG00000174501.15	ENST00000531153.5	1.42158	332.1	1.52406	2.84552e-07	0.000160361	0.000107527	ANKRD36C	ANKRD36C-205	retained_intron	ankyrin repeat domain 36C [Source:HGNC Symbol;Acc:HGNC:32946]	1	4	8
ENSG00000254211.6	ENST00000653465.1	1.00024	182.1	1.52512	0.00322824	0.0677771	0.024945	LINC01485	LINC01485-206	lncRNA	long intergenic non-protein coding RNA 1485 [Source:HGNC Symbol;Acc:HGNC:51138]	1	1	8
ENSG00000091128.13	ENST00000418464.1	1.3072	191.7	1.52518	0.00187406	0.0470426	0.0175627	LAMB4	LAMB4-203	protein_coding	laminin subunit beta 4 [Source:HGNC Symbol;Acc:HGNC:6491]	1	1	8
ENSG00000105792.19	ENST00000475031.5	1.23914	203.1	1.52611	0.000947273	0.0299734	0.0115555	CFAP69	CFAP69-210	retained_intron	cilia and flagella associated protein 69 [Source:HGNC Symbol;Acc:HGNC:26107]	1	1	13
ENSG00000120370.14	ENST00000687370.1	1.12383	327.3	1.52683	2.84552e-07	0.000160361	0.000107527	GORAB	GORAB-213	retained_intron	golgin, RAB6 interacting [Source:HGNC Symbol;Acc:HGNC:25676]	1	3	28
ENSG00000100764.14	ENST00000555679.5	1.44648	222.1	1.52719	0.000262357	0.0135244	0.00518269	PSMC1	PSMC1-205	retained_intron	proteasome 26S subunit, ATPase 1 [Source:HGNC Symbol;Acc:HGNC:9547]	1	4	7
ENSG00000223949.8	ENST00000424995.2	2.04382	204	1.52822	0.000890078	0.0287975	0.011104	ROR1-AS1	ROR1-AS1-202	lncRNA	ROR1 antisense RNA 1 [Source:HGNC Symbol;Acc:HGNC:40508]	1	1	7
ENSG00000089053.13	ENST00000366333.3	1.1379	293.2	1.52983	5.69103e-07	0.000241606	0.000123457	ANAPC5	ANAPC5-202	retained_intron	anaphase promoting complex subunit 5 [Source:HGNC Symbol;Acc:HGNC:15713]	1	6	22
ENSG00000177932.7	ENST00000315475.7	0.920555	236.5	1.53003	8.87801e-05	0.00676188	0.00258892	ZNF354C	ZNF354C-201	protein_coding	zinc finger protein 354C [Source:HGNC Symbol;Acc:HGNC:16736]	1	1	1
ENSG00000169247.14	ENST00000504091.1	1.15235	161.6	1.53071	0.00924025	0.137931	0.0484455	SH3TC2	SH3TC2-204	retained_intron	SH3 domain and tetratricopeptide repeats 2 [Source:HGNC Symbol;Acc:HGNC:29427]	1	2	21
ENSG00000242512.9	ENST00000609168.2	1.6687	221.3	1.53154	0.000280283	0.0140884	0.005445	LINC01206	LINC01206-212	lncRNA	long intergenic non-protein coding RNA 1206 [Source:HGNC Symbol;Acc:HGNC:49637]	1	3	100
ENSG00000137962.13	ENST00000546444.1	1.3412	190.2	1.53196	0.0020354	0.0497245	0.0184832	ARHGAP29	ARHGAP29-204	retained_intron	Rho GTPase activating protein 29 [Source:HGNC Symbol;Acc:HGNC:30207]	1	1	5
ENSG00000176204.14	ENST00000456154.1	0.896437	169.1	1.53293	0.00638932	0.107321	0.038396	LRRTM4	LRRTM4-206	protein_coding	leucine rich repeat transmembrane neuronal 4 [Source:HGNC Symbol;Acc:HGNC:19411]	1	1	7
ENSG00000066427.25	ENST00000454964.3	0.939109	241.7	1.53978	6.11786e-05	0.00530377	0.00209552	ATXN3	ATXN3-205	retained_intron	ataxin 3 [Source:HGNC Symbol;Acc:HGNC:7106]	1	3	54
ENSG00000101425.14	ENST00000642449.2	1.4673	167.5	1.54395	0.00691205	0.113202	0.0403103	BPI	BPI-206	protein_coding	bactericidal permeability increasing protein [Source:HGNC Symbol;Acc:HGNC:1095]	1	1	6
ENSG00000197061.5	ENST00000377803.4	1.47397	309.1	1.54459	2.84552e-07	0.000160361	0.000107527	H4C3	H4C3-201	protein_coding	H4 clustered histone 3 [Source:HGNC Symbol;Acc:HGNC:4787]	1	1	1
ENSG00000172146.4	ENST00000641322.1	1.85549	198.5	1.54595	0.00124378	0.0357983	0.0136041	OR1A1	OR1A1-201	protein_coding	olfactory receptor family 1 subfamily A member 1 [Source:HGNC Symbol;Acc:HGNC:8179]	1	1	3
ENSG00000151490.15	ENST00000674388.1	0.907767	203.5	1.54614	0.000918817	0.0293908	0.0113338	PTPRO	PTPRO-222	protein_coding	protein tyrosine phosphatase receptor type O [Source:HGNC Symbol;Acc:HGNC:9678]	1	2	26
ENSG00000135976.21	ENST00000421946.2	1.28371	282.5	1.54622	2.56097e-06	0.000627591	0.000367347	ANKRD36	ANKRD36-202	retained_intron	ankyrin repeat domain 36 [Source:HGNC Symbol;Acc:HGNC:24079]	1	3	6
ENSG00000135387.21	ENST00000534825.5	1.02955	292.2	1.54654	5.69103e-07	0.000241606	0.000123457	CAPRIN1	CAPRIN1-217	protein_coding	cell cycle associated protein 1 [Source:HGNC Symbol;Acc:HGNC:6743]	1	5	17
ENSG00000170919.16	ENST00000520622.6	1.00388	274	1.54699	3.98372e-06	0.000836563	0.000412371	TPT1-AS1	TPT1-AS1-211	lncRNA	TPT1 antisense RNA 1 [Source:HGNC Symbol;Acc:HGNC:43686]	1	2	50
ENSG00000226688.9	ENST00000416301.5	1.3519	267.9	1.54704	5.12193e-06	0.000992239	0.00041958	ENTPD1-AS1	ENTPD1-AS1-202	lncRNA	ENTPD1 antisense RNA 1 [Source:HGNC Symbol;Acc:HGNC:45203]	1	2	40
ENSG00000281548.1	ENST00000629028.1	1.35338	197.5	1.54827	0.00131804	0.0371963	0.0140577	LINC00895	LINC00895-201	lncRNA	long intergenic non-protein coding RNA 895 [Source:HGNC Symbol;Acc:HGNC:48580]	1	1	1
ENSG00000274317.2	ENST00000667295.1	1.49742	208.8	1.54983	0.00066955	0.0240526	0.00943464	LINC02334	LINC02334-205	lncRNA	long intergenic non-protein coding RNA 2334 [Source:HGNC Symbol;Acc:HGNC:53254]	1	1	6
ENSG00000122378.14	ENST00000606162.6	1.1863	254.2	1.55346	2.13414e-05	0.00267249	0.00110783	PRXL2A	PRXL2A-205	protein_coding	peroxiredoxin like 2A [Source:HGNC Symbol;Acc:HGNC:28651]	1	1	6
ENSG00000227908.5	ENST00000500093.2	1.40758	238.9	1.55504	7.25607e-05	0.00592745	0.0022829	IL6ST-DT	IL6ST-DT-201	lncRNA	IL6ST divergent transcript [Source:HGNC Symbol;Acc:HGNC:55804]	1	1	2
ENSG00000160352.16	ENST00000456283.7	1.22871	329	1.55583	2.84552e-07	0.000160361	0.000107527	ZNF714	ZNF714-202	protein_coding	zinc finger protein 714 [Source:HGNC Symbol;Acc:HGNC:27124]	1	1	10
ENSG00000147604.14	ENST00000435330.5	1.87086	263.1	1.55722	8.8211e-06	0.0014536	0.00062	RPL7	RPL7-206	protein_coding	ribosomal protein L7 [Source:HGNC Symbol;Acc:HGNC:10363]	1	3	8
ENSG00000140285.12	ENST00000267843.9	1.34207	272.6	1.55773	4.55283e-06	0.000915383	0.000412371	FGF7	FGF7-201	protein_coding	fibroblast growth factor 7 [Source:HGNC Symbol;Acc:HGNC:3685]	1	1	4
ENSG00000127603.32	ENST00000686657.1	0.930719	271.9	1.55867	4.55283e-06	0.000915383	0.000412371	MACF1	MACF1-242	retained_intron	microtubule actin crosslinking factor 1 [Source:HGNC Symbol;Acc:HGNC:13664]	1	18	58
ENSG00000165023.7	ENST00000637905.1	1.16178	289.1	1.56004	8.53655e-07	0.000313952	0.000170455	DIRAS2	DIRAS2-203	protein_coding	DIRAS family GTPase 2 [Source:HGNC Symbol;Acc:HGNC:19323]	1	1	3
ENSG00000138658.16	ENST00000502805.1	1.1155	260.1	1.56088	1.30894e-05	0.00191786	0.000817052	ZGRF1	ZGRF1-206	nonsense_mediated_decay	zinc finger GRF-type containing 1 [Source:HGNC Symbol;Acc:HGNC:25654]	1	1	12
ENSG00000189367.15	ENST00000483725.8	0.970216	184.5	1.56132	0.00281934	0.0618892	0.022777	KIAA0408	KIAA0408-204	protein_coding	KIAA0408 [Source:HGNC Symbol;Acc:HGNC:21636]	1	1	5
ENSG00000116205.14	ENST00000234827.6	1.27399	314.8	1.56161	2.84552e-07	0.000160361	0.000107527	TCEANC2	TCEANC2-201	protein_coding	transcription elongation factor A N-terminal and central domain containing 2 [Source:HGNC Symbol;Acc:HGNC:26494]	1	1	5
ENSG00000119812.20	ENST00000692348.1	1.59274	176.3	1.56259	0.00441738	0.0836567	0.0304094	FAM98A	FAM98A-215	retained_intron	family with sequence similarity 98 member A [Source:HGNC Symbol;Acc:HGNC:24520]	1	1	18
ENSG00000204519.11	ENST00000282296.10	1.24768	306.9	1.56613	2.84552e-07	0.000160361	0.000107527	ZNF551	ZNF551-201	protein_coding	zinc finger protein 551 [Source:HGNC Symbol;Acc:HGNC:25108]	1	1	4
ENSG00000151835.17	ENST00000682354.1	1.47525	252	1.56847	2.56097e-05	0.00301385	0.00121131	SACS	SACS-207	retained_intron	sacsin molecular chaperone [Source:HGNC Symbol;Acc:HGNC:10519]	1	2	23
ENSG00000196263.8	ENST00000591537.5	1.97332	208.2	1.5688	0.000691461	0.0245418	0.00958202	ZNF471	ZNF471-202	protein_coding	zinc finger protein 471 [Source:HGNC Symbol;Acc:HGNC:23226]	1	1	4
ENSG00000228716.7	ENST00000439211.7	1.15361	266.9	1.56892	5.97559e-06	0.00110436	0.000459519	DHFR	DHFR-201	protein_coding	dihydrofolate reductase [Source:HGNC Symbol;Acc:HGNC:2861]	1	1	7
ENSG00000078674.20	ENST00000522275.6	1.74336	230.7	1.56892	0.000140569	0.00911563	0.00352857	PCM1	PCM1-214	protein_coding	pericentriolar material 1 [Source:HGNC Symbol;Acc:HGNC:8727]	2	11	22
ENSG00000168653.11	ENST00000372967.3	1.7316	283.2	1.57404	2.56097e-06	0.000627591	0.000367347	NDUFS5	NDUFS5-201	protein_coding	NADH:ubiquinone oxidoreductase subunit S5 [Source:HGNC Symbol;Acc:HGNC:7712]	1	2	2
ENSG00000114541.15	ENST00000478263.5	1.62728	267.9	1.57472	5.12193e-06	0.000992239	0.00041958	FRMD4B	FRMD4B-210	protein_coding	FERM domain containing 4B [Source:HGNC Symbol;Acc:HGNC:24886]	1	2	18
ENSG00000101003.12	ENST00000696808.1	0.994715	284.1	1.57516	2.56097e-06	0.000627591	0.000367347	GINS1	GINS1-212	retained_intron	GINS complex subunit 1 [Source:HGNC Symbol;Acc:HGNC:28980]	1	1	25
ENSG00000083720.13	ENST00000196371.10	1.15359	257.9	1.57613	1.59349e-05	0.00219578	0.000924092	OXCT1	OXCT1-201	protein_coding	3-oxoacid CoA-transferase 1 [Source:HGNC Symbol;Acc:HGNC:8527]	1	1	8
ENSG00000115839.19	ENST00000687630.1	1.27832	290.2	1.5767	5.69103e-07	0.000241606	0.000123457	RAB3GAP1	RAB3GAP1-215	retained_intron	RAB3 GTPase activating protein catalytic subunit 1 [Source:HGNC Symbol;Acc:HGNC:17063]	1	8	25
ENSG00000048342.18	ENST00000652443.1	1.15109	263.4	1.57852	8.8211e-06	0.0014536	0.00062	CC2D2A	CC2D2A-219	protein_coding	coiled-coil and C2 domain containing 2A [Source:HGNC Symbol;Acc:HGNC:29253]	1	2	24
ENSG00000124486.15	ENST00000704654.1	1.80249	260.6	1.58084	1.22357e-05	0.00182996	0.000781818	USP9X	USP9X-216	protein_coding	ubiquitin specific peptidase 9 X-linked [Source:HGNC Symbol;Acc:HGNC:12632]	1	5	18
ENSG00000235257.11	ENST00000366441.4	1.45885	219.8	1.58136	0.000309877	0.0149862	0.00575581	ITGA9-AS1	ITGA9-AS1-201	lncRNA	ITGA9 antisense RNA 1 [Source:HGNC Symbol;Acc:HGNC:49668]	1	1	39
ENSG00000036530.9	ENST00000554611.5	1.36827	209.2	1.58228	0.000646786	0.0235394	0.00922858	CYP46A1	CYP46A1-204	nonsense_mediated_decay	cytochrome P450 family 46 subfamily A member 1 [Source:HGNC Symbol;Acc:HGNC:2641]	1	1	7
ENSG00000233396.9	ENST00000664959.1	1.52465	209.3	1.5831	0.000642518	0.0234425	0.00919756	LINC01719	LINC01719-207	lncRNA	long intergenic non-protein coding RNA 1719 [Source:HGNC Symbol;Acc:HGNC:52506]	1	1	9
ENSG00000251209.10	ENST00000666698.1	1.30418	215.4	1.58444	0.000422275	0.0181086	0.00702652	LINC00923	LINC00923-215	lncRNA	long intergenic non-protein coding RNA 923 [Source:HGNC Symbol;Acc:HGNC:28088]	1	2	18
ENSG00000135776.5	ENST00000344517.5	1.3431	221	1.5855	0.00028569	0.0142554	0.00550137	ABCB10	ABCB10-201	protein_coding	ATP binding cassette subfamily B member 10 [Source:HGNC Symbol;Acc:HGNC:41]	1	1	3
ENSG00000235888.5	ENST00000652155.1	1.38433	227.3	1.58564	0.000182398	0.010769	0.00411954	LINC02940	LINC02940-203	lncRNA	long intergenic non-protein coding RNA 2940 [Source:HGNC Symbol;Acc:HGNC:55955]	1	1	7
ENSG00000135424.19	ENST00000688413.1	2.32275	222.5	1.58604	0.000254958	0.0132867	0.00508225	ITGA7	ITGA7-223	retained_intron	integrin subunit alpha 7 [Source:HGNC Symbol;Acc:HGNC:6143]	1	1	27
ENSG00000163541.12	ENST00000484365.1	1.82611	263	1.58857	9.10565e-06	0.00148663	0.000628684	SUCLG1	SUCLG1-205	retained_intron	succinate-CoA ligase GDP/ADP-forming subunit alpha [Source:HGNC Symbol;Acc:HGNC:11449]	1	3	10
ENSG00000287080.2	ENST00000612966.3	0.921411	182.4	1.58951	0.00317247	0.0669893	0.0246659	H3C3	H3C3-201	protein_coding	H3 clustered histone 3 [Source:HGNC Symbol;Acc:HGNC:4768]	1	1	1
ENSG00000187514.17	ENST00000468027.5	2.15361	331.1	1.59602	2.84552e-07	0.000160361	0.000107527	PTMA	PTMA-211	retained_intron	prothymosin alpha [Source:HGNC Symbol;Acc:HGNC:9623]	1	10	12
ENSG00000105650.23	ENST00000594617.7	1.15639	195.9	1.59626	0.00146373	0.0398771	0.0150541	PDE4C	PDE4C-206	protein_coding	phosphodiesterase 4C [Source:HGNC Symbol;Acc:HGNC:8782]	1	1	14
ENSG00000177556.12	ENST00000521264.5	1.12718	284.6	1.59784	2.56097e-06	0.000627591	0.000367347	ATOX1	ATOX1-203	protein_coding	antioxidant 1 copper chaperone [Source:HGNC Symbol;Acc:HGNC:798]	1	2	7
ENSG00000173212.5	ENST00000684484.1	3.02712	186.3	1.60038	0.00254987	0.0578523	0.0213053	MAB21L3	MAB21L3-204	protein_coding	mab-21 like 3 [Source:HGNC Symbol;Acc:HGNC:26787]	1	1	4
ENSG00000085415.16	ENST00000590843.1	1.31663	251.1	1.60095	3.13007e-05	0.00343517	0.00144928	SEH1L	SEH1L-208	retained_intron	SEH1 like nucleoporin [Source:HGNC Symbol;Acc:HGNC:30379]	1	2	10
ENSG00000215883.11	ENST00000490863.5	1.34232	284	1.60251	2.56097e-06	0.000627591	0.000367347	CYB5RL	CYB5RL-205	retained_intron	cytochrome b5 reductase like [Source:HGNC Symbol;Acc:HGNC:32220]	1	2	9
ENSG00000103197.19	ENST00000568692.2	1.66257	277.5	1.6029	3.41462e-06	0.000755367	0.000412371	TSC2	TSC2-223	retained_intron	TSC complex subunit 2 [Source:HGNC Symbol;Acc:HGNC:12363]	2	4	68
ENSG00000281501.1	ENST00000507794.2	2.23936	222.5	1.60671	0.000254958	0.0132867	0.00508225	SEPSECS-AS1	SEPSECS-AS1-201	lncRNA	SEPSECS antisense RNA 1 (head to head) [Source:HGNC Symbol;Acc:HGNC:27737]	1	1	2
ENSG00000177238.15	ENST00000322122.8	1.56368	237.9	1.60802	7.9959e-05	0.00631521	0.00244348	TRIM72	TRIM72-201	protein_coding	tripartite motif containing 72 [Source:HGNC Symbol;Acc:HGNC:32671]	1	1	1
ENSG00000245213.7	ENST00000510523.2	1.77646	256.7	1.60928	1.73577e-05	0.00232704	0.000962145	GALNT7-DT	GALNT7-DT-203	lncRNA	GALNT7 divergent transcript [Source:HGNC Symbol;Acc:HGNC:55604]	1	1	9
ENSG00000230590.13	ENST00000662240.1	1.30144	203	1.61132	0.000951256	0.0300546	0.0115555	FTX	FTX-258	lncRNA	FTX transcript, XIST regulator [Source:HGNC Symbol;Acc:HGNC:37190]	1	6	79
ENSG00000232712.6	ENST00000616177.4	1.13318	244.4	1.6116	5.12193e-05	0.00472566	0.00189274	KIZ-AS1	KIZ-AS1-203	lncRNA	KIZ antisense RNA 1 [Source:HGNC Symbol;Acc:HGNC:51231]	1	1	3
ENSG00000101842.14	ENST00000217957.10	1.41544	266.2	1.61218	5.97559e-06	0.00110436	0.000459519	VSIG1	VSIG1-201	protein_coding	V-set and immunoglobulin domain containing 1 [Source:HGNC Symbol;Acc:HGNC:28675]	1	1	5
ENSG00000169062.15	ENST00000619079.1	1.14271	321.5	1.61601	2.84552e-07	0.000160361	0.000107527	UPF3A	UPF3A-212	retained_intron	UPF3A regulator of nonsense mediated mRNA decay [Source:HGNC Symbol;Acc:HGNC:20332]	1	2	12
ENSG00000109063.15	ENST00000579489.2	1.25158	231.1	1.62523	0.000135731	0.00891196	0.00344653	MYH3	MYH3-202	retained_intron	myosin heavy chain 3 [Source:HGNC Symbol;Acc:HGNC:7573]	1	2	5
ENSG00000117385.16	ENST00000492956.1	1.17036	225.9	1.62554	0.000203739	0.0115493	0.00443344	P3H1	P3H1-213	retained_intron	prolyl 3-hydroxylase 1 [Source:HGNC Symbol;Acc:HGNC:19316]	1	4	14
ENSG00000204695.4	ENST00000641895.1	2.1966	258	1.63208	1.59349e-05	0.00219578	0.000924092	OR14J1	OR14J1-203	protein_coding	olfactory receptor family 14 subfamily J member 1 [Source:HGNC Symbol;Acc:HGNC:13971]	1	1	2
ENSG00000164066.13	ENST00000335251.11	2.00186	225.8	1.63419	0.000204877	0.0115899	0.00444994	INTU	INTU-201	protein_coding	inturned planar cell polarity protein [Source:HGNC Symbol;Acc:HGNC:29239]	1	1	8
ENSG00000196683.12	ENST00000358435.9	2.06277	227.8	1.63444	0.000173861	0.0104458	0.004	TOMM7	TOMM7-201	protein_coding	translocase of outer mitochondrial membrane 7 [Source:HGNC Symbol;Acc:HGNC:21648]	1	1	6
ENSG00000161888.12	ENST00000592540.6	1.01864	247.2	1.63507	4.126e-05	0.00410817	0.00164213	SPC24	SPC24-206	protein_coding	SPC24 component of NDC80 kinetochore complex [Source:HGNC Symbol;Acc:HGNC:26913]	1	1	7
ENSG00000103197.19	ENST00000643426.1	1.15199	249.3	1.63906	3.49999e-05	0.00369321	0.00149091	TSC2	TSC2-239	retained_intron	TSC complex subunit 2 [Source:HGNC Symbol;Acc:HGNC:12363]	2	4	68
ENSG00000100934.15	ENST00000548032.6	1.47709	299.6	1.63943	2.84552e-07	0.000160361	0.000107527	SEC23A	SEC23A-204	protein_coding	SEC23 homolog A, COPII coat complex component [Source:HGNC Symbol;Acc:HGNC:10701]	1	3	15
ENSG00000151422.14	ENST00000281092.9	1.18116	285.1	1.64029	2.56097e-06	0.000627591	0.000367347	FER	FER-201	protein_coding	FER tyrosine kinase [Source:HGNC Symbol;Acc:HGNC:3655]	2	3	9
ENSG00000179988.15	ENST00000493461.1	1.06891	183.6	1.64346	0.00295735	0.0639063	0.0235509	PSTK	PSTK-207	retained_intron	phosphoseryl-tRNA kinase [Source:HGNC Symbol;Acc:HGNC:28578]	1	1	9
ENSG00000115286.21	ENST00000436115.6	1.31844	233.9	1.64571	0.00011126	0.0078341	0.00303571	NDUFS7	NDUFS7-204	retained_intron	NADH:ubiquinone oxidoreductase core subunit S7 [Source:HGNC Symbol;Acc:HGNC:7714]	1	3	18
ENSG00000113838.13	ENST00000446782.5	1.48618	166.4	1.64654	0.00729847	0.117465	0.0418008	TBCCD1	TBCCD1-205	protein_coding	TBCC domain containing 1 [Source:HGNC Symbol;Acc:HGNC:25546]	1	2	6
ENSG00000128908.19	ENST00000696954.1	1.16808	266.1	1.64755	5.97559e-06	0.00110436	0.000459519	INO80	INO80-217	retained_intron	INO80 complex ATPase subunit [Source:HGNC Symbol;Acc:HGNC:26956]	1	3	17
ENSG00000139343.11	ENST00000266735.10	1.1466	300.5	1.64902	2.84552e-07	0.000160361	0.000107527	SNRPF	SNRPF-201	protein_coding	small nuclear ribonucleoprotein polypeptide F [Source:HGNC Symbol;Acc:HGNC:11162]	1	1	5
ENSG00000083067.26	ENST00000354500.6	1.54209	259.1	1.65256	1.45121e-05	0.00205957	0.00087931	TRPM3	TRPM3-201	retained_intron	transient receptor potential cation channel subfamily M member 3 [Source:HGNC Symbol;Acc:HGNC:17992]	1	1	29
ENSG00000153201.17	ENST00000697742.1	1.59233	254.2	1.65378	2.13414e-05	0.00267249	0.00110783	RANBP2	RANBP2-210	retained_intron	RAN binding protein 2 [Source:HGNC Symbol;Acc:HGNC:9848]	1	8	19
ENSG00000104691.16	ENST00000620074.5	1.13651	212.2	1.65716	0.000534388	0.0209174	0.00819729	UBXN8	UBXN8-209	protein_coding	UBX domain protein 8 [Source:HGNC Symbol;Acc:HGNC:30307]	1	1	10
ENSG00000100749.9	ENST00000555067.2	1.04811	264.9	1.65801	7.6829e-06	0.00131815	0.000567227	VRK1	VRK1-205	retained_intron	VRK serine/threonine kinase 1 [Source:HGNC Symbol;Acc:HGNC:12718]	1	3	63
ENSG00000244437.1	ENST00000390252.2	1.06122	170.7	1.65996	0.00589477	0.101622	0.0364077	IGKV3-15	IGKV3-15-201	IG_V_gene	immunoglobulin kappa variable 3-15 [Source:HGNC Symbol;Acc:HGNC:5816]	1	1	1
ENSG00000171320.15	ENST00000524293.1	1.00775	192.9	1.66329	0.0017389	0.0447399	0.0166739	ESCO2	ESCO2-208	retained_intron	establishment of sister chromatid cohesion N-acetyltransferase 2 [Source:HGNC Symbol;Acc:HGNC:27230]	1	1	8
ENSG00000213465.8	ENST00000524585.1	1.35409	274.3	1.66533	3.98372e-06	0.000836563	0.000412371	ARL2	ARL2-202	retained_intron	ADP ribosylation factor like GTPase 2 [Source:HGNC Symbol;Acc:HGNC:693]	1	2	6
ENSG00000075790.12	ENST00000436699.2	1.29718	200.9	1.66541	0.00107561	0.0325463	0.012422	BCAP29	BCAP29-204	protein_coding	B cell receptor associated protein 29 [Source:HGNC Symbol;Acc:HGNC:24131]	1	1	16
ENSG00000146842.17	ENST00000397622.7	1.77444	301.1	1.67418	2.84552e-07	0.000160361	0.000107527	TMEM209	TMEM209-201	protein_coding	transmembrane protein 209 [Source:HGNC Symbol;Acc:HGNC:21898]	1	1	7
ENSG00000179841.8	ENST00000394718.4	1.44857	289.1	1.67492	8.53655e-07	0.000313952	0.000170455	AKAP5	AKAP5-202	protein_coding	A-kinase anchoring protein 5 [Source:HGNC Symbol;Acc:HGNC:375]	1	1	2
ENSG00000078699.22	ENST00000543126.1	1.74171	272.5	1.67761	4.55283e-06	0.000915383	0.000412371	CBFA2T2	CBFA2T2-210	protein_coding	CBFA2/RUNX1 partner transcriptional co-repressor 2 [Source:HGNC Symbol;Acc:HGNC:1536]	1	2	10
ENSG00000215808.4	ENST00000649681.1	1.04388	162.6	1.68593	0.00880773	0.133499	0.0470911	LINC01139	LINC01139-206	lncRNA	long intergenic non-protein coding RNA 1139 [Source:HGNC Symbol;Acc:HGNC:27924]	1	1	7
ENSG00000081760.17	ENST00000536118.5	1.2835	273.4	1.68856	4.26828e-06	0.000876241	0.000412371	AACS	AACS-206	retained_intron	acetoacetyl-CoA synthetase [Source:HGNC Symbol;Acc:HGNC:21298]	1	3	12
ENSG00000164520.12	ENST00000357183.9	1.32375	222.9	1.68974	0.000248698	0.0130832	0.00501434	RAET1E	RAET1E-201	protein_coding	retinoic acid early transcript 1E [Source:HGNC Symbol;Acc:HGNC:16793]	1	1	6
ENSG00000264920.4	ENST00000580459.1	1.22829	261.8	1.69051	1.0813e-05	0.00167823	0.000719697	SP2-DT	SP2-DT-202	retained_intron	SP2 divergent transcript [Source:HGNC Symbol;Acc:HGNC:55330]	1	2	5
ENSG00000144730.19	ENST00000296318.12	1.7207	240.5	1.69608	6.57314e-05	0.00555752	0.00217105	IL17RD	IL17RD-201	protein_coding	interleukin 17 receptor D [Source:HGNC Symbol;Acc:HGNC:17616]	1	1	7
ENSG00000167766.21	ENST00000597597.1	1.00896	337.1	1.69783	2.84552e-07	0.000160361	0.000107527	ZNF83	ZNF83-211	protein_coding	zinc finger protein 83 [Source:HGNC Symbol;Acc:HGNC:13158]	1	2	24
ENSG00000101442.10	ENST00000243903.6	1.17835	332.1	1.70031	2.84552e-07	0.000160361	0.000107527	ACTR5	ACTR5-201	protein_coding	actin related protein 5 [Source:HGNC Symbol;Acc:HGNC:14671]	1	1	1
ENSG00000134317.18	ENST00000497403.5	1.05493	260.6	1.70369	1.22357e-05	0.00182996	0.000781818	GRHL1	GRHL1-208	retained_intron	grainyhead like transcription factor 1 [Source:HGNC Symbol;Acc:HGNC:17923]	1	1	8
ENSG00000198774.5	ENST00000361228.5	1.09084	218.9	1.70613	0.000330649	0.0155945	0.00603323	RASSF9	RASSF9-201	protein_coding	Ras association domain family member 9 [Source:HGNC Symbol;Acc:HGNC:15739]	1	1	1
ENSG00000179859.10	ENST00000635932.1	1.53128	241.1	1.70754	6.3455e-05	0.0054314	0.00215043	RNF227	RNF227-202	protein_coding	ring finger protein 227 [Source:HGNC Symbol;Acc:HGNC:27571]	1	1	3
ENSG00000181090.21	ENST00000637318.1	1.49247	257.3	1.70802	1.70731e-05	0.00230116	0.000962145	EHMT1	EHMT1-240	protein_coding	euchromatic histone lysine methyltransferase 1 [Source:HGNC Symbol;Acc:HGNC:24650]	1	8	52
ENSG00000241288.8	ENST00000614362.1	1.114	237	1.71505	8.62192e-05	0.00663386	0.00255051	LINC02614	LINC02614-212	lncRNA	long intergenic non-protein coding RNA 2614 [Source:HGNC Symbol;Acc:HGNC:54072]	1	1	24
ENSG00000259664.3	ENST00000658446.1	1.1218	216.4	1.72257	0.00039325	0.0173381	0.00672506	LINC02254	LINC02254-208	lncRNA	long intergenic non-protein coding RNA 2254 [Source:HGNC Symbol;Acc:HGNC:53152]	1	2	13
ENSG00000184752.14	ENST00000550187.6	1.38857	198.2	1.72572	0.00126569	0.036213	0.0137242	NDUFA12	NDUFA12-207	retained_intron	NADH:ubiquinone oxidoreductase subunit A12 [Source:HGNC Symbol;Acc:HGNC:23987]	1	2	13
ENSG00000067048.17	ENST00000360160.8	2.30038	174.3	1.72781	0.00488945	0.0895716	0.0322201	DDX3Y	DDX3Y-202	protein_coding	DEAD-box helicase 3 Y-linked [Source:HGNC Symbol;Acc:HGNC:2699]	1	7	9
ENSG00000131051.24	ENST00000434927.5	1.76217	289.4	1.72884	8.53655e-07	0.000313952	0.000170455	RBM39	RBM39-214	protein_coding	RNA binding motif protein 39 [Source:HGNC Symbol;Acc:HGNC:15923]	1	18	47
ENSG00000111704.11	ENST00000229307.9	1.17835	210.5	1.73616	0.000596989	0.0223971	0.00882625	NANOG	NANOG-201	protein_coding	Nanog homeobox [Source:HGNC Symbol;Acc:HGNC:20857]	1	1	4
ENSG00000243156.9	ENST00000461307.5	1.24612	311.5	1.74098	2.84552e-07	0.000160361	0.000107527	MICAL3	MICAL3-207	protein_coding	microtubule associated monooxygenase, calponin and LIM domain containing 3 [Source:HGNC Symbol;Acc:HGNC:24694]	1	3	20
ENSG00000245680.11	ENST00000531805.5	1.59212	281.7	1.74582	2.56097e-06	0.000627591	0.000367347	ZNF585B	ZNF585B-204	retained_intron	zinc finger protein 585B [Source:HGNC Symbol;Acc:HGNC:30948]	1	2	9
ENSG00000078674.20	ENST00000517545.5	1.12561	282.1	1.75116	2.56097e-06	0.000627591	0.000367347	PCM1	PCM1-202	retained_intron	pericentriolar material 1 [Source:HGNC Symbol;Acc:HGNC:8727]	2	11	22
ENSG00000158286.13	ENST00000496676.5	1.18398	213.7	1.75135	0.000476624	0.0194996	0.00760672	RNF207	RNF207-209	retained_intron	ring finger protein 207 [Source:HGNC Symbol;Acc:HGNC:32947]	1	1	9
ENSG00000263345.1	ENST00000573007.1	1.3045	259.4	1.75168	1.42276e-05	0.00203169	0.000868056	SGSM2-AS1	SGSM2-AS1-201	lncRNA	SGSM2 antisense RNA 1 [Source:HGNC Symbol;Acc:HGNC:56091]	1	1	2
ENSG00000236810.8	ENST00000655402.1	1.15615	223.9	1.75396	0.000232479	0.0125452	0.00481438	ELOA-AS1	ELOA-AS1-204	lncRNA	ELOA antisense RNA 1 [Source:HGNC Symbol;Acc:HGNC:50582]	1	1	10
ENSG00000130939.20	ENST00000466379.1	1.18375	302.2	1.75797	2.84552e-07	0.000160361	0.000107527	UBE4B	UBE4B-206	retained_intron	ubiquitination factor E4B [Source:HGNC Symbol;Acc:HGNC:12500]	1	3	10
ENSG00000237541.4	ENST00000374940.4	1.27101	205.6	1.7639	0.000807558	0.0270647	0.0104994	HLA-DQA2	HLA-DQA2-210	protein_coding	major histocompatibility complex, class II, DQ alpha 2 [Source:HGNC Symbol;Acc:HGNC:4943]	1	1	1
ENSG00000073111.14	ENST00000265056.12	1.06767	223.2	1.76461	0.000243861	0.0129244	0.00496236	MCM2	MCM2-201	protein_coding	minichromosome maintenance complex component 2 [Source:HGNC Symbol;Acc:HGNC:6944]	1	1	9
ENSG00000169397.4	ENST00000304639.4	0.987827	218.2	1.78199	0.00034886	0.0161147	0.00626149	RNASE3	RNASE3-201	protein_coding	ribonuclease A family member 3 [Source:HGNC Symbol;Acc:HGNC:10046]	1	1	1
ENSG00000248360.7	ENST00000509654.5	1.62991	213.6	1.78469	0.000480039	0.019585	0.0076404	LINC00504	LINC00504-203	lncRNA	long intergenic non-protein coding RNA 504 [Source:HGNC Symbol;Acc:HGNC:43555]	1	2	4
ENSG00000176124.15	ENST00000498557.5	1.04474	181.2	1.78598	0.00339556	0.0701141	0.0257066	DLEU1	DLEU1-234	lncRNA	deleted in lymphocytic leukemia 1 [Source:HGNC Symbol;Acc:HGNC:13747]	1	1	43
ENSG00000125124.14	ENST00000683504.1	1.28262	309.8	1.78899	2.84552e-07	0.000160361	0.000107527	BBS2	BBS2-278	retained_intron	Bardet-Biedl syndrome 2 [Source:HGNC Symbol;Acc:HGNC:967]	1	1	109
ENSG00000235244.6	ENST00000430756.2	1.32668	210.8	1.79325	0.000585038	0.0221186	0.00870449	DANT2	DANT2-201	lncRNA	DXZ4 associated non-coding transcript 2, distal [Source:HGNC Symbol;Acc:HGNC:50862]	1	1	11
ENSG00000141655.18	ENST00000586569.3	0.928935	326.4	1.79736	2.84552e-07	0.000160361	0.000107527	TNFRSF11A	TNFRSF11A-202	protein_coding	TNF receptor superfamily member 11a [Source:HGNC Symbol;Acc:HGNC:11908]	1	1	4
ENSG00000180481.11	ENST00000320460.8	1.17637	211.9	1.8045	0.000541502	0.0210883	0.00824166	GLIPR1L2	GLIPR1L2-201	protein_coding	GLIPR1 like 2 [Source:HGNC Symbol;Acc:HGNC:28592]	1	1	4
ENSG00000262001.3	ENST00000693339.2	1.43894	208.9	1.81506	0.000665282	0.0239568	0.00941603	DLGAP1-AS2	DLGAP1-AS2-207	lncRNA	DLGAP1 antisense RNA 2 [Source:HGNC Symbol;Acc:HGNC:28146]	1	3	7
ENSG00000203880.13	ENST00000299468.12	1.403	250.8	1.81589	3.21543e-05	0.00349569	0.00146465	PCMTD2	PCMTD2-202	nonsense_mediated_decay	protein-L-isoaspartate (D-aspartate) O-methyltransferase domain containing 2 [Source:HGNC Symbol;Acc:HGNC:15882]	1	4	11
ENSG00000211949.3	ENST00000390609.3	1.1234	201.3	1.81916	0.00104715	0.0319831	0.0122056	IGHV3-23	IGHV3-23-201	IG_V_gene	immunoglobulin heavy variable 3-23 [Source:HGNC Symbol;Acc:HGNC:5588]	1	1	1
ENSG00000166123.14	ENST00000562801.5	1.25542	242.2	1.84103	6.00404e-05	0.00523937	0.00207436	GPT2	GPT2-204	retained_intron	glutamic--pyruvic transaminase 2 [Source:HGNC Symbol;Acc:HGNC:18062]	1	1	5
ENSG00000172687.14	ENST00000594245.1	1.22294	262.1	1.85956	1.05284e-05	0.00164705	0.000706107	ZNF738	ZNF738-203	protein_coding	zinc finger protein 738 [Source:HGNC Symbol;Acc:HGNC:32469]	1	2	6
ENSG00000178105.12	ENST00000692839.1	1.10841	233	1.8607	0.000118089	0.00814341	0.00315589	DDX10	DDX10-220	retained_intron	DEAD-box helicase 10 [Source:HGNC Symbol;Acc:HGNC:2735]	1	2	21
ENSG00000070081.18	ENST00000323688.10	1.13634	232.4	1.86566	0.000122926	0.00835837	0.0032287	NUCB2	NUCB2-201	protein_coding	nucleobindin 2 [Source:HGNC Symbol;Acc:HGNC:8044]	1	5	19
ENSG00000148773.14	ENST00000368654.8	1.57432	261.7	1.87308	1.0813e-05	0.00167823	0.000719697	MKI67	MKI67-202	protein_coding	marker of proliferation Ki-67 [Source:HGNC Symbol;Acc:HGNC:7107]	1	2	5
ENSG00000250802.7	ENST00000643848.1	1.55273	261.9	1.87466	1.05284e-05	0.00164705	0.000706107	ZBED3-AS1	ZBED3-AS1-226	lncRNA	ZBED3 antisense RNA 1 [Source:HGNC Symbol;Acc:HGNC:44188]	1	2	45
ENSG00000145740.20	ENST00000507354.5	1.25194	263.4	1.87695	8.8211e-06	0.0014536	0.00062	SLC30A5	SLC30A5-205	retained_intron	solute carrier family 30 member 5 [Source:HGNC Symbol;Acc:HGNC:19089]	1	3	8
ENSG00000005810.20	ENST00000695092.1	1.56625	272	1.87997	4.55283e-06	0.000915383	0.000412371	MYCBP2	MYCBP2-226	retained_intron	MYC binding protein 2 [Source:HGNC Symbol;Acc:HGNC:23386]	1	14	29
ENSG00000198198.17	ENST00000357658.4	1.2476	194.6	1.88604	0.00157556	0.0418833	0.0156324	SZT2	SZT2-201	retained_intron	SZT2 subunit of KICSTOR complex [Source:HGNC Symbol;Acc:HGNC:29040]	1	8	19
ENSG00000005381.9	ENST00000225275.4	1.78989	190.6	1.88937	0.00198503	0.0488948	0.0181998	MPO	MPO-201	protein_coding	myeloperoxidase [Source:HGNC Symbol;Acc:HGNC:7218]	1	1	7
ENSG00000075415.15	ENST00000547444.1	1.25813	289	1.89398	8.53655e-07	0.000313952	0.000170455	SLC25A3	SLC25A3-205	retained_intron	solute carrier family 25 member 3 [Source:HGNC Symbol;Acc:HGNC:10989]	1	9	16
ENSG00000065559.15	ENST00000536413.2	1.26116	270	1.89712	4.83738e-06	0.000954035	0.000416667	MAP2K4	MAP2K4-203	retained_intron	mitogen-activated protein kinase kinase 4 [Source:HGNC Symbol;Acc:HGNC:6844]	1	5	15
ENSG00000101057.16	ENST00000217026.5	1.02035	304	1.89754	2.84552e-07	0.000160361	0.000107527	MYBL2	MYBL2-201	protein_coding	MYB proto-oncogene like 2 [Source:HGNC Symbol;Acc:HGNC:7548]	1	1	2
ENSG00000244128.9	ENST00000654069.1	1.07268	192.8	1.90656	0.00175142	0.0449554	0.0167665	LINC01322	LINC01322-211	lncRNA	long intergenic non-protein coding RNA 1322 [Source:HGNC Symbol;Acc:HGNC:50528]	1	1	49
ENSG00000267575.9	ENST00000667196.1	1.41126	304.5	1.91974	2.84552e-07	0.000160361	0.000107527	LINC02987	LINC02987-223	lncRNA	long intergenic non-protein coding RNA 2987 [Source:HGNC Symbol;Acc:HGNC:56093]	1	2	38
ENSG00000169385.3	ENST00000304625.3	1.89993	179.3	1.92013	0.00375267	0.0749793	0.0273157	RNASE2	RNASE2-201	protein_coding	ribonuclease A family member 2 [Source:HGNC Symbol;Acc:HGNC:10045]	1	1	1
ENSG00000156398.13	ENST00000369893.10	1.09296	269.8	1.92594	4.83738e-06	0.000954035	0.000416667	SFXN2	SFXN2-201	protein_coding	sideroflexin 2 [Source:HGNC Symbol;Acc:HGNC:16086]	1	1	13
ENSG00000146267.12	ENST00000389677.6	1.7407	264.5	1.93315	7.96745e-06	0.00135252	0.000583333	FAXC	FAXC-201	protein_coding	failed axon connections homolog, metaxin like GST domain containing [Source:HGNC Symbol;Acc:HGNC:20742]	1	1	4
ENSG00000140525.20	ENST00000676110.1	1.1247	308.9	1.94265	2.84552e-07	0.000160361	0.000107527	FANCI	FANCI-221	retained_intron	FA complementation group I [Source:HGNC Symbol;Acc:HGNC:25568]	1	4	27
ENSG00000286522.2	ENST00000621411.3	1.06053	237	1.95809	8.62192e-05	0.00663386	0.00255051	H3C2	H3C2-201	protein_coding	H3 clustered histone 2 [Source:HGNC Symbol;Acc:HGNC:4776]	1	1	1
ENSG00000144741.19	ENST00000691166.1	1.85173	246.3	1.95995	4.49592e-05	0.0043429	0.00174586	SLC25A26	SLC25A26-217	retained_intron	solute carrier family 25 member 26 [Source:HGNC Symbol;Acc:HGNC:20661]	1	3	22
ENSG00000227214.2	ENST00000438190.1	1.52682	281.7	1.96217	2.56097e-06	0.000627591	0.000367347	HCG15	HCG15-203	lncRNA	HLA complex group 15 [Source:HGNC Symbol;Acc:HGNC:18361]	1	1	1
ENSG00000132646.11	ENST00000379143.10	1.51001	227.5	1.96923	0.000178698	0.0106298	0.0040621	PCNA	PCNA-201	protein_coding	proliferating cell nuclear antigen [Source:HGNC Symbol;Acc:HGNC:8729]	1	1	2
ENSG00000274641.2	ENST00000616182.2	1.26585	365.1	1.97997	2.84552e-07	0.000160361	0.000107527	H2BC17	H2BC17-201	protein_coding	H2B clustered histone 17 [Source:HGNC Symbol;Acc:HGNC:4758]	1	1	1
ENSG00000141556.22	ENST00000682934.1	1.26811	285.4	2.01361	2.56097e-06	0.000627591	0.000367347	TBCD	TBCD-238	retained_intron	tubulin folding cofactor D [Source:HGNC Symbol;Acc:HGNC:11581]	1	2	58
ENSG00000129824.16	ENST00000430575.1	1.9057	186.3	2.0164	0.00254987	0.0578523	0.0213053	RPS4Y1	RPS4Y1-202	protein_coding	ribosomal protein S4 Y-linked 1 [Source:HGNC Symbol;Acc:HGNC:10425]	1	2	4
ENSG00000163319.11	ENST00000512375.1	1.26831	304.9	2.02154	2.84552e-07	0.000160361	0.000107527	MRPS18C	MRPS18C-208	retained_intron	mitochondrial ribosomal protein S18C [Source:HGNC Symbol;Acc:HGNC:16633]	1	3	9
ENSG00000132932.19	ENST00000683845.1	1.1505	297.7	2.04056	5.69103e-07	0.000241606	0.000123457	ATP8A2	ATP8A2-212	retained_intron	ATPase phospholipid transporting 8A2 [Source:HGNC Symbol;Acc:HGNC:13533]	1	1	19
ENSG00000234719.9	ENST00000698171.1	1.59613	210.7	2.0497	0.00059016	0.0222382	0.00875845	NPIPB2	NPIPB2-208	protein_coding	nuclear pore complex interacting protein family member B2 [Source:HGNC Symbol;Acc:HGNC:37451]	1	1	8
ENSG00000157895.11	ENST00000502891.6	1.3587	254.6	2.06771	1.96341e-05	0.00252807	0.00103604	C12orf43	C12orf43-203	retained_intron	chromosome 12 open reading frame 43 [Source:HGNC Symbol;Acc:HGNC:25719]	1	2	9
ENSG00000211947.2	ENST00000390607.2	1.05757	200.7	2.07526	0.0010904	0.0328376	0.0125352	IGHV3-21	IGHV3-21-201	IG_V_gene	immunoglobulin heavy variable 3-21 [Source:HGNC Symbol;Acc:HGNC:5586]	1	1	1
ENSG00000187837.4	ENST00000343677.4	2.19206	252.1	2.10503	2.50405e-05	0.00296977	0.0011908	H1-2	H1-2-201	protein_coding	H1.2 linker histone, cluster member [Source:HGNC Symbol;Acc:HGNC:4716]	1	1	1
ENSG00000004478.8	ENST00000001008.6	1.40573	263.2	2.20046	8.8211e-06	0.0014536	0.00062	FKBP4	FKBP4-201	protein_coding	FKBP prolyl isomerase 4 [Source:HGNC Symbol;Acc:HGNC:3720]	1	1	8
ENSG00000277775.2	ENST00000618052.2	1.16205	317.6	2.24299	2.84552e-07	0.000160361	0.000107527	H3C7	H3C7-201	protein_coding	H3 clustered histone 7 [Source:HGNC Symbol;Acc:HGNC:4773]	1	1	1
ENSG00000175198.17	ENST00000637358.1	1.32179	247.3	2.24932	4.09754e-05	0.00408982	0.00164009	PCCA	PCCA-214	protein_coding	propionyl-CoA carboxylase subunit alpha [Source:HGNC Symbol;Acc:HGNC:8653]	1	1	16
ENSG00000102837.7	ENST00000219022.3	1.44456	241.5	2.27441	6.20323e-05	0.00535181	0.0021165	OLFM4	OLFM4-201	protein_coding	olfactomedin 4 [Source:HGNC Symbol;Acc:HGNC:17190]	1	1	1
ENSG00000138468.16	ENST00000366089.2	1.37569	270.8	2.29924	4.55283e-06	0.000915383	0.000412371	SENP7	SENP7-203	protein_coding	SUMO specific peptidase 7 [Source:HGNC Symbol;Acc:HGNC:30402]	1	5	8
ENSG00000211598.2	ENST00000390243.2	1.30551	203.3	2.31907	0.000934183	0.029706	0.011447	IGKV4-1	IGKV4-1-201	IG_V_gene	immunoglobulin kappa variable 4-1 [Source:HGNC Symbol;Acc:HGNC:5834]	1	1	1
ENSG00000184357.5	ENST00000331442.5	1.39714	280.4	2.37238	2.84552e-06	0.000671182	0.000374532	H1-5	H1-5-201	protein_coding	H1.5 linker histone, cluster member [Source:HGNC Symbol;Acc:HGNC:4719]	1	1	1
ENSG00000211897.9	ENST00000390551.6	1.34035	196.8	2.38089	0.00138093	0.0383631	0.0144521	IGHG3	IGHG3-201	IG_C_gene	immunoglobulin heavy constant gamma 3 (G3m marker) [Source:HGNC Symbol;Acc:HGNC:5527]	1	1	2
ENSG00000100453.14	ENST00000216341.9	2.219	230.9	2.44868	0.000136585	0.00894812	0.00344828	GZMB	GZMB-201	protein_coding	granzyme B [Source:HGNC Symbol;Acc:HGNC:4709]	1	5	7
ENSG00000211675.2	ENST00000390321.2	1.34463	203.2	2.50592	0.00093959	0.0298165	0.0114892	IGLC1	IGLC1-201	IG_C_gene	immunoglobulin lambda constant 1 [Source:HGNC Symbol;Acc:HGNC:5855]	1	1	1
ENSG00000211592.8	ENST00000390237.2	2.43373	204.3	2.90714	0.000873289	0.0284486	0.0109921	IGKC	IGKC-201	IG_C_gene	immunoglobulin kappa constant [Source:HGNC Symbol;Acc:HGNC:5716]	1	1	1
ENSG00000239264.9	ENST00000379757.9	1.9048	238.6	2.96627	7.4268e-05	0.00601808	0.00230362	TXNDC5	TXNDC5-201	protein_coding	thioredoxin domain containing 5 [Source:HGNC Symbol;Acc:HGNC:21073]	1	1	5
ENSG00000211677.2	ENST00000390323.2	2.19593	181	2.97945	0.00343539	0.0706648	0.0259244	IGLC2	IGLC2-201	IG_C_gene	immunoglobulin lambda constant 2 [Source:HGNC Symbol;Acc:HGNC:5856]	1	1	1
ENSG00000211662.2	ENST00000390308.2	1.41743	176.9	2.99306	0.00428848	0.0820081	0.0297964	IGLV3-21	IGLV3-21-201	IG_V_gene	immunoglobulin lambda variable 3-21 [Source:HGNC Symbol;Acc:HGNC:5905]	1	1	1
ENSG00000251546.1	ENST00000448155.2	1.35788	177.7	3.22257	0.00410864	0.0796819	0.029064	IGKV1D-39	IGKV1D-39-201	IG_V_gene	immunoglobulin kappa variable 1D-39 [Source:HGNC Symbol;Acc:HGNC:5756]	1	1	1
ENSG00000211679.2	ENST00000390325.2	1.87526	175.8	3.45547	0.00453405	0.0851359	0.0308619	IGLC3	IGLC3-201	IG_C_gene	immunoglobulin lambda constant 3 (Kern-Oz+ marker) [Source:HGNC Symbol;Acc:HGNC:5857]	1	1	1
ENSG00000211896.7	ENST00000390549.6	2.26192	161.9	3.74329	0.00910651	0.136568	0.0479733	IGHG1	IGHG1-203	IG_C_gene	immunoglobulin heavy constant gamma 1 (G1m marker) [Source:HGNC Symbol;Acc:HGNC:5525]	1	1	3

## Sheet: 2b
Supplementary File 2b: Differential Transcript Expression between severity comparison Severe vs Moderate
gene_id	tx_name	log10mean	stat	log2FC	pvalue	locfdr	qvalue	gene name	symbol	biotype	description	no. of isoforms significant	No of isoforms expressed	Total isoforms possible
ENSG00000169245.6	ENST00000306602.3	1.75718	-289.7	-2.3675	1.96524e-06	0.003033	0.00142857	CXCL10	CXCL10-201	protein_coding	C-X-C motif chemokine ligand 10 [Source:HGNC Symbol;Acc:HGNC:10637]	1	1	1
ENSG00000128284.20	ENST00000424878.4	2.20284	-371.6	-1.89264	2.80749e-07	0.000730516	0.000344828	APOL3	APOL3-207	protein_coding	apolipoprotein L3 [Source:HGNC Symbol;Acc:HGNC:14868]	1	8	22
ENSG00000072694.22	ENST00000236937.13	1.83033	-227.6	-1.88978	0.000277942	0.0371077	0.0205394	FCGR2B	FCGR2B-201	protein_coding	Fc gamma receptor IIb [Source:HGNC Symbol;Acc:HGNC:3618]	1	4	6
ENSG00000149131.17	ENST00000278407.9	2.20596	-222.9	-1.87936	0.000377607	0.0423713	0.0236796	SERPING1	SERPING1-201	protein_coding	serpin family G member 1 [Source:HGNC Symbol;Acc:HGNC:1228]	1	9	22
ENSG00000121858.11	ENST00000241261.7	2.87477	-287.7	-1.72835	2.24599e-06	0.00329898	0.00142857	TNFSF10	TNFSF10-201	protein_coding	TNF superfamily member 10 [Source:HGNC Symbol;Acc:HGNC:11925]	1	5	6
ENSG00000196735.13	ENST00000343139.11	1.45731	-305.1	-1.71992	2.80749e-07	0.000730516	0.000344828	HLA-DQA1	HLA-DQA1-201	protein_coding	major histocompatibility complex, class II, DQ alpha 1 [Source:HGNC Symbol;Acc:HGNC:4942]	1	5	7
ENSG00000184009.13	ENST00000575659.6	1.69634	-213	-1.69228	0.000699907	0.0557247	0.0318798	ACTG1	ACTG1-208	protein_coding	actin gamma 1 [Source:HGNC Symbol;Acc:HGNC:144]	1	6	25
ENSG00000184979.11	ENST00000215794.8	1.99334	-238.7	-1.67035	0.000132514	0.0265675	0.0141916	USP18	USP18-201	protein_coding	ubiquitin specific peptidase 18 [Source:HGNC Symbol;Acc:HGNC:12616]	1	4	4
ENSG00000291237.1	ENST00000546260.5	3.21149	-226.6	-1.63761	0.000298436	0.0382698	0.0210495	SOD2	SOD2-215	nonsense_mediated_decay	superoxide dismutase 2 [Source:HGNC Symbol;Acc:HGNC:11180]	1	10	15
ENSG00000134321.13	ENST00000382040.4	3.14722	-286.5	-1.61986	2.52674e-06	0.0035505	0.00142857	RSAD2	RSAD2-201	protein_coding	radical S-adenosyl methionine domain containing 2 [Source:HGNC Symbol;Acc:HGNC:30908]	1	5	9
ENSG00000196141.14	ENST00000409151.5	1.78168	-211.6	-1.56959	0.00075325	0.057648	0.0328397	SPATS2L	SPATS2L-205	protein_coding	spermatogenesis associated serine rich 2 like [Source:HGNC Symbol;Acc:HGNC:24574]	1	8	27
ENSG00000111335.14	ENST00000620097.2	2.00453	-215.6	-1.53968	0.000598838	0.0519093	0.0297075	OAS2	OAS2-206	protein_coding	2'-5'-oligoadenylate synthetase 2 [Source:HGNC Symbol;Acc:HGNC:8087]	1	11	15
ENSG00000135114.14	ENST00000681590.1	2.62505	-324.2	-1.53709	2.80749e-07	0.000730516	0.000344828	OASL	OASL-211	nonsense_mediated_decay	2'-5'-oligoadenylate synthetase like [Source:HGNC Symbol;Acc:HGNC:8090]	1	10	11
ENSG00000198959.12	ENST00000468262.5	1.44746	-228.2	-1.50904	0.000268958	0.0365818	0.0203158	TGM2	TGM2-204	retained_intron	transglutaminase 2 [Source:HGNC Symbol;Acc:HGNC:11778]	1	3	6
ENSG00000111331.14	ENST00000228928.12	2.85873	-202.9	-1.50572	0.00127011	0.0741887	0.0411273	OAS3	OAS3-201	protein_coding	2'-5'-oligoadenylate synthetase 3 [Source:HGNC Symbol;Acc:HGNC:8088]	1	21	37
ENSG00000067048.17	ENST00000493363.1	0.888971	244.4	1.50473	8.5067e-05	0.0213549	0.0113553	DDX3Y	DDX3Y-208	protein_coding_CDS_not_defined	DEAD-box helicase 3 Y-linked [Source:HGNC Symbol;Acc:HGNC:2699]	1	7	9
ENSG00000012817.16	ENST00000492117.1	1.01546	230.5	1.53375	0.000231056	0.0342321	0.0189631	KDM5D	KDM5D-209	retained_intron	lysine demethylase 5D [Source:HGNC Symbol;Acc:HGNC:11115]	1	5	10
ENSG00000140525.20	ENST00000676110.1	1.1745	226.3	1.54229	0.000305174	0.0386414	0.0213112	FANCI	FANCI-221	retained_intron	FA complementation group I [Source:HGNC Symbol;Acc:HGNC:25568]	1	2	27
ENSG00000141027.23	ENST00000466825.1	1.22907	275.3	1.5729	7.01873e-06	0.00641445	0.00304878	NCOR1	NCOR1-212	protein_coding_CDS_not_defined	nuclear receptor corepressor 1 [Source:HGNC Symbol;Acc:HGNC:7672]	1	9	29
ENSG00000128908.19	ENST00000696954.1	1.21363	206.5	1.60797	0.00102417	0.0667127	0.0371865	INO80	INO80-217	retained_intron	INO80 complex ATPase subunit [Source:HGNC Symbol;Acc:HGNC:26956]	1	3	17
ENSG00000096006.12	ENST00000263045.9	1.13663	258.8	1.62238	2.94786e-05	0.0124582	0.00681818	CRISP3	CRISP3-201	protein_coding	cysteine rich secretory protein 3 [Source:HGNC Symbol;Acc:HGNC:16904]	1	1	4
ENSG00000124469.12	ENST00000244336.10	1.53151	208.6	1.65099	0.000904012	0.0628194	0.035307	CEACAM8	CEACAM8-201	protein_coding	CEA cell adhesion molecule 8 [Source:HGNC Symbol;Acc:HGNC:1820]	1	1	2
ENSG00000226203.2	ENST00000449316.2	1.3817	222.4	1.74035	0.00038968	0.0429534	0.0238898	LINC01733	LINC01733-201	lncRNA	long intergenic non-protein coding RNA 1733 [Source:HGNC Symbol;Acc:HGNC:52521]	1	1	1
ENSG00000168591.16	ENST00000589856.1	1.63156	207.8	1.74985	0.000949212	0.0643052	0.0358017	TMUB2	TMUB2-213	protein_coding	transmembrane and ubiquitin like domain containing 2 [Source:HGNC Symbol;Acc:HGNC:28459]	1	5	15
ENSG00000174804.4	ENST00000531380.2	1.05344	198.5	1.75364	0.00163031	0.0841987	0.0461606	FZD4	FZD4-201	protein_coding	frizzled class receptor 4 [Source:HGNC Symbol;Acc:HGNC:4042]	1	1	1
ENSG00000115286.21	ENST00000436115.6	1.38143	216.2	1.89509	0.00058087	0.0512034	0.0291819	NDUFS7	NDUFS7-204	retained_intron	NADH:ubiquinone oxidoreductase core subunit S7 [Source:HGNC Symbol;Acc:HGNC:7714]	1	3	18

## Sheet: 2c
Supplementary File 2c: Differential Transcript Expression between severity comparison Moderate vs Mild
gene_id	tx_name	log10mean	stat	log2FC	pvalue	locfdr	qvalue	gene name	symbol	biotype	description	no. of isoforms significant	No of isoforms expressed	Total isoforms possible
ENSG00000122861.16	ENST00000372764.4	2.44382	-413.5	-3.04088	0.000158959	0.0230783	0.0113538	PLAU	PLAU-201	protein_coding	plasminogen activator, urokinase [Source:HGNC Symbol;Acc:HGNC:9052]	1	2	5
ENSG00000166920.13	ENST00000396650.7	2.75318	-370.7	-3.03201	0.000729532	0.0536715	0.0255237	C15orf48	C15orf48-202	protein_coding	chromosome 15 open reading frame 48 [Source:HGNC Symbol;Acc:HGNC:29898]	2	3	4
ENSG00000124731.13	ENST00000589695.1	2.39714	-389.8	-2.65468	0.000380597	0.0374253	0.0179053	TREM1	TREM1-205	retained_intron	triggering receptor expressed on myeloid cells 1 [Source:HGNC Symbol;Acc:HGNC:17760]	4	7	7
ENSG00000188313.13	ENST00000463777.5	2.36335	-412.7	-2.53159	0.000164775	0.0235249	0.0115211	PLSCR1	PLSCR1-204	nonsense_mediated_decay	phospholipid scramblase 1 [Source:HGNC Symbol;Acc:HGNC:9092]	1	12	19
ENSG00000176597.12	ENST00000326505.4	2.4306	-418.5	-2.52409	0.000132035	0.0209245	0.0103547	B3GNT5	B3GNT5-201	protein_coding	UDP-GlcNAc:betaGal beta-1,3-N-acetylglucosaminyltransferase 5 [Source:HGNC Symbol;Acc:HGNC:15684]	3	5	12
ENSG00000124731.13	ENST00000589614.5	2.48995	-458.9	-2.41721	2.43393e-05	0.00859274	0.0040942	TREM1	TREM1-204	protein_coding	triggering receptor expressed on myeloid cells 1 [Source:HGNC Symbol;Acc:HGNC:17760]	3	7	7
ENSG00000214456.8	ENST00000381848.7	1.62489	-478.5	-2.304	9.47724e-06	0.00491057	0.00225641	PLIN5	PLIN5-201	protein_coding	perilipin 5 [Source:HGNC Symbol;Acc:HGNC:33196]	1	2	6
ENSG00000182885.17	ENST00000567991.5	2.38596	-503.9	-2.2555	3.66166e-06	0.00278628	0.00158879	ADGRG3	ADGRG3-205	nonsense_mediated_decay	adhesion G protein-coupled receptor G3 [Source:HGNC Symbol;Acc:HGNC:13728]	4	7	7
ENSG00000136689.20	ENST00000409930.4	3.38807	-386.5	-2.14461	0.000421522	0.0396545	0.0187452	IL1RN	IL1RN-205	protein_coding	interleukin 1 receptor antagonist [Source:HGNC Symbol;Acc:HGNC:6000]	2	11	14
ENSG00000140678.17	ENST00000562918.5	2.4265	-438.3	-2.08913	5.66481e-05	0.0135213	0.00647783	ITGAX	ITGAX-204	protein_coding	integrin subunit alpha X [Source:HGNC Symbol;Acc:HGNC:6152]	1	7	7
ENSG00000124731.13	ENST00000586287.1	2.1119	-475.4	-2.07581	1.12004e-05	0.00544116	0.00253659	TREM1	TREM1-203	retained_intron	triggering receptor expressed on myeloid cells 1 [Source:HGNC Symbol;Acc:HGNC:17760]	2	7	7
ENSG00000018280.17	ENST00000539932.5	1.75572	-532.2	-2.03229	1.07696e-06	0.00146111	0.000943396	SLC11A1	SLC11A1-218	nonsense_mediated_decay	solute carrier family 11 member 1 [Source:HGNC Symbol;Acc:HGNC:10907]	2	11	18
ENSG00000135245.10	ENST00000257696.5	2.3375	-472.8	-2.01909	1.24927e-05	0.0058158	0.00274882	HILPDA	HILPDA-201	protein_coding	hypoxia inducible lipid droplet associated [Source:HGNC Symbol;Acc:HGNC:28859]	1	2	4
ENSG00000153310.22	ENST00000517654.5	2.56968	-410.9	-2.01453	0.000175114	0.0243049	0.0118314	CYRIB	CYRIB-202	protein_coding	CYFIP related Rac1 interactor B [Source:HGNC Symbol;Acc:HGNC:25216]	1	20	31
ENSG00000125347.15	ENST00000405885.6	3.41164	-353.8	-1.96239	0.00131411	0.0722531	0.0353206	IRF1	IRF1-202	protein_coding	interferon regulatory factor 1 [Source:HGNC Symbol;Acc:HGNC:6116]	1	21	50
ENSG00000011422.12	ENST00000340093.8	2.91494	-549.3	-1.95689	2.15392e-07	0.000517268	0.000263158	PLAUR	PLAUR-203	protein_coding	plasminogen activator, urokinase receptor [Source:HGNC Symbol;Acc:HGNC:9053]	2	11	16
ENSG00000015475.19	ENST00000399767.6	2.57969	-438.8	-1.95073	5.53557e-05	0.0133604	0.00640898	BID	BID-204	protein_coding	BH3 interacting domain death agonist [Source:HGNC Symbol;Acc:HGNC:1050]	2	7	11
ENSG00000182885.17	ENST00000333493.9	2.43798	-574.5	-1.95001	2.15392e-07	0.000517268	0.000263158	ADGRG3	ADGRG3-201	protein_coding	adhesion G protein-coupled receptor G3 [Source:HGNC Symbol;Acc:HGNC:13728]	3	7	7
ENSG00000186594.16	ENST00000574306.2	2.60735	-349	-1.94982	0.00153488	0.0778981	0.0382296	MIR22HG	MIR22HG-208	lncRNA	MIR22 host gene [Source:HGNC Symbol;Acc:HGNC:28219]	1	10	32
ENSG00000104763.20	ENST00000637561.1	2.38454	-412	-1.94163	0.000169513	0.0238846	0.0116667	ASAH1	ASAH1-250	protein_coding	N-acylsphingosine amidohydrolase 1 [Source:HGNC Symbol;Acc:HGNC:735]	1	26	68
ENSG00000171051.10	ENST00000304748.5	3.35676	-397.4	-1.92639	0.000290564	0.0321264	0.0155954	FPR1	FPR1-201	protein_coding	formyl peptide receptor 1 [Source:HGNC Symbol;Acc:HGNC:3826]	1	3	4
ENSG00000160271.16	ENST00000372047.7	2.65815	-423.4	-1.91775	0.000107911	0.0188407	0.00934701	RALGDS	RALGDS-201	protein_coding	ral guanine nucleotide dissociation stimulator [Source:HGNC Symbol;Acc:HGNC:9842]	2	12	15
ENSG00000072401.15	ENST00000373910.9	2.12597	-379.3	-1.91247	0.000542141	0.0456724	0.0214761	UBE2D1	UBE2D1-201	protein_coding	ubiquitin conjugating enzyme E2 D1 [Source:HGNC Symbol;Acc:HGNC:12474]	1	1	4
ENSG00000131389.18	ENST00000621751.4	2.39992	-424.5	-1.91126	0.000103173	0.018409	0.00919386	SLC6A6	SLC6A6-208	protein_coding	solute carrier family 6 member 6 [Source:HGNC Symbol;Acc:HGNC:11052]	2	9	12
ENSG00000133805.16	ENST00000396553.7	1.88709	-334.6	-1.90919	0.00240873	0.0970366	0.0479135	AMPD3	AMPD3-202	protein_coding	adenosine monophosphate deaminase 3 [Source:HGNC Symbol;Acc:HGNC:470]	1	8	18
ENSG00000034152.20	ENST00000361818.9	2.56495	-603.8	-1.90613	2.15392e-07	0.000517268	0.000263158	MAP2K3	MAP2K3-203	protein_coding	mitogen-activated protein kinase kinase 3 [Source:HGNC Symbol;Acc:HGNC:6843]	1	6	14
ENSG00000150403.18	ENST00000473287.1	1.55036	-357.4	-1.89948	0.00115622	0.0678729	0.0330338	TMCO3	TMCO3-206	protein_coding	transmembrane and coiled-coil domains 3 [Source:HGNC Symbol;Acc:HGNC:20329]	1	5	11
ENSG00000123836.15	ENST00000367080.8	2.191	-456.6	-1.88575	2.67086e-05	0.00904952	0.00433566	PFKFB2	PFKFB2-202	protein_coding	6-phosphofructo-2-kinase/fructose-2,6-biphosphatase 2 [Source:HGNC Symbol;Acc:HGNC:8873]	1	3	10
ENSG00000104320.15	ENST00000474821.2	2.11444	-384.6	-1.88139	0.000448877	0.0410886	0.0192963	NBN	NBN-204	retained_intron	nibrin [Source:HGNC Symbol;Acc:HGNC:7652]	2	17	38
ENSG00000101150.18	ENST00000346249.9	2.5914	-359.6	-1.87208	0.00107459	0.0654616	0.0314367	TPD52L2	TPD52L2-202	protein_coding	TPD52 like 2 [Source:HGNC Symbol;Acc:HGNC:12007]	1	4	10
ENSG00000130202.10	ENST00000252483.10	1.89767	-363.4	-1.84984	0.000949663	0.0615302	0.0293542	NECTIN2	NECTIN2-201	protein_coding	nectin cell adhesion molecule 2 [Source:HGNC Symbol;Acc:HGNC:9707]	1	3	6
ENSG00000182885.17	ENST00000450388.7	1.82708	-454.9	-1.82552	2.82163e-05	0.00932833	0.00442568	ADGRG3	ADGRG3-202	protein_coding	adhesion G protein-coupled receptor G3 [Source:HGNC Symbol;Acc:HGNC:13728]	2	7	7
ENSG00000189067.14	ENST00000622633.5	3.30562	-378.9	-1.80725	0.00054968	0.0460237	0.0215723	LITAF	LITAF-219	protein_coding	lipopolysaccharide induced TNF factor [Source:HGNC Symbol;Acc:HGNC:16841]	1	11	19
ENSG00000147459.18	ENST00000276440.12	2.67533	-337.9	-1.78143	0.00217524	0.092283	0.0457175	DOCK5	DOCK5-201	protein_coding	dedicator of cytokinesis 5 [Source:HGNC Symbol;Acc:HGNC:23476]	1	5	12
ENSG00000116260.17	ENST00000367600.5	2.19649	-351.3	-1.77861	0.00142223	0.0750779	0.0367241	QSOX1	QSOX1-201	protein_coding	quiescin sulfhydryl oxidase 1 [Source:HGNC Symbol;Acc:HGNC:9756]	1	3	4
ENSG00000105835.13	ENST00000679717.1	2.98163	-353.9	-1.77699	0.00131088	0.0721667	0.0353206	NAMPT	NAMPT-216	retained_intron	nicotinamide phosphoribosyltransferase [Source:HGNC Symbol;Acc:HGNC:30092]	1	34	49
ENSG00000135334.9	ENST00000257787.6	2.35996	-518.9	-1.76914	1.72314e-06	0.0018685	0.001	AKIRIN2	AKIRIN2-201	protein_coding	akirin 2 [Source:HGNC Symbol;Acc:HGNC:21407]	1	2	2
ENSG00000173890.17	ENST00000355897.10	1.43473	-338.6	-1.76123	0.00213044	0.091346	0.0452677	GPR160	GPR160-201	protein_coding	G protein-coupled receptor 160 [Source:HGNC Symbol;Acc:HGNC:23693]	1	2	10
ENSG00000011422.12	ENST00000601723.5	2.30791	-466.3	-1.76093	1.80929e-05	0.00725241	0.0035124	PLAUR	PLAUR-214	protein_coding	plasminogen activator, urokinase receptor [Source:HGNC Symbol;Acc:HGNC:9053]	1	11	16
ENSG00000197930.13	ENST00000629528.2	2.01656	-379.9	-1.75952	0.000531587	0.045176	0.0213305	ERO1A	ERO1A-211	protein_coding	endoplasmic reticulum oxidoreductase 1 alpha [Source:HGNC Symbol;Acc:HGNC:13280]	1	3	11
ENSG00000176597.12	ENST00000465010.1	1.85339	-432.7	-1.74905	7.19409e-05	0.015295	0.00742794	B3GNT5	B3GNT5-206	protein_coding	UDP-GlcNAc:betaGal beta-1,3-N-acetylglucosaminyltransferase 5 [Source:HGNC Symbol;Acc:HGNC:15684]	2	5	12
ENSG00000125734.16	ENST00000264080.12	2.03461	-525	-1.74777	1.50774e-06	0.00174463	0.001	GPR108	GPR108-201	protein_coding	G protein-coupled receptor 108 [Source:HGNC Symbol;Acc:HGNC:17829]	1	8	17
ENSG00000008130.15	ENST00000492845.6	1.6523	-332.1	-1.74644	0.0026071	0.100922	0.0497902	NADK	NADK-213	retained_intron	NAD kinase [Source:HGNC Symbol;Acc:HGNC:29831]	4	11	17
ENSG00000291237.1	ENST00000367055.8	3.69245	-388.1	-1.72914	0.000403214	0.03867	0.0183725	SOD2	SOD2-203	protein_coding	superoxide dismutase 2 [Source:HGNC Symbol;Acc:HGNC:11180]	2	11	15
ENSG00000178719.17	ENST00000533044.5	1.98494	-369.5	-1.72286	0.000762272	0.0549312	0.026176	GRINA	GRINA-208	protein_coding	glutamate ionotropic receptor NMDA type subunit associated protein 1 [Source:HGNC Symbol;Acc:HGNC:4589]	2	8	10
ENSG00000155966.14	ENST00000370458.5	2.40695	-485.1	-1.72202	7.75411e-06	0.00434018	0.00211765	AFF2	AFF2-204	protein_coding	ALF transcription elongation factor 2 [Source:HGNC Symbol;Acc:HGNC:3776]	1	2	7
ENSG00000104320.15	ENST00000697315.1	2.35782	-348.2	-1.71942	0.00157818	0.0789528	0.0388083	NBN	NBN-235	nonsense_mediated_decay	nibrin [Source:HGNC Symbol;Acc:HGNC:7652]	1	17	38
ENSG00000178896.9	ENST00000316052.6	1.64188	-455.2	-1.71936	2.75702e-05	0.0092099	0.0043686	EXOSC4	EXOSC4-201	protein_coding	exosome component 4 [Source:HGNC Symbol;Acc:HGNC:18189]	1	2	3
ENSG00000148926.10	ENST00000278175.10	2.87841	-444.3	-1.71603	4.52323e-05	0.0120222	0.00578512	ADM	ADM-201	protein_coding	adrenomedullin [Source:HGNC Symbol;Acc:HGNC:259]	1	5	8
ENSG00000148344.11	ENST00000340607.5	2.52917	-459.9	-1.70974	2.30469e-05	0.00833294	0.00403774	PTGES	PTGES-201	protein_coding	prostaglandin E synthase [Source:HGNC Symbol;Acc:HGNC:9599]	1	2	2
ENSG00000065615.14	ENST00000369679.4	1.73425	-396.6	-1.70882	0.000299179	0.0326595	0.0158381	CYB5R4	CYB5R4-201	protein_coding	cytochrome b5 reductase 4 [Source:HGNC Symbol;Acc:HGNC:20147]	1	3	3
ENSG00000141664.10	ENST00000269499.10	2.11444	-374.9	-1.70163	0.000632606	0.0497159	0.0233838	ZCCHC2	ZCCHC2-201	protein_coding	zinc finger CCHC-type containing 2 [Source:HGNC Symbol;Acc:HGNC:22916]	1	9	11
ENSG00000035862.13	ENST00000586713.6	1.88621	-434	-1.69842	6.78485e-05	0.0148412	0.00714286	TIMP2	TIMP2-205	protein_coding	TIMP metallopeptidase inhibitor 2 [Source:HGNC Symbol;Acc:HGNC:11821]	1	5	8
ENSG00000105402.8	ENST00000263354.8	2.66219	-460.8	-1.69676	2.197e-05	0.00811008	0.00389313	NAPA	NAPA-201	protein_coding	NSF attachment protein alpha [Source:HGNC Symbol;Acc:HGNC:7641]	1	14	22
ENSG00000133612.20	ENST00000397238.7	1.48429	-347.8	-1.68931	0.00159605	0.079384	0.0389795	AGAP3	AGAP3-202	protein_coding	ArfGAP with GTPase domain, ankyrin repeat and PH domain 3 [Source:HGNC Symbol;Acc:HGNC:16923]	1	6	25
ENSG00000169429.12	ENST00000307407.8	3.7145	-475.3	-1.67816	1.12004e-05	0.00544116	0.00253659	CXCL8	CXCL8-201	protein_coding	C-X-C motif chemokine ligand 8 [Source:HGNC Symbol;Acc:HGNC:6025]	1	5	5
ENSG00000188290.11	ENST00000481869.1	1.76203	-465.6	-1.67428	1.83083e-05	0.0073026	0.0035124	HES4	HES4-203	retained_intron	hes family bHLH transcription factor 4 [Source:HGNC Symbol;Acc:HGNC:24149]	2	4	4
ENSG00000291237.1	ENST00000546260.5	3.52	-384.9	-1.67343	0.00044543	0.0409103	0.0192472	SOD2	SOD2-215	nonsense_mediated_decay	superoxide dismutase 2 [Source:HGNC Symbol;Acc:HGNC:11180]	1	11	15
ENSG00000125730.18	ENST00000245907.11	1.45799	-363.4	-1.66673	0.000949663	0.0615302	0.0293542	C3	C3-201	protein_coding	complement C3 [Source:HGNC Symbol;Acc:HGNC:1318]	1	3	28
ENSG00000108582.12	ENST00000225719.9	2.91682	-584	-1.66348	2.15392e-07	0.000517268	0.000263158	CPD	CPD-201	protein_coding	carboxypeptidase D [Source:HGNC Symbol;Acc:HGNC:2301]	2	8	10
ENSG00000008130.15	ENST00000378625.5	2.38762	-604.1	-1.66304	2.15392e-07	0.000517268	0.000263158	NADK	NADK-204	protein_coding	NAD kinase [Source:HGNC Symbol;Acc:HGNC:29831]	3	11	17
ENSG00000182885.17	ENST00000565579.5	1.90632	-431.4	-1.66053	7.64641e-05	0.0157816	0.00775109	ADGRG3	ADGRG3-203	retained_intron	adhesion G protein-coupled receptor G3 [Source:HGNC Symbol;Acc:HGNC:13728]	1	7	7
ENSG00000134686.21	ENST00000373418.7	2.94331	-361.8	-1.66028	0.000991664	0.0628878	0.0299155	PHC2	PHC2-202	protein_coding	polyhomeotic homolog 2 [Source:HGNC Symbol;Acc:HGNC:3183]	1	6	13
ENSG00000197405.8	ENST00000594787.1	1.549	-440.9	-1.65591	5.06171e-05	0.0127523	0.00604113	C5AR1	C5AR1-202	protein_coding	complement C5a receptor 1 [Source:HGNC Symbol;Acc:HGNC:1338]	1	2	3
ENSG00000145901.16	ENST00000520931.5	2.79939	-396.9	-1.65306	0.000296379	0.0324869	0.0157437	TNIP1	TNIP1-208	protein_coding	TNFAIP3 interacting protein 1 [Source:HGNC Symbol;Acc:HGNC:16903]	1	16	21
ENSG00000176597.12	ENST00000460419.1	1.5196	-361.4	-1.65202	0.00100566	0.0633319	0.0302201	B3GNT5	B3GNT5-202	protein_coding	UDP-GlcNAc:betaGal beta-1,3-N-acetylglucosaminyltransferase 5 [Source:HGNC Symbol;Acc:HGNC:15684]	1	5	12
ENSG00000198053.12	ENST00000356025.7	2.82119	-458.6	-1.65142	2.43393e-05	0.00859274	0.0040942	SIRPA	SIRPA-201	protein_coding	signal regulatory protein alpha [Source:HGNC Symbol;Acc:HGNC:9662]	1	3	4
ENSG00000146278.11	ENST00000369472.1	2.67938	-398.8	-1.64908	0.000274625	0.0311241	0.0150177	PNRC1	PNRC1-203	protein_coding	proline rich nuclear receptor coactivator 1 [Source:HGNC Symbol;Acc:HGNC:17278]	1	3	3
ENSG00000112245.13	ENST00000672924.1	2.60575	-524.9	-1.64832	1.50774e-06	0.00174463	0.001	PTP4A1	PTP4A1-207	protein_coding	protein tyrosine phosphatase 4A1 [Source:HGNC Symbol;Acc:HGNC:9634]	1	4	8
ENSG00000167996.16	ENST00000620041.5	3.79962	-548	-1.64231	4.30784e-07	0.000822042	0.000487805	FTH1	FTH1-212	protein_coding	ferritin heavy chain 1 [Source:HGNC Symbol;Acc:HGNC:3976]	1	7	12
ENSG00000071553.18	ENST00000369762.7	2.2441	-463.8	-1.63819	1.96007e-05	0.00759712	0.0036255	ATP6AP1	ATP6AP1-201	protein_coding	ATPase H+ transporting accessory protein 1 [Source:HGNC Symbol;Acc:HGNC:868]	1	5	14
ENSG00000167851.15	ENST00000392625.7	2.43871	-384	-1.63046	0.000457708	0.0415424	0.0195133	CD300A	CD300A-204	protein_coding	CD300a molecule [Source:HGNC Symbol;Acc:HGNC:19319]	1	5	7
ENSG00000112137.19	ENST00000379335.8	2.3554	-410.5	-1.6209	0.000177268	0.0244652	0.0119275	PHACTR1	PHACTR1-203	protein_coding	phosphatase and actin regulator 1 [Source:HGNC Symbol;Acc:HGNC:20990]	1	6	27
ENSG00000138621.12	ENST00000563393.1	1.98355	-423.2	-1.61977	0.000109204	0.0189571	0.00938889	PPCDC	PPCDC-205	protein_coding	phosphopantothenoylcysteine decarboxylase [Source:HGNC Symbol;Acc:HGNC:28107]	1	3	11
ENSG00000018280.17	ENST00000490536.1	1.35385	-410.3	-1.61941	0.000178775	0.0245771	0.0119828	SLC11A1	SLC11A1-214	retained_intron	solute carrier family 11 member 1 [Source:HGNC Symbol;Acc:HGNC:10907]	1	11	18
ENSG00000099985.4	ENST00000403463.1	1.4353	-528.3	-1.61937	1.29235e-06	0.00161042	0.001	OSM	OSM-203	protein_coding	oncostatin M [Source:HGNC Symbol;Acc:HGNC:8506]	1	3	3
ENSG00000108061.13	ENST00000369452.9	2.36987	-389	-1.61435	0.000390936	0.0379983	0.0180238	SHOC2	SHOC2-202	protein_coding	SHOC2 leucine rich repeat scaffold protein [Source:HGNC Symbol;Acc:HGNC:15454]	1	11	20
ENSG00000159399.10	ENST00000290573.7	2.79399	-497.7	-1.6045	4.95401e-06	0.00331355	0.00185185	HK2	HK2-201	protein_coding	hexokinase 2 [Source:HGNC Symbol;Acc:HGNC:4923]	1	2	3
ENSG00000120306.11	ENST00000261811.6	2.18544	-510.7	-1.60103	2.15392e-06	0.00209595	0.00113636	CYSTM1	CYSTM1-201	protein_coding	cysteine rich transmembrane module containing 1 [Source:HGNC Symbol;Acc:HGNC:30239]	1	3	5
ENSG00000198814.14	ENST00000378945.7	2.33359	-343.3	-1.59515	0.00184009	0.0850469	0.042397	GK	GK-204	protein_coding	glycerol kinase [Source:HGNC Symbol;Acc:HGNC:4289]	1	6	12
ENSG00000116679.16	ENST00000480769.5	2.51498	-511.7	-1.59177	2.15392e-06	0.00209595	0.00113636	IVNS1ABP	IVNS1ABP-207	retained_intron	influenza virus NS1A binding protein [Source:HGNC Symbol;Acc:HGNC:16951]	1	7	9
ENSG00000255398.3	ENST00000528880.3	2.81525	-421.6	-1.59167	0.000116527	0.0196053	0.00966071	HCAR3	HCAR3-201	protein_coding	hydroxycarboxylic acid receptor 3 [Source:HGNC Symbol;Acc:HGNC:16824]	1	1	1
ENSG00000008130.15	ENST00000460602.5	1.67999	-416.5	-1.58965	0.000141943	0.0217351	0.0106634	NADK	NADK-205	retained_intron	NAD kinase [Source:HGNC Symbol;Acc:HGNC:29831]	2	11	17
ENSG00000131626.19	ENST00000532504.5	1.69328	-503.2	-1.589	3.87705e-06	0.00287719	0.00165138	PPFIA1	PPFIA1-222	nonsense_mediated_decay	PTPRF interacting protein alpha 1 [Source:HGNC Symbol;Acc:HGNC:9245]	1	9	27
ENSG00000227591.6	ENST00000445272.7	0.976417	-365	-1.58784	0.000897323	0.0597816	0.0285538	HSD11B1-AS1	HSD11B1-AS1-202	lncRNA	HSD11B1 antisense RNA 1 [Source:HGNC Symbol;Acc:HGNC:54053]	1	1	2
ENSG00000121797.10	ENST00000400882.2	1.42546	-338.2	-1.58581	0.00215672	0.0918966	0.0455343	CCRL2	CCRL2-204	protein_coding	C-C motif chemokine receptor like 2 [Source:HGNC Symbol;Acc:HGNC:1612]	1	3	7
ENSG00000149925.22	ENST00000643777.4	3.12493	-418.8	-1.58234	0.000131174	0.020853	0.0103547	ALDOA	ALDOA-219	protein_coding	aldolase, fructose-bisphosphate A [Source:HGNC Symbol;Acc:HGNC:414]	1	10	19
ENSG00000119655.11	ENST00000555619.6	2.70566	-333.3	-1.58203	0.00250092	0.0988584	0.0486019	NPC2	NPC2-207	protein_coding	NPC intracellular cholesterol transporter 2 [Source:HGNC Symbol;Acc:HGNC:14537]	1	5	9
ENSG00000131389.18	ENST00000649500.1	2.99294	-460.8	-1.57708	2.197e-05	0.00811008	0.00389313	SLC6A6	SLC6A6-212	nonsense_mediated_decay	solute carrier family 6 member 6 [Source:HGNC Symbol;Acc:HGNC:11052]	1	9	12
ENSG00000117410.14	ENST00000532072.1	1.69651	-335.1	-1.57378	0.00237426	0.0963479	0.0476361	ATP6V0B	ATP6V0B-212	retained_intron	ATPase H+ transporting V0 subunit b [Source:HGNC Symbol;Acc:HGNC:861]	1	9	13
ENSG00000008130.15	ENST00000341991.7	2.51092	-353.7	-1.5674	0.00131691	0.0723279	0.0353206	NADK	NADK-202	protein_coding	NAD kinase [Source:HGNC Symbol;Acc:HGNC:29831]	1	11	17
ENSG00000100554.12	ENST00000216442.12	1.64981	-382.1	-1.56543	0.00049174	0.0432515	0.0205121	ATP6V1D	ATP6V1D-201	protein_coding	ATPase H+ transporting V1 subunit D [Source:HGNC Symbol;Acc:HGNC:13527]	1	5	14
ENSG00000144118.14	ENST00000272519.10	2.43487	-378.3	-1.56539	0.000561742	0.0465802	0.0218976	RALB	RALB-201	protein_coding	RAS like proto-oncogene B [Source:HGNC Symbol;Acc:HGNC:9840]	1	4	8
ENSG00000168389.18	ENST00000372811.10	1.93687	-439.2	-1.56474	5.47095e-05	0.0132792	0.00639798	MFSD2A	MFSD2A-202	protein_coding	MFSD2 lysolipid transporter A, lysophospholipid [Source:HGNC Symbol;Acc:HGNC:25897]	1	6	10
ENSG00000115271.11	ENST00000479199.1	2.17588	-344.5	-1.55632	0.00177031	0.0834666	0.0412808	GCA	GCA-208	retained_intron	grancalcin [Source:HGNC Symbol;Acc:HGNC:15990]	1	10	10
ENSG00000116991.12	ENST00000675685.1	2.02848	-339	-1.55612	0.0021033	0.0907741	0.0450415	SIPA1L2	SIPA1L2-210	protein_coding	signal induced proliferation associated 1 like 2 [Source:HGNC Symbol;Acc:HGNC:23800]	1	4	11
ENSG00000108582.12	ENST00000543464.6	3.37658	-473.8	-1.55548	1.14158e-05	0.00550492	0.00254808	CPD	CPD-202	protein_coding	carboxypeptidase D [Source:HGNC Symbol;Acc:HGNC:2301]	1	8	10
ENSG00000136689.20	ENST00000472292.1	2.01667	-392	-1.55082	0.000354966	0.0359749	0.0173474	IL1RN	IL1RN-208	retained_intron	interleukin 1 receptor antagonist [Source:HGNC Symbol;Acc:HGNC:6000]	1	11	14
ENSG00000147872.10	ENST00000276914.7	3.06742	-464.6	-1.55027	1.89545e-05	0.00745125	0.00359184	PLIN2	PLIN2-201	protein_coding	perilipin 2 [Source:HGNC Symbol;Acc:HGNC:248]	1	5	8
ENSG00000124731.13	ENST00000334475.10	2.46737	-468.5	-1.54776	1.61544e-05	0.00678531	0.00334802	TREM1	TREM1-202	protein_coding	triggering receptor expressed on myeloid cells 1 [Source:HGNC Symbol;Acc:HGNC:17760]	1	7	7
ENSG00000167565.13	ENST00000322354.4	2.28072	-505.9	-1.54407	3.01549e-06	0.00250401	0.00137255	SERTAD3	SERTAD3-201	protein_coding	SERTA domain containing 3 [Source:HGNC Symbol;Acc:HGNC:17931]	1	2	5
ENSG00000166920.13	ENST00000344300.3	2.05716	-481.4	-1.54369	9.04646e-06	0.00477191	0.00225641	C15orf48	C15orf48-201	protein_coding	chromosome 15 open reading frame 48 [Source:HGNC Symbol;Acc:HGNC:29898]	1	3	4
ENSG00000198055.11	ENST00000515666.5	2.45324	-369.8	-1.54334	0.000750641	0.0544878	0.0258915	GRK6	GRK6-210	retained_intron	G protein-coupled receptor kinase 6 [Source:HGNC Symbol;Acc:HGNC:4545]	1	7	11
ENSG00000103313.14	ENST00000219596.6	3.03517	-371.8	-1.54248	0.000702393	0.0525993	0.0249312	MEFV	MEFV-201	protein_coding	MEFV innate immunity regulator, pyrin [Source:HGNC Symbol;Acc:HGNC:6998]	1	10	15
ENSG00000074660.17	ENST00000263071.9	2.30572	-418.6	-1.53776	0.00013182	0.0209067	0.0103547	SCARF1	SCARF1-201	protein_coding	scavenger receptor class F member 1 [Source:HGNC Symbol;Acc:HGNC:16820]	1	7	8
ENSG00000188290.11	ENST00000428771.6	1.39972	-540.4	-1.5367	6.46176e-07	0.00108094	0.000697674	HES4	HES4-202	protein_coding	hes family bHLH transcription factor 4 [Source:HGNC Symbol;Acc:HGNC:24149]	1	4	4
ENSG00000133961.21	ENST00000554546.5	2.40091	-400.5	-1.53632	0.000256532	0.02996	0.0144727	NUMB	NUMB-211	protein_coding	NUMB endocytic adaptor protein [Source:HGNC Symbol;Acc:HGNC:8060]	1	11	28
ENSG00000178719.17	ENST00000395068.9	2.63466	-513.8	-1.5333	1.93853e-06	0.00198499	0.00105882	GRINA	GRINA-202	protein_coding	glutamate ionotropic receptor NMDA type subunit associated protein 1 [Source:HGNC Symbol;Acc:HGNC:4589]	1	8	10
ENSG00000160271.16	ENST00000469972.5	2.58698	-522.2	-1.53327	1.50774e-06	0.00174463	0.001	RALGDS	RALGDS-208	retained_intron	ral guanine nucleotide dissociation stimulator [Source:HGNC Symbol;Acc:HGNC:9842]	1	12	15
ENSG00000147454.14	ENST00000518881.5	3.00223	-449.3	-1.53064	3.6832e-05	0.0107802	0.00516517	SLC25A37	SLC25A37-204	retained_intron	solute carrier family 25 member 37 [Source:HGNC Symbol;Acc:HGNC:29786]	1	10	12
ENSG00000128383.14	ENST00000402255.5	2.60998	-463.4	-1.52787	1.98161e-05	0.00764515	0.00363636	APOBEC3A	APOBEC3A-202	protein_coding	apolipoprotein B mRNA editing enzyme catalytic subunit 3A [Source:HGNC Symbol;Acc:HGNC:17343]	1	4	4
ENSG00000159128.16	ENST00000290219.11	3.24952	-369.6	-1.52695	0.000759687	0.0548331	0.0261066	IFNGR2	IFNGR2-201	protein_coding	interferon gamma receptor 2 [Source:HGNC Symbol;Acc:HGNC:5440]	1	6	7
ENSG00000115548.17	ENST00000409064.5	2.66374	-337.8	-1.52695	0.0021817	0.0924175	0.0458118	KDM3A	KDM3A-202	protein_coding	lysine demethylase 3A [Source:HGNC Symbol;Acc:HGNC:20815]	1	10	15
ENSG00000125812.16	ENST00000338121.10	2.63681	-563.3	-1.52422	2.15392e-07	0.000517268	0.000263158	GZF1	GZF1-201	protein_coding	GDNF inducible zinc finger protein 1 [Source:HGNC Symbol;Acc:HGNC:15808]	1	4	5
ENSG00000143162.9	ENST00000370509.5	2.62359	-426.8	-1.52085	9.32647e-05	0.0174763	0.00869478	CREG1	CREG1-201	protein_coding	cellular repressor of E1A stimulated genes 1 [Source:HGNC Symbol;Acc:HGNC:2351]	1	2	2
ENSG00000105287.13	ENST00000601806.5	2.4305	-436	-1.51236	6.24637e-05	0.0142222	0.0067757	PRKD2	PRKD2-216	protein_coding	protein kinase D2 [Source:HGNC Symbol;Acc:HGNC:17293]	1	9	17
ENSG00000078401.7	ENST00000379375.6	1.52236	-478.4	-1.51198	9.47724e-06	0.00491057	0.00225641	EDN1	EDN1-201	protein_coding	endothelin 1 [Source:HGNC Symbol;Acc:HGNC:3176]	1	1	1
ENSG00000015475.19	ENST00000317361.11	1.92255	-507.8	-1.5117	2.5847e-06	0.00230577	0.00126316	BID	BID-201	protein_coding	BH3 interacting domain death agonist [Source:HGNC Symbol;Acc:HGNC:1050]	1	7	11
ENSG00000108405.4	ENST00000571637.1	1.39219	-346.6	-1.51131	0.00165163	0.0807089	0.0396074	P2RX1	P2RX1-202	nonsense_mediated_decay	purinergic receptor P2X 1 [Source:HGNC Symbol;Acc:HGNC:8533]	1	3	4
ENSG00000130066.17	ENST00000489394.5	3.04877	-451.3	-1.50623	3.38165e-05	0.0102962	0.00493789	SAT1	SAT1-208	nonsense_mediated_decay	spermidine/spermine N1-acetyltransferase 1 [Source:HGNC Symbol;Acc:HGNC:10540]	1	8	8
ENSG00000135404.12	ENST00000257857.9	2.86973	-426.6	-1.50454	9.41263e-05	0.0175591	0.00872255	CD63	CD63-201	protein_coding	CD63 molecule [Source:HGNC Symbol;Acc:HGNC:1692]	1	10	16
