# Supplementary material for: Reduced protein-coding transcript diversity in severe dengue emphasises the role of alternative splicing
Source: Life Sci Alliance. 2024 Jun 3;7(8):e202402683. doi: 10.26508/lsa.202402683 (PMC11147948; doi:10.26508/lsa.202402683)
Supplement: Supplementary file 3 [file LSA-2024-02683_TableS3.xlsx]

## Sheet: 3a
Supplementary File 3a: Differential Gene Expression between severity comparison Severe vs Mild
gene id	baseMean	log2FoldChange	lfcSE	stat	pvalue	padj	symbol	description
ENSG00000244734	3.10274e+06	-6.67863	1.25792	-5.30928	1.1006e-07	0.000101365	HBB	hemoglobin subunit beta [Source:HGNC Symbol;Acc:HGNC:4827]
ENSG00000188536	3.40242e+06	-6.16748	1.11878	-5.51269	3.53384e-08	5.20027e-05	HBA2	hemoglobin subunit alpha 2 [Source:HGNC Symbol;Acc:HGNC:4824]
ENSG00000206172	656303	-5.77378	1.51567	-3.80939	0.00013931	0.00597495	HBA1	hemoglobin subunit alpha 1 [Source:HGNC Symbol;Acc:HGNC:4823]
ENSG00000188290	83.9742	-2.49912	0.395175	-6.32408	2.54745e-10	2.22889e-06	HES4	hes family bHLH transcription factor 4 [Source:HGNC Symbol;Acc:HGNC:24149]
ENSG00000124102	19.9505	-2.17575	0.734562	-2.96196	0.00305686	0.0273897	PI3	peptidase inhibitor 3 [Source:HGNC Symbol;Acc:HGNC:8947]
ENSG00000125780	12.2015	-2.01001	0.607915	-3.30641	0.000945	0.0148844	TGM3	transglutaminase 3 [Source:HGNC Symbol;Acc:HGNC:11779]
ENSG00000135245	203.475	-1.99536	0.452173	-4.41282	1.02033e-05	0.00176204	HILPDA	hypoxia inducible lipid droplet associated [Source:HGNC Symbol;Acc:HGNC:28859]
ENSG00000250264	37.4026	-1.9885	0.613408	-3.24172	0.00118811	0.0168463	0	novel protein, TAP2-HLA-DOB readthrough
ENSG00000276085	91.1993	-1.9381	0.461186	-4.20243	2.64069e-05	0.00267107	CCL3L3	C-C motif chemokine ligand 3 like 3 [Source:HGNC Symbol;Acc:HGNC:30554]
ENSG00000122861	255.098	-1.89968	0.406837	-4.66938	3.02106e-06	0.00085267	PLAU	plasminogen activator, urokinase [Source:HGNC Symbol;Acc:HGNC:9052]
ENSG00000164825	4.98539	-1.86813	0.624845	-2.98976	0.002792	0.0260155	DEFB1	defensin beta 1 [Source:HGNC Symbol;Acc:HGNC:2766]
ENSG00000106366	39.507	-1.76728	0.470987	-3.7523	0.000175219	0.00655629	SERPINE1	serpin family E member 1 [Source:HGNC Symbol;Acc:HGNC:8583]
ENSG00000166920	577.308	-1.7653	0.428696	-4.11783	3.82453e-05	0.00328066	C15orf48	chromosome 15 open reading frame 48 [Source:HGNC Symbol;Acc:HGNC:29898]
ENSG00000226004	8.12325	-1.75782	0.537142	-3.27253	0.00106588	0.0158592	SIMALR	suppressor of inflammatory macrophage apoptosis lncRNA [Source:HGNC Symbol;Acc:HGNC:53554]
ENSG00000223387	17.9395	-1.72704	0.522705	-3.30405	0.000952983	0.0149429	LINC02068	long intergenic non-protein coding RNA 2068 [Source:HGNC Symbol;Acc:HGNC:52914]
ENSG00000206811	3.58692	-1.69567	0.600011	-2.82607	0.00471229	0.0338785	SNORA10	small nucleolar RNA, H/ACA box 10 [Source:HGNC Symbol;Acc:HGNC:32598]
ENSG00000249784	4.87174	-1.64813	0.439736	-3.748	0.000178252	0.00659458	SCARNA22	small Cajal body-specific RNA 22 [Source:HGNC Symbol;Acc:HGNC:32580]
ENSG00000126266	50.5371	-1.62908	0.475726	-3.4244	0.000616163	0.011967	FFAR1	free fatty acid receptor 1 [Source:HGNC Symbol;Acc:HGNC:4498]
ENSG00000089558	13.5806	-1.62361	0.573114	-2.83297	0.00461183	0.0334587	KCNH4	potassium voltage-gated channel subfamily H member 4 [Source:HGNC Symbol;Acc:HGNC:6253]
ENSG00000241020	4.42404	-1.56234	0.603959	-2.58683	0.00968631	0.0489445	RPL32P24	ribosomal protein L32 pseudogene 24 [Source:HGNC Symbol;Acc:HGNC:36722]
ENSG00000081041	57.0841	-1.5415	0.553759	-2.7837	0.00537427	0.0360599	CXCL2	C-X-C motif chemokine ligand 2 [Source:HGNC Symbol;Acc:HGNC:4603]
ENSG00000101000	19.215	1.50108	0.48203	3.11408	0.00184519	0.0212311	PROCR	protein C receptor [Source:HGNC Symbol;Acc:HGNC:9452]
ENSG00000235106	29.2088	1.50115	0.522259	2.87434	0.00404874	0.0313769	BRD3OS	BRD3 opposite strand [Source:HGNC Symbol;Acc:HGNC:24742]
ENSG00000172232	30.5434	1.5028	0.436138	3.44568	0.000569616	0.011444	AZU1	azurocidin 1 [Source:HGNC Symbol;Acc:HGNC:913]
ENSG00000172215	15.1517	1.50363	0.355005	4.23551	2.28033e-05	0.00255186	CXCR6	C-X-C motif chemokine receptor 6 [Source:HGNC Symbol;Acc:HGNC:16647]
ENSG00000187492	49.5471	1.50398	0.493423	3.04806	0.00230322	0.0235834	CDHR4	cadherin related family member 4 [Source:HGNC Symbol;Acc:HGNC:34527]
ENSG00000197124	12.8413	1.50431	0.458318	3.28225	0.00102984	0.0156434	ZNF682	zinc finger protein 682 [Source:HGNC Symbol;Acc:HGNC:28857]
ENSG00000116981	70.0768	1.50526	0.456523	3.29722	0.000976453	0.0152019	NT5C1A	5'-nucleotidase, cytosolic IA [Source:HGNC Symbol;Acc:HGNC:17819]
ENSG00000115183	23.2443	1.50606	0.568527	2.64905	0.00807174	0.0443477	TANC1	tetratricopeptide repeat, ankyrin repeat and coiled-coil containing 1 [Source:HGNC Symbol;Acc:HGNC:29364]
ENSG00000170627	5.65039	1.50654	0.4665	3.22945	0.00124027	0.0171885	GTSF1	gametocyte specific factor 1 [Source:HGNC Symbol;Acc:HGNC:26565]
ENSG00000232712	18.0515	1.50681	0.514694	2.92759	0.00341604	0.0289906	KIZ-AS1	KIZ antisense RNA 1 [Source:HGNC Symbol;Acc:HGNC:51231]
ENSG00000187815	6.27502	1.50761	0.427568	3.52601	0.000421875	0.00989597	ZFP69	ZFP69 zinc finger protein [Source:HGNC Symbol;Acc:HGNC:24708]
ENSG00000116141	20.0146	1.50861	0.560329	2.69237	0.00709456	0.041706	MARK1	microtubule affinity regulating kinase 1 [Source:HGNC Symbol;Acc:HGNC:6896]
ENSG00000130413	101.596	1.50877	0.494657	3.05013	0.00228745	0.0235045	STK33	serine/threonine kinase 33 [Source:HGNC Symbol;Acc:HGNC:14568]
ENSG00000263345	26.7139	1.50981	0.484276	3.11765	0.00182296	0.0210561	SGSM2-AS1	SGSM2 antisense RNA 1 [Source:HGNC Symbol;Acc:HGNC:56091]
ENSG00000259849	16.3083	1.51034	0.576184	2.62128	0.00875998	0.0464518	VENTXP1	VENT homeobox pseudogene 1 [Source:HGNC Symbol;Acc:HGNC:30900]
ENSG00000258791	18.9815	1.51107	0.507349	2.97837	0.00289782	0.0265075	LINC00520	long intergenic non-protein coding RNA 520 [Source:HGNC Symbol;Acc:HGNC:19843]
ENSG00000058866	31.0768	1.51113	0.429473	3.51857	0.000433883	0.010043	DGKG	diacylglycerol kinase gamma [Source:HGNC Symbol;Acc:HGNC:2853]
ENSG00000064989	13.8605	1.51352	0.521758	2.90081	0.00372198	0.0300697	CALCRL	calcitonin receptor like receptor [Source:HGNC Symbol;Acc:HGNC:16709]
ENSG00000228701	9.39356	1.51363	0.523864	2.88935	0.00386035	0.0306404	TNKS2-DT	TNKS2 divergent transcript [Source:HGNC Symbol;Acc:HGNC:45173]
ENSG00000233355	15.6257	1.51369	0.537684	2.8152	0.00487463	0.0345007	CHRM3-AS2	CHRM3 antisense RNA 2 [Source:HGNC Symbol;Acc:HGNC:43725]
ENSG00000286522	13.2752	1.51401	0.493525	3.06774	0.00215682	0.0228141	H3C2	H3 clustered histone 2 [Source:HGNC Symbol;Acc:HGNC:4776]
ENSG00000184999	7.20934	1.51404	0.551786	2.74389	0.00607156	0.0384115	SLC22A10	solute carrier family 22 member 10 [Source:HGNC Symbol;Acc:HGNC:18057]
ENSG00000140093	15.871	1.51424	0.50645	2.98991	0.00279064	0.0260155	SERPINA10	serpin family A member 10 [Source:HGNC Symbol;Acc:HGNC:15996]
ENSG00000223525	101.742	1.51588	0.585967	2.58697	0.00968232	0.0489445	RABGAP1L-IT1	RABGAP1L intronic transcript 1 [Source:HGNC Symbol;Acc:HGNC:41471]
ENSG00000254206	22.4704	1.51657	0.526532	2.8803	0.00397301	0.0311626	NPIPB11	nuclear pore complex interacting protein family member B11 [Source:HGNC Symbol;Acc:HGNC:37453]
ENSG00000103932	28.0998	1.51727	0.427442	3.54965	0.00038574	0.0093755	RPAP1	RNA polymerase II associated protein 1 [Source:HGNC Symbol;Acc:HGNC:24567]
ENSG00000248727	13.7301	1.51743	0.447457	3.39123	0.000695796	0.0127495	LINC01948	long intergenic non-protein coding RNA 1948 [Source:HGNC Symbol;Acc:HGNC:52772]
ENSG00000144460	34.297	1.51756	0.527012	2.87954	0.00398251	0.0311952	NYAP2	neuronal tyrosine-phosphorylated phosphoinositide-3-kinase adaptor 2 [Source:HGNC Symbol;Acc:HGNC:29291]
ENSG00000291053	11.3799	1.5181	0.466875	3.25161	0.00114752	0.016457	CATSPER2P1	cation channel sperm associated 2 pseudogene 1 [Source:HGNC Symbol;Acc:HGNC:31054]
ENSG00000226688	129.519	1.51828	0.458659	3.31026	0.000932107	0.0147744	ENTPD1-AS1	ENTPD1 antisense RNA 1 [Source:HGNC Symbol;Acc:HGNC:45203]
ENSG00000169758	12.5789	1.51859	0.542625	2.7986	0.00513246	0.0352292	TMEM266	transmembrane protein 266 [Source:HGNC Symbol;Acc:HGNC:26763]
ENSG00000170915	17.3653	1.5188	0.528336	2.8747	0.00404415	0.0313551	PAQR8	progestin and adipoQ receptor family member 8 [Source:HGNC Symbol;Acc:HGNC:15708]
ENSG00000232977	9.72389	1.51992	0.58905	2.58028	0.00987189	0.0495028	LINC00327	long intergenic non-protein coding RNA 327 [Source:HGNC Symbol;Acc:HGNC:42009]
ENSG00000102837	30.3157	1.5203	0.477405	3.18451	0.00144998	0.0186567	OLFM4	olfactomedin 4 [Source:HGNC Symbol;Acc:HGNC:17190]
ENSG00000275586	8.27458	1.52031	0.524873	2.89653	0.00377317	0.0302615	Metazoa_SRP	Metazoan signal recognition particle RNA [Source:RFAM;Acc:RF00017]
ENSG00000168143	8.52042	1.52053	0.508873	2.98803	0.00280785	0.02608	FAM83B	family with sequence similarity 83 member B [Source:HGNC Symbol;Acc:HGNC:21357]
ENSG00000158079	11.1364	1.52118	0.412947	3.68371	0.000229865	0.00739826	PTPDC1	protein tyrosine phosphatase domain containing 1 [Source:HGNC Symbol;Acc:HGNC:30184]
ENSG00000140104	7.6368	1.52191	0.589189	2.58306	0.00979295	0.0492904	CLBA1	clathrin binding box of aftiphilin containing 1 [Source:HGNC Symbol;Acc:HGNC:20126]
ENSG00000170624	10.4902	1.52236	0.584356	2.60519	0.00918232	0.0476506	SGCD	sarcoglycan delta [Source:HGNC Symbol;Acc:HGNC:10807]
ENSG00000277448	16.0966	1.5225	0.533881	2.85175	0.00434793	0.0325983	LINC02338	long intergenic non-protein coding RNA 2338 [Source:HGNC Symbol;Acc:HGNC:53258]
ENSG00000148950	10.305	1.52318	0.437192	3.48401	0.000493954	0.0106976	IMMP1L	inner mitochondrial membrane peptidase subunit 1 [Source:HGNC Symbol;Acc:HGNC:26317]
ENSG00000078295	29.0514	1.52455	0.506037	3.01273	0.0025891	0.0249349	ADCY2	adenylate cyclase 2 [Source:HGNC Symbol;Acc:HGNC:233]
ENSG00000110436	33.6852	1.52616	0.555074	2.74947	0.00596925	0.0379701	SLC1A2	solute carrier family 1 member 2 [Source:HGNC Symbol;Acc:HGNC:10940]
ENSG00000149948	43.7995	1.52805	0.54623	2.79744	0.00515091	0.0352644	HMGA2	high mobility group AT-hook 2 [Source:HGNC Symbol;Acc:HGNC:5009]
ENSG00000196564	9.06958	1.5284	0.501752	3.04612	0.00231816	0.0236257	BLOC1S6P1	BLOC1S6 pseudogene 1 [Source:HGNC Symbol;Acc:HGNC:54899]
ENSG00000132849	77.67	1.52974	0.357075	4.28408	1.83499e-05	0.0022936	PATJ	PATJ crumbs cell polarity complex component [Source:HGNC Symbol;Acc:HGNC:28881]
ENSG00000267253	12.188	1.5302	0.539029	2.8388	0.00452834	0.0331771	WHSC1L2P	Wolf-Hirschhorn syndrome candidate 1-like 2, pseudogene [Source:HGNC Symbol;Acc:HGNC:14647]
ENSG00000108231	26.1349	1.53331	0.590132	2.59824	0.00937018	0.0481978	LGI1	leucine rich glioma inactivated 1 [Source:HGNC Symbol;Acc:HGNC:6572]
ENSG00000182983	19.8358	1.53637	0.508139	3.02352	0.00249853	0.024388	ZNF662	zinc finger protein 662 [Source:HGNC Symbol;Acc:HGNC:31930]
ENSG00000197128	15.8535	1.53716	0.439017	3.50138	0.000462863	0.0103769	ZNF772	zinc finger protein 772 [Source:HGNC Symbol;Acc:HGNC:33106]
ENSG00000141642	8.55624	1.53726	0.451692	3.40335	0.000665652	0.0124765	ELAC1	elaC ribonuclease Z 1 [Source:HGNC Symbol;Acc:HGNC:14197]
ENSG00000197753	15.6926	1.53786	0.518015	2.96875	0.00299013	0.0269782	LHFPL5	LHFPL tetraspan subfamily member 5 [Source:HGNC Symbol;Acc:HGNC:21253]
ENSG00000110076	32.5775	1.53811	0.515068	2.98622	0.00282445	0.0261232	NRXN2	neurexin 2 [Source:HGNC Symbol;Acc:HGNC:8009]
ENSG00000157456	8.87159	1.53892	0.548791	2.80419	0.00504427	0.034948	CCNB2	cyclin B2 [Source:HGNC Symbol;Acc:HGNC:1580]
ENSG00000197928	23.4456	1.53962	0.455321	3.3814	0.000721171	0.0129566	ZNF677	zinc finger protein 677 [Source:HGNC Symbol;Acc:HGNC:28730]
ENSG00000261609	71.6506	1.54044	0.308514	4.99309	5.94195e-07	0.000334481	GAN	gigaxonin [Source:HGNC Symbol;Acc:HGNC:4137]
ENSG00000128254	21.8389	1.54044	0.471847	3.26471	0.00109575	0.0161727	YWHAH-AS1	YWHAH antisense RNA 1 [Source:HGNC Symbol;Acc:HGNC:23051]
ENSG00000204104	14.1814	1.54101	0.436808	3.5279	0.000418873	0.00985197	TRAF3IP1	TRAF3 interacting protein 1 [Source:HGNC Symbol;Acc:HGNC:17861]
ENSG00000225423	3.65804	1.54119	0.509343	3.02584	0.00247947	0.0242799	TNPO1P1	transportin 1 pseudogene 1 [Source:HGNC Symbol;Acc:HGNC:45120]
ENSG00000080910	34.5789	1.5415	0.528127	2.9188	0.00351383	0.029347	CFHR2	complement factor H related 2 [Source:HGNC Symbol;Acc:HGNC:4890]
ENSG00000250754	17.8982	1.54158	0.499614	3.08555	0.00203178	0.022291	LINC02436	long intergenic non-protein coding RNA 2436 [Source:HGNC Symbol;Acc:HGNC:53368]
ENSG00000127990	26.0113	1.5416	0.457666	3.3684	0.00075605	0.0132301	SGCE	sarcoglycan epsilon [Source:HGNC Symbol;Acc:HGNC:10808]
ENSG00000227906	69.1854	1.54163	0.496931	3.1023	0.00192022	0.0217604	SNAP25-AS1	SNAP25 antisense RNA 1 [Source:HGNC Symbol;Acc:HGNC:44312]
ENSG00000254101	30.7142	1.54184	0.551333	2.79658	0.0051647	0.0353174	LINC02055	long intergenic non-protein coding RNA 2055 [Source:HGNC Symbol;Acc:HGNC:52895]
ENSG00000148773	77.5969	1.54274	0.354477	4.35215	1.34809e-05	0.00198196	MKI67	marker of proliferation Ki-67 [Source:HGNC Symbol;Acc:HGNC:7107]
ENSG00000048545	33.1824	1.54301	0.495499	3.11405	0.00184539	0.0212311	GUCA1A	guanylate cyclase activator 1A [Source:HGNC Symbol;Acc:HGNC:4678]
ENSG00000215424	16.1691	1.54378	0.528239	2.92251	0.00347223	0.0292284	MCM3AP-AS1	MCM3AP antisense RNA 1 [Source:HGNC Symbol;Acc:HGNC:16417]
ENSG00000184949	32.3614	1.54693	0.552614	2.79929	0.00512149	0.0352292	FAM227A	family with sequence similarity 227 member A [Source:HGNC Symbol;Acc:HGNC:44197]
ENSG00000142949	42.2033	1.54712	0.450436	3.43472	0.000593164	0.0117418	PTPRF	protein tyrosine phosphatase receptor type F [Source:HGNC Symbol;Acc:HGNC:9670]
ENSG00000100626	32.8609	1.54844	0.521085	2.97157	0.00296286	0.0268474	GALNT16	polypeptide N-acetylgalactosaminyltransferase 16 [Source:HGNC Symbol;Acc:HGNC:23233]
ENSG00000268182	47.5915	1.54892	0.494387	3.13301	0.00173022	0.0205408	SMIM17	small integral membrane protein 17 [Source:HGNC Symbol;Acc:HGNC:27114]
ENSG00000181513	16.5142	1.54908	0.437917	3.53737	0.000404127	0.00964777	ACBD4	acyl-CoA binding domain containing 4 [Source:HGNC Symbol;Acc:HGNC:23337]
ENSG00000204930	11.6997	1.55082	0.593003	2.61519	0.00891773	0.0468765	FAM221B	family with sequence similarity 221 member B [Source:HGNC Symbol;Acc:HGNC:30762]
ENSG00000211666	29.5738	1.55134	0.540924	2.86794	0.00413153	0.0317513	IGLV2-14	immunoglobulin lambda variable 2-14 [Source:HGNC Symbol;Acc:HGNC:5888]
ENSG00000175170	31.0975	1.552	0.597855	2.59594	0.00943316	0.048337	FAM182B	family with sequence similarity 182 member B [Source:HGNC Symbol;Acc:HGNC:34503]
ENSG00000154997	33.4622	1.55361	0.524129	2.96418	0.00303495	0.0272352	SEPTIN14	septin 14 [Source:HGNC Symbol;Acc:HGNC:33280]
ENSG00000247950	10.4199	1.55372	0.460702	3.37251	0.000744876	0.0131764	SEC24B-AS1	SEC24B antisense RNA 1 [Source:HGNC Symbol;Acc:HGNC:44003]
ENSG00000259070	42.7463	1.55528	0.478061	3.2533	0.00114072	0.0164156	LINC00639	long intergenic non-protein coding RNA 639 [Source:HGNC Symbol;Acc:HGNC:27502]
ENSG00000196634	11.1588	1.55648	0.544261	2.8598	0.00423908	0.0321851	LUADT1	lung adenocarcinoma associated transcript 1 [Source:HGNC Symbol;Acc:HGNC:51845]
ENSG00000168243	13.2456	1.55649	0.514282	3.02654	0.00247372	0.0242765	GNG4	G protein subunit gamma 4 [Source:HGNC Symbol;Acc:HGNC:4407]
ENSG00000274461	11.5401	1.55743	0.527678	2.95147	0.00316266	0.0279269	LINC02930	long intergenic non-protein coding RNA 2930 [Source:HGNC Symbol;Acc:HGNC:55821]
ENSG00000176840	15.24	1.55766	0.50366	3.09268	0.00198357	0.0219965	MIR7-3HG	MIR7-3 host gene [Source:HGNC Symbol;Acc:HGNC:30049]
ENSG00000113838	62.8781	1.55786	0.406285	3.8344	0.000125873	0.00564784	TBCCD1	TBCC domain containing 1 [Source:HGNC Symbol;Acc:HGNC:25546]
ENSG00000125804	83.1112	1.55858	0.579708	2.68857	0.00717589	0.0418945	FAM182A	family with sequence similarity 182 member A [Source:HGNC Symbol;Acc:HGNC:16222]
ENSG00000204277	30.3108	1.55882	0.489611	3.18379	0.00145358	0.0186756	LINC01993	long intergenic non-protein coding RNA 1993 [Source:HGNC Symbol;Acc:HGNC:52826]
ENSG00000285219	90.4465	1.55891	0.509646	3.0588	0.00222223	0.0231057	HULC	hepatocellular carcinoma up-regulated long non-coding RNA [Source:HGNC Symbol;Acc:HGNC:34232]
ENSG00000178295	28.0861	1.55908	0.445475	3.49982	0.000465569	0.0103783	GEN1	GEN1 Holliday junction 5' flap endonuclease [Source:HGNC Symbol;Acc:HGNC:26881]
ENSG00000137274	10.6104	1.55912	0.46653	3.34194	0.000831937	0.0139312	BPHL	biphenyl hydrolase like [Source:HGNC Symbol;Acc:HGNC:1094]
ENSG00000196220	39.4442	1.55928	0.53064	2.9385	0.00329806	0.0284844	SRGAP3	SLIT-ROBO Rho GTPase activating protein 3 [Source:HGNC Symbol;Acc:HGNC:19744]
ENSG00000230373	10.6477	1.5605	0.589903	2.64535	0.00816057	0.0446114	GOLGA6L5P	golgin A6 family like 5, pseudogene [Source:HGNC Symbol;Acc:HGNC:30472]
ENSG00000132681	10.1823	1.56197	0.535778	2.91533	0.00355309	0.0294671	ATP1A4	ATPase Na+/K+ transporting subunit alpha 4 [Source:HGNC Symbol;Acc:HGNC:14073]
ENSG00000095319	62.0398	1.56209	0.338034	4.62109	3.8172e-06	0.00100599	NUP188	nucleoporin 188 [Source:HGNC Symbol;Acc:HGNC:17859]
ENSG00000185900	102.307	1.56228	0.333102	4.69009	2.7309e-06	0.000823931	POMK	protein O-mannose kinase [Source:HGNC Symbol;Acc:HGNC:26267]
ENSG00000243568	16.0001	1.56244	0.525877	2.97112	0.00296719	0.0268474	RPL21P115	ribosomal protein L21 pseudogene 115 [Source:HGNC Symbol;Acc:HGNC:35878]
ENSG00000151773	66.6487	1.56297	0.496794	3.14612	0.00165453	0.020162	CCDC122	coiled-coil domain containing 122 [Source:HGNC Symbol;Acc:HGNC:26478]
ENSG00000236078	22.6972	1.56361	0.558769	2.79832	0.00513695	0.0352292	LINC01447	long intergenic non-protein coding RNA 1447 [Source:HGNC Symbol;Acc:HGNC:50783]
ENSG00000164120	15.6236	1.56378	0.393241	3.97663	6.98988e-05	0.00428391	HPGD	15-hydroxyprostaglandin dehydrogenase [Source:HGNC Symbol;Acc:HGNC:5154]
ENSG00000158816	20.4833	1.56526	0.534092	2.9307	0.00338196	0.028911	VWA5B1	von Willebrand factor A domain containing 5B1 [Source:HGNC Symbol;Acc:HGNC:26538]
ENSG00000171848	43.6556	1.56539	0.420914	3.71902	0.000199994	0.0069192	RRM2	ribonucleotide reductase regulatory subunit M2 [Source:HGNC Symbol;Acc:HGNC:10452]
ENSG00000096696	26.8039	1.56716	0.560554	2.79573	0.00517827	0.0353747	DSP	desmoplakin [Source:HGNC Symbol;Acc:HGNC:3052]
ENSG00000169169	27.369	1.56737	0.507112	3.09079	0.00199627	0.0221093	CPT1C	carnitine palmitoyltransferase 1C [Source:HGNC Symbol;Acc:HGNC:18540]
ENSG00000237611	13.1565	1.56751	0.499208	3.14	0.00168948	0.020319	Metazoa_SRP	Metazoan signal recognition particle RNA [Source:RFAM;Acc:RF00017]
ENSG00000162415	13.1538	1.56801	0.540028	2.90357	0.00368937	0.0299499	ZSWIM5	zinc finger SWIM-type containing 5 [Source:HGNC Symbol;Acc:HGNC:29299]
ENSG00000132561	19.6782	1.56993	0.539218	2.9115	0.003597	0.0296068	MATN2	matrilin 2 [Source:HGNC Symbol;Acc:HGNC:6908]
ENSG00000203867	16.7637	1.57115	0.503269	3.12189	0.00179697	0.0209331	RBM20	RNA binding motif protein 20 [Source:HGNC Symbol;Acc:HGNC:27424]
ENSG00000139926	17.4139	1.5735	0.515592	3.05184	0.00227447	0.0234619	FRMD6	FERM domain containing 6 [Source:HGNC Symbol;Acc:HGNC:19839]
ENSG00000258778	10.5937	1.57356	0.573333	2.74457	0.00605897	0.0383735	EIF2S2P1	eukaryotic translation initiation factor 2 subunit 2 beta pseudogene 1 [Source:HGNC Symbol;Acc:HGNC:20009]
ENSG00000168676	16.8259	1.574	0.591384	2.66155	0.00777813	0.0436327	KCTD19	potassium channel tetramerization domain containing 19 [Source:HGNC Symbol;Acc:HGNC:24753]
ENSG00000279170	29.8187	1.57415	0.532788	2.95456	0.00313119	0.0277853	TSTD3	thiosulfate sulfurtransferase like domain containing 3 [Source:HGNC Symbol;Acc:HGNC:40910]
ENSG00000138468	190.945	1.57459	0.396938	3.96685	7.28299e-05	0.00429732	SENP7	SUMO specific peptidase 7 [Source:HGNC Symbol;Acc:HGNC:30402]
ENSG00000216863	25.1443	1.57501	0.534733	2.9454	0.00322535	0.0281358	LY86-AS1	LY86 antisense RNA 1 [Source:HGNC Symbol;Acc:HGNC:26593]
ENSG00000165566	20.1966	1.57597	0.606225	2.59965	0.00933194	0.0481201	AMER2	APC membrane recruitment protein 2 [Source:HGNC Symbol;Acc:HGNC:26360]
ENSG00000075218	6.05573	1.57615	0.445176	3.54051	0.000399356	0.00957305	GTSE1	G2 and S-phase expressed 1 [Source:HGNC Symbol;Acc:HGNC:13698]
ENSG00000124469	46.0967	1.57618	0.425281	3.70622	0.000210379	0.00710698	CEACAM8	CEA cell adhesion molecule 8 [Source:HGNC Symbol;Acc:HGNC:1820]
ENSG00000204611	31.0535	1.57638	0.486205	3.24221	0.00118607	0.0168382	ZNF616	zinc finger protein 616 [Source:HGNC Symbol;Acc:HGNC:28062]
ENSG00000178665	41.8171	1.57671	0.486104	3.24357	0.00118041	0.0167798	ZNF713	zinc finger protein 713 [Source:HGNC Symbol;Acc:HGNC:22043]
ENSG00000138109	11.994	1.57911	0.564445	2.79764	0.00514774	0.0352644	CYP2C9	cytochrome P450 family 2 subfamily C member 9 [Source:HGNC Symbol;Acc:HGNC:2623]
ENSG00000184166	27.7309	1.57925	0.56827	2.77905	0.00545179	0.0363709	OR1D2	olfactory receptor family 1 subfamily D member 2 [Source:HGNC Symbol;Acc:HGNC:8183]
ENSG00000175305	6.67433	1.58153	0.553241	2.85866	0.0042544	0.0321851	CCNE2	cyclin E2 [Source:HGNC Symbol;Acc:HGNC:1590]
ENSG00000244128	42.2492	1.58154	0.521453	3.03295	0.00242175	0.0241196	LINC01322	long intergenic non-protein coding RNA 1322 [Source:HGNC Symbol;Acc:HGNC:50528]
ENSG00000214944	17.4397	1.58331	0.603099	2.62529	0.00865753	0.0460901	ARHGEF28	Rho guanine nucleotide exchange factor 28 [Source:HGNC Symbol;Acc:HGNC:30322]
ENSG00000166707	8.42915	1.5844	0.439767	3.60282	0.000314788	0.00864873	ZCCHC18	zinc finger CCHC-type containing 18 [Source:HGNC Symbol;Acc:HGNC:32459]
ENSG00000105613	33.5528	1.58762	0.496115	3.20011	0.00137373	0.0181019	MAST1	microtubule associated serine/threonine kinase 1 [Source:HGNC Symbol;Acc:HGNC:19034]
ENSG00000181019	9.86689	1.58798	0.512641	3.09764	0.0019507	0.0219538	NQO1	NAD(P)H quinone dehydrogenase 1 [Source:HGNC Symbol;Acc:HGNC:2874]
ENSG00000101842	52.5196	1.58874	0.450002	3.53051	0.00041476	0.00976835	VSIG1	V-set and immunoglobulin domain containing 1 [Source:HGNC Symbol;Acc:HGNC:28675]
ENSG00000281852	43.6632	1.59351	0.552076	2.8864	0.00389673	0.0308047	LINC00891	long intergenic non-protein coding RNA 891 [Source:HGNC Symbol;Acc:HGNC:48577]
ENSG00000096093	98.6346	1.59379	0.526608	3.02651	0.00247392	0.0242765	EFHC1	EF-hand domain containing 1 [Source:HGNC Symbol;Acc:HGNC:16406]
ENSG00000167272	11.5891	1.59418	0.379617	4.19944	2.67573e-05	0.00269095	POP5	POP5 homolog, ribonuclease P/MRP subunit [Source:HGNC Symbol;Acc:HGNC:17689]
ENSG00000107282	13.0211	1.59462	0.606627	2.62867	0.00857206	0.0458443	APBA1	amyloid beta precursor protein binding family A member 1 [Source:HGNC Symbol;Acc:HGNC:578]
ENSG00000104691	30.4513	1.59567	0.532146	2.99857	0.00271253	0.0256299	UBXN8	UBX domain protein 8 [Source:HGNC Symbol;Acc:HGNC:30307]
ENSG00000118420	12.103	1.5978	0.449149	3.55739	0.000374561	0.00929759	UBE3D	ubiquitin protein ligase E3D [Source:HGNC Symbol;Acc:HGNC:21381]
ENSG00000267128	14.2182	1.59843	0.50981	3.13534	0.00171656	0.0204295	RNF157-AS1	RNF157 antisense RNA 1 [Source:HGNC Symbol;Acc:HGNC:44127]
ENSG00000166452	22.9994	1.59871	0.334324	4.78191	1.73633e-06	0.00064647	AKIP1	A-kinase interacting protein 1 [Source:HGNC Symbol;Acc:HGNC:1170]
ENSG00000134297	32.5718	1.60008	0.510834	3.13229	0.00173447	0.02055	PLEKHA8P1	pleckstrin homology domain containing A8 pseudogene 1 [Source:HGNC Symbol;Acc:HGNC:30222]
ENSG00000203809	11.6784	1.60212	0.550991	2.90772	0.0036408	0.029799	LIN28B-AS1	LIN28B antisense RNA 1 [Source:HGNC Symbol;Acc:HGNC:21553]
ENSG00000233654	22.8917	1.6023	0.474582	3.37623	0.000734865	0.0130795	NEMP2-DT	NEMP2 divergent transcript [Source:HGNC Symbol;Acc:HGNC:55713]
ENSG00000117724	55.5915	1.60344	0.508751	3.15171	0.00162316	0.0199551	CENPF	centromere protein F [Source:HGNC Symbol;Acc:HGNC:1857]
ENSG00000184860	21.3661	1.6048	0.468982	3.42187	0.000621914	0.0119873	SDR42E1	short chain dehydrogenase/reductase family 42E, member 1 [Source:HGNC Symbol;Acc:HGNC:29834]
ENSG00000132932	40.4853	1.6064	0.503766	3.18879	0.0014287	0.0185054	ATP8A2	ATPase phospholipid transporting 8A2 [Source:HGNC Symbol;Acc:HGNC:13533]
ENSG00000154265	27.1304	1.60742	0.371309	4.32906	1.49748e-05	0.00211997	ABCA5	ATP binding cassette subfamily A member 5 [Source:HGNC Symbol;Acc:HGNC:35]
ENSG00000057019	18.7853	1.60797	0.531189	3.02712	0.00246893	0.0242765	DCBLD2	discoidin, CUB and LCCL domain containing 2 [Source:HGNC Symbol;Acc:HGNC:24627]
ENSG00000258376	6.43934	1.60844	0.484669	3.31863	0.000904597	0.0145338	PAPLN-AS1	PAPLN antisense RNA 1 [Source:HGNC Symbol;Acc:HGNC:55451]
ENSG00000122548	8.73892	1.60882	0.582556	2.76166	0.00575084	0.0373123	KIAA0087	KIAA0087 lncRNA [Source:HGNC Symbol;Acc:HGNC:22191]
ENSG00000182010	17.9628	1.61146	0.479444	3.36109	0.000776357	0.0133895	RTKN2	rhotekin 2 [Source:HGNC Symbol;Acc:HGNC:19364]
ENSG00000116005	31.1479	1.61383	0.420132	3.84125	0.000122408	0.00559275	PCYOX1	prenylcysteine oxidase 1 [Source:HGNC Symbol;Acc:HGNC:20588]
ENSG00000153246	21.0913	1.61391	0.616108	2.61953	0.00880518	0.0465766	PLA2R1	phospholipase A2 receptor 1 [Source:HGNC Symbol;Acc:HGNC:9042]
ENSG00000021645	27.3324	1.61514	0.584961	2.76112	0.00576042	0.0373339	NRXN3	neurexin 3 [Source:HGNC Symbol;Acc:HGNC:8010]
ENSG00000249867	38.3045	1.6167	0.602287	2.68427	0.0072689	0.0421048	LINC02742	long intergenic non-protein coding RNA 2742 [Source:HGNC Symbol;Acc:HGNC:54259]
ENSG00000095637	18.9786	1.61672	0.537805	3.00615	0.00264577	0.0253065	SORBS1	sorbin and SH3 domain containing 1 [Source:HGNC Symbol;Acc:HGNC:14565]
ENSG00000229739	25.6272	1.61752	0.609584	2.65347	0.0079668	0.0441034	PDC-AS1	PDC antisense RNA 1 [Source:HGNC Symbol;Acc:HGNC:40432]
ENSG00000069812	29.1764	1.61791	0.538152	3.00641	0.0026435	0.0253065	HES2	hes family bHLH transcription factor 2 [Source:HGNC Symbol;Acc:HGNC:16005]
ENSG00000273373	7.26217	1.62227	0.474827	3.41654	0.000634232	0.0120635	SLC16A4-AS1	SLC16A4 antisense RNA 1 [Source:HGNC Symbol;Acc:HGNC:56051]
ENSG00000249464	16.0714	1.62276	0.616127	2.63382	0.00844313	0.0453906	LINC01091	long intergenic non-protein coding RNA 1091 [Source:HGNC Symbol;Acc:HGNC:27721]
ENSG00000280927	15.4161	1.62289	0.439293	3.69433	0.000220468	0.00732061	CTBP1-AS	CTBP1 antisense RNA [Source:HGNC Symbol;Acc:HGNC:48337]
ENSG00000101004	54.4351	1.6237	0.451177	3.59881	0.000319679	0.00871349	NINL	ninein like [Source:HGNC Symbol;Acc:HGNC:29163]
ENSG00000042317	9.62708	1.62404	0.472616	3.43629	0.000589742	0.0117149	SPATA7	spermatogenesis associated 7 [Source:HGNC Symbol;Acc:HGNC:20423]
ENSG00000172171	7.0354	1.62424	0.43362	3.74577	0.000179845	0.00662548	TEFM	transcription elongation factor, mitochondrial [Source:HGNC Symbol;Acc:HGNC:26223]
ENSG00000111206	15.6458	1.62655	0.426551	3.81325	0.000137151	0.00594062	FOXM1	forkhead box M1 [Source:HGNC Symbol;Acc:HGNC:3818]
ENSG00000196159	34.6791	1.62759	0.530031	3.07074	0.00213526	0.0227066	FAT4	FAT atypical cadherin 4 [Source:HGNC Symbol;Acc:HGNC:23109]
ENSG00000137962	64.2849	1.62903	0.580991	2.80388	0.0050491	0.034948	ARHGAP29	Rho GTPase activating protein 29 [Source:HGNC Symbol;Acc:HGNC:30207]
ENSG00000105507	12.0359	1.62939	0.535881	3.04058	0.00236121	0.0238782	CABP5	calcium binding protein 5 [Source:HGNC Symbol;Acc:HGNC:13714]
ENSG00000214652	11.6431	1.63046	0.538553	3.02748	0.00246601	0.0242765	ZNF727	zinc finger protein 727 [Source:HGNC Symbol;Acc:HGNC:22785]
ENSG00000115457	26.7383	1.63133	0.40739	4.00434	6.21896e-05	0.00408052	IGFBP2	insulin like growth factor binding protein 2 [Source:HGNC Symbol;Acc:HGNC:5471]
ENSG00000039068	15.8502	1.63246	0.619888	2.63348	0.0084516	0.0454221	CDH1	cadherin 1 [Source:HGNC Symbol;Acc:HGNC:1748]
ENSG00000105854	10.1322	1.6329	0.508431	3.21165	0.00131977	0.0177396	PON2	paraoxonase 2 [Source:HGNC Symbol;Acc:HGNC:9205]
ENSG00000249736	13.1281	1.63302	0.506064	3.22691	0.00125133	0.0172623	LINC02242	long intergenic non-protein coding RNA 2242 [Source:HGNC Symbol;Acc:HGNC:53127]
ENSG00000266754	19.0449	1.63432	0.497902	3.28243	0.00102918	0.0156434	RN7SL524P	RNA, 7SL, cytoplasmic 524, pseudogene [Source:HGNC Symbol;Acc:HGNC:46540]
ENSG00000159208	11.7444	1.63528	0.548249	2.98274	0.00285684	0.0262129	CIART	circadian associated repressor of transcription [Source:HGNC Symbol;Acc:HGNC:25200]
ENSG00000141338	13.5249	1.63744	0.634451	2.58089	0.00985472	0.0494403	ABCA8	ATP binding cassette subfamily A member 8 [Source:HGNC Symbol;Acc:HGNC:38]
ENSG00000086696	18.3087	1.63828	0.632041	2.59205	0.00954064	0.0485889	HSD17B2	hydroxysteroid 17-beta dehydrogenase 2 [Source:HGNC Symbol;Acc:HGNC:5211]
ENSG00000170180	6.63282	1.63911	0.533204	3.07408	0.00211154	0.0226097	GYPA	glycophorin A (MNS blood group) [Source:HGNC Symbol;Acc:HGNC:4702]
ENSG00000110693	29.0518	1.6399	0.552402	2.96867	0.0029909	0.0269782	SOX6	SRY-box transcription factor 6 [Source:HGNC Symbol;Acc:HGNC:16421]
ENSG00000123612	12.7095	1.64187	0.528513	3.10659	0.00189261	0.0216004	ACVR1C	activin A receptor type 1C [Source:HGNC Symbol;Acc:HGNC:18123]
ENSG00000102384	28.2768	1.64424	0.526702	3.12176	0.00179774	0.0209331	CENPI	centromere protein I [Source:HGNC Symbol;Acc:HGNC:3968]
ENSG00000157985	26.6256	1.6445	0.487557	3.37294	0.000743714	0.0131764	AGAP1	ArfGAP with GTPase domain, ankyrin repeat and PH domain 1 [Source:HGNC Symbol;Acc:HGNC:16922]
ENSG00000251287	16.0721	1.64465	0.584901	2.81185	0.00492569	0.034598	ALG1L2	ALG1 chitobiosyldiphosphodolichol beta-mannosyltransferase like 2 [Source:HGNC Symbol;Acc:HGNC:37258]
ENSG00000234707	8.97449	1.64468	0.53814	3.05623	0.00224141	0.0232636	SEC61G-DT	SEC61G divergent transcript [Source:HGNC Symbol;Acc:HGNC:40835]
ENSG00000260340	9.14863	1.6448	0.594091	2.7686	0.0056298	0.0368559	LINC02176	long intergenic non-protein coding RNA 2176 [Source:HGNC Symbol;Acc:HGNC:53038]
ENSG00000250017	11.404	1.64675	0.627188	2.62561	0.00864937	0.0460901	0	tigger transposable element derived 1 (TIGD1) pseudogene
ENSG00000105559	25.9073	1.64678	0.505621	3.25694	0.00112622	0.0163278	PLEKHA4	pleckstrin homology domain containing A4 [Source:HGNC Symbol;Acc:HGNC:14339]
ENSG00000223797	23.9425	1.64806	0.433249	3.80396	0.000142401	0.00605525	ENTPD3-AS1	ENTPD3 antisense RNA 1 [Source:HGNC Symbol;Acc:HGNC:26710]
ENSG00000140465	7.63983	1.64811	0.587268	2.8064	0.00500983	0.0348675	CYP1A1	cytochrome P450 family 1 subfamily A member 1 [Source:HGNC Symbol;Acc:HGNC:2595]
ENSG00000198967	9.80317	1.64847	0.586176	2.81225	0.00491968	0.034598	OR10Z1	olfactory receptor family 10 subfamily Z member 1 [Source:HGNC Symbol;Acc:HGNC:14996]
ENSG00000264041	19.3162	1.6488	0.494621	3.33346	0.00085774	0.0141367	RN7SL670P	RNA, 7SL, cytoplasmic 670, pseudogene [Source:HGNC Symbol;Acc:HGNC:46686]
ENSG00000186230	39.2124	1.65075	0.568156	2.90546	0.00366718	0.0298921	ZNF749	zinc finger protein 749 [Source:HGNC Symbol;Acc:HGNC:32783]
ENSG00000168314	25.4464	1.6521	0.573705	2.87969	0.00398061	0.0311942	MOBP	myelin associated oligodendrocyte basic protein [Source:HGNC Symbol;Acc:HGNC:7189]
ENSG00000162944	13.7506	1.65449	0.587044	2.81834	0.00482734	0.034297	RFTN2	raftlin family member 2 [Source:HGNC Symbol;Acc:HGNC:26402]
ENSG00000257966	25.9302	1.65449	0.483145	3.42442	0.000616111	0.011967	OLA1P3	OLA1 pseudogene 3 [Source:HGNC Symbol;Acc:HGNC:45278]
ENSG00000183250	12.2223	1.65513	0.518947	3.1894	0.00142568	0.0185054	LINC01547	long intergenic non-protein coding RNA 1547 [Source:HGNC Symbol;Acc:HGNC:15707]
ENSG00000234840	12.4923	1.65598	0.608105	2.72318	0.00646574	0.0395646	LINC01239	long intergenic non-protein coding RNA 1239 [Source:HGNC Symbol;Acc:HGNC:49796]
ENSG00000184809	18.0132	1.65673	0.563891	2.93803	0.00330309	0.0284844	B3GALT5-AS1	B3GALT5 antisense RNA 1 [Source:HGNC Symbol;Acc:HGNC:16424]
ENSG00000231806	16.6852	1.65682	0.570877	2.90224	0.00370501	0.0299982	PCAT7	prostate cancer associated transcript 7 [Source:HGNC Symbol;Acc:HGNC:48824]
ENSG00000221957	8.20979	1.65761	0.413525	4.00849	6.11093e-05	0.00405057	KIR2DS4	killer cell immunoglobulin like receptor, two Ig domains and short cytoplasmic tail 4 [Source:HGNC Symbol;Acc:HGNC:6336]
ENSG00000274026	18.3005	1.65904	0.522745	3.17371	0.00150505	0.0191342	FAM27E3	family with sequence similarity 27 member E3 [Source:HGNC Symbol;Acc:HGNC:28655]
ENSG00000152894	12.4363	1.65928	0.618224	2.68394	0.00727599	0.0421158	PTPRK	protein tyrosine phosphatase receptor type K [Source:HGNC Symbol;Acc:HGNC:9674]
ENSG00000048342	60.5311	1.65966	0.446195	3.71958	0.000199554	0.0069192	CC2D2A	coiled-coil and C2 domain containing 2A [Source:HGNC Symbol;Acc:HGNC:29253]
ENSG00000183638	19.6163	1.66032	0.612116	2.71242	0.00667942	0.0402921	RP1L1	RP1 like 1 [Source:HGNC Symbol;Acc:HGNC:15946]
ENSG00000131095	19.8348	1.66033	0.595992	2.78582	0.00533921	0.0359211	GFAP	glial fibrillary acidic protein [Source:HGNC Symbol;Acc:HGNC:4235]
ENSG00000165891	9.16239	1.66109	0.497706	3.33749	0.000845383	0.014037	E2F7	E2F transcription factor 7 [Source:HGNC Symbol;Acc:HGNC:23820]
ENSG00000155530	8.53444	1.66203	0.563452	2.94973	0.00318052	0.0279666	LRGUK	leucine rich repeats and guanylate kinase domain containing [Source:HGNC Symbol;Acc:HGNC:21964]
ENSG00000113262	35.1935	1.66231	0.532584	3.12122	0.00180104	0.0209431	GRM6	glutamate metabotropic receptor 6 [Source:HGNC Symbol;Acc:HGNC:4598]
ENSG00000072133	16.7895	1.66548	0.527852	3.15519	0.00160391	0.0197947	RPS6KA6	ribosomal protein S6 kinase A6 [Source:HGNC Symbol;Acc:HGNC:10435]
ENSG00000074935	17.4843	1.66549	0.452661	3.67934	0.000233838	0.00742976	TUBE1	tubulin epsilon 1 [Source:HGNC Symbol;Acc:HGNC:20775]
ENSG00000127530	39.9669	1.66732	0.480882	3.46722	0.000525874	0.0110604	OR7C1	olfactory receptor family 7 subfamily C member 1 [Source:HGNC Symbol;Acc:HGNC:8373]
ENSG00000094880	35.2206	1.66948	0.304433	5.4839	4.16046e-08	5.20027e-05	CDC23	cell division cycle 23 [Source:HGNC Symbol;Acc:HGNC:1724]
ENSG00000286004	7.8787	1.66986	0.486452	3.43272	0.000597554	0.0117622	0	novel transcript, antisense to TNK2
ENSG00000227214	45.8466	1.67032	0.467062	3.57622	0.000348592	0.00903706	HCG15	HLA complex group 15 [Source:HGNC Symbol;Acc:HGNC:18361]
ENSG00000129422	25.249	1.6719	0.566555	2.95099	0.00316759	0.0279319	MTUS1	microtubule associated scaffold protein 1 [Source:HGNC Symbol;Acc:HGNC:29789]
ENSG00000186073	8.69563	1.67251	0.496317	3.36985	0.00075209	0.0132086	CDIN1	CDAN1 interacting nuclease 1 [Source:HGNC Symbol;Acc:HGNC:26929]
ENSG00000205809	5.42236	1.67314	0.516584	3.23886	0.0012001	0.016857	KLRC2	killer cell lectin like receptor C2 [Source:HGNC Symbol;Acc:HGNC:6375]
ENSG00000260088	16.3577	1.67365	0.507263	3.29938	0.00096899	0.0151531	DDX59-AS1	DDX59 antisense RNA 1 [Source:HGNC Symbol;Acc:HGNC:41094]
ENSG00000144619	36.6517	1.67375	0.571506	2.92867	0.00340415	0.0289593	CNTN4	contactin 4 [Source:HGNC Symbol;Acc:HGNC:2174]
ENSG00000240152	9.92054	1.67485	0.565006	2.9643	0.00303371	0.0272352	LINC02271	long intergenic non-protein coding RNA 2271 [Source:HGNC Symbol;Acc:HGNC:53186]
ENSG00000224897	26.3546	1.67598	0.573618	2.92178	0.00348039	0.0292284	POT1-AS1	POT1 antisense RNA 1 [Source:HGNC Symbol;Acc:HGNC:49459]
ENSG00000245694	14.7133	1.67984	0.605622	2.77375	0.00554147	0.0365787	CRNDE	colorectal neoplasia differentially expressed [Source:HGNC Symbol;Acc:HGNC:37078]
ENSG00000155755	11.8701	1.68118	0.541284	3.10592	0.00189691	0.0216113	TMEM237	transmembrane protein 237 [Source:HGNC Symbol;Acc:HGNC:14432]
ENSG00000291052	18.3802	1.68162	0.632067	2.6605	0.00780236	0.0436767	ABCC13	ATP binding cassette subfamily C member 13 (pseudogene) [Source:NCBI gene (formerly Entrezgene);Acc:150000]
ENSG00000290615	13.5725	1.68179	0.628862	2.67434	0.00748759	0.0425545	RAB6C-AS1	RAB6C antisense RNA 1 [Source:NCBI gene (formerly Entrezgene);Acc:100131320]
ENSG00000155974	10.1606	1.68262	0.642863	2.61738	0.00886085	0.04676	GRIP1	glutamate receptor interacting protein 1 [Source:HGNC Symbol;Acc:HGNC:18708]
ENSG00000232229	7.80853	1.68276	0.564227	2.98241	0.00285984	0.026215	LINC00865	long intergenic non-protein coding RNA 865 [Source:HGNC Symbol;Acc:HGNC:45170]
ENSG00000281548	28.7803	1.68335	0.513488	3.27827	0.00104446	0.0156908	LINC00895	long intergenic non-protein coding RNA 895 [Source:HGNC Symbol;Acc:HGNC:48580]
ENSG00000136943	13.7363	1.68428	0.587086	2.86888	0.00411933	0.0316868	CTSV	cathepsin V [Source:HGNC Symbol;Acc:HGNC:2538]
ENSG00000131848	20.1175	1.68467	0.549408	3.06634	0.00216699	0.0228141	ZSCAN5A	zinc finger and SCAN domain containing 5A [Source:HGNC Symbol;Acc:HGNC:23710]
ENSG00000182585	22.2717	1.6849	0.545693	3.08764	0.00201755	0.0222184	EPGN	epithelial mitogen [Source:HGNC Symbol;Acc:HGNC:17470]
ENSG00000173208	8.21365	1.68561	0.439439	3.83582	0.000125148	0.00564426	ABCD2	ATP binding cassette subfamily D member 2 [Source:HGNC Symbol;Acc:HGNC:66]
ENSG00000177640	28.7122	1.68585	0.592981	2.84301	0.0044689	0.0329926	CASC2	cancer susceptibility 2 [Source:HGNC Symbol;Acc:HGNC:22933]
ENSG00000129538	5.90016	1.68667	0.513822	3.28261	0.00102853	0.0156434	RNASE1	ribonuclease A family member 1, pancreatic [Source:HGNC Symbol;Acc:HGNC:10044]
ENSG00000187187	27.7937	1.6872	0.535647	3.14983	0.00163364	0.020047	ZNF546	zinc finger protein 546 [Source:HGNC Symbol;Acc:HGNC:28671]
ENSG00000259895	6.54473	1.69041	0.499823	3.38203	0.000719535	0.0129466	TEDC2-AS1	TEDC2 antisense RNA 1 [Source:HGNC Symbol;Acc:HGNC:55403]
ENSG00000290474	10.6083	1.69257	0.424308	3.98901	6.63501e-05	0.00421561	GUSBP2	GUSB pseudogene 2 [Source:NCBI gene (formerly Entrezgene);Acc:387036]
ENSG00000211949	17.744	1.69302	0.469867	3.60319	0.00031434	0.00864873	IGHV3-23	immunoglobulin heavy variable 3-23 [Source:HGNC Symbol;Acc:HGNC:5588]
ENSG00000198838	26.7209	1.69311	0.56101	3.01796	0.0025448	0.0246575	RYR3	ryanodine receptor 3 [Source:HGNC Symbol;Acc:HGNC:10485]
ENSG00000265817	17.6171	1.69335	0.498983	3.39361	0.000689776	0.0127325	FSBP	fibrinogen silencer binding protein [Source:HGNC Symbol;Acc:HGNC:43653]
ENSG00000163492	30.1228	1.69359	0.445987	3.79741	0.000146215	0.00605812	CCDC141	coiled-coil domain containing 141 [Source:HGNC Symbol;Acc:HGNC:26821]
ENSG00000287684	13.0999	1.69368	0.473163	3.57949	0.000344267	0.00899122	0	novel transcript, antisense to FAM177B
ENSG00000247572	15.8094	1.69385	0.546835	3.09756	0.00195121	0.0219538	CKMT2-AS1	CKMT2 antisense RNA 1 [Source:HGNC Symbol;Acc:HGNC:48997]
ENSG00000169570	37.4698	1.69549	0.461198	3.67627	0.000236672	0.00744877	DTWD2	DTW domain containing 2 [Source:HGNC Symbol;Acc:HGNC:19334]
ENSG00000275978	11.2605	1.6958	0.51733	3.27798	0.00104552	0.0156908	Metazoa_SRP	Metazoan signal recognition particle RNA [Source:RFAM;Acc:RF00017]
ENSG00000276375	14.7246	1.6968	0.554338	3.06094	0.00220642	0.0230508	0	zinc finger protein pseudogene
ENSG00000139998	29.7367	1.69683	0.42839	3.96094	7.46542e-05	0.00436914	RAB15	RAB15, member RAS oncogene family [Source:HGNC Symbol;Acc:HGNC:20150]
ENSG00000203650	28.6526	1.69773	0.502882	3.376	0.000735482	0.0130795	LINC01285	long intergenic non-protein coding RNA 1285 [Source:HGNC Symbol;Acc:HGNC:50344]
ENSG00000224812	17.6902	1.69921	0.620062	2.74039	0.00613661	0.0385859	TMEM72-AS1	TMEM72 antisense RNA 1 [Source:HGNC Symbol;Acc:HGNC:27349]
ENSG00000063438	12.0883	1.70094	0.61706	2.75653	0.00584191	0.0375204	AHRR	aryl hydrocarbon receptor repressor [Source:HGNC Symbol;Acc:HGNC:346]
ENSG00000251602	15.5077	1.70098	0.556053	3.05903	0.00222056	0.0231057	MTA1-DT	MTA1 divergent transcript [Source:HGNC Symbol;Acc:HGNC:56032]
ENSG00000166704	25.2145	1.70263	0.453997	3.75031	0.000176614	0.00655629	ZNF606	zinc finger protein 606 [Source:HGNC Symbol;Acc:HGNC:25879]
ENSG00000164902	54.1986	1.70293	0.309738	5.49796	3.84207e-08	5.20027e-05	PHAX	phosphorylated adaptor for RNA export [Source:HGNC Symbol;Acc:HGNC:10241]
ENSG00000132704	30.7939	1.70416	0.525728	3.24152	0.00118894	0.0168463	FCRL2	Fc receptor like 2 [Source:HGNC Symbol;Acc:HGNC:14875]
ENSG00000156475	27.6146	1.70485	0.393935	4.32773	1.50651e-05	0.00211997	PPP2R2B	protein phosphatase 2 regulatory subunit Bbeta [Source:HGNC Symbol;Acc:HGNC:9305]
ENSG00000176834	32.9659	1.70505	0.61797	2.75911	0.00579583	0.0374093	VSIG10	V-set and immunoglobulin domain containing 10 [Source:HGNC Symbol;Acc:HGNC:26078]
ENSG00000182704	42.5758	1.70607	0.513529	3.32224	0.000892972	0.0144746	TSKU	tsukushi, small leucine rich proteoglycan [Source:HGNC Symbol;Acc:HGNC:28850]
ENSG00000237248	7.58216	1.7065	0.501478	3.40294	0.000666638	0.0124765	LINC00987	long intergenic non-protein coding RNA 987 [Source:HGNC Symbol;Acc:HGNC:48911]
ENSG00000094804	19.5209	1.70829	0.487956	3.5009	0.000463689	0.0103769	CDC6	cell division cycle 6 [Source:HGNC Symbol;Acc:HGNC:1744]
ENSG00000228755	12.2843	1.70927	0.613422	2.78645	0.00532892	0.0359018	PABPC1P8	poly(A) binding protein cytoplasmic 1 pseudogene 8 [Source:HGNC Symbol;Acc:HGNC:37988]
ENSG00000183091	55.0421	1.70969	0.475431	3.59608	0.000323054	0.00872394	NEB	nebulin [Source:HGNC Symbol;Acc:HGNC:7720]
ENSG00000184154	15.3582	1.71123	0.490607	3.48799	0.00048667	0.0106096	LRRC51	leucine rich repeat containing 51 [Source:HGNC Symbol;Acc:HGNC:55526]
ENSG00000113946	11.4574	1.71151	0.635081	2.69495	0.00703994	0.0415806	CLDN16	claudin 16 [Source:HGNC Symbol;Acc:HGNC:2037]
ENSG00000184144	36.4951	1.71207	0.496183	3.45048	0.000559596	0.0113615	CNTN2	contactin 2 [Source:HGNC Symbol;Acc:HGNC:2172]
ENSG00000178700	15.0931	1.71565	0.492225	3.48551	0.000491209	0.0106768	DHFR2	dihydrofolate reductase 2 [Source:HGNC Symbol;Acc:HGNC:27309]
ENSG00000248771	11.7389	1.7185	0.542053	3.17036	0.00152248	0.0192275	SMIM31	small integral membrane protein 31 [Source:HGNC Symbol;Acc:HGNC:49638]
ENSG00000183747	22.8481	1.71964	0.626217	2.74608	0.00603119	0.038239	ACSM2A	acyl-CoA synthetase medium chain family member 2A [Source:HGNC Symbol;Acc:HGNC:32017]
ENSG00000198221	11.4873	1.71974	0.571243	3.01052	0.00260803	0.0250483	AFDN-DT	AFDN divergent transcript [Source:HGNC Symbol;Acc:HGNC:21236]
ENSG00000154553	20.5219	1.72022	0.510082	3.37244	0.000745055	0.0131764	PDLIM3	PDZ and LIM domain 3 [Source:HGNC Symbol;Acc:HGNC:20767]
ENSG00000265933	12.4101	1.72097	0.652947	2.63569	0.00839661	0.0452444	LINC00668	long intergenic non-protein coding RNA 668 [Source:HGNC Symbol;Acc:HGNC:44328]
ENSG00000276128	33.6747	1.72221	0.63804	2.69922	0.00695028	0.0413525	0	glucoside xylosyltransferase 1 pseudogene 5
ENSG00000165125	23.4355	1.72301	0.662943	2.59903	0.00934882	0.0481723	TRPV6	transient receptor potential cation channel subfamily V member 6 [Source:HGNC Symbol;Acc:HGNC:14006]
ENSG00000174469	17.5445	1.72341	0.622633	2.76794	0.00564125	0.0369033	CNTNAP2	contactin associated protein 2 [Source:HGNC Symbol;Acc:HGNC:13830]
ENSG00000109832	16.7698	1.72343	0.604989	2.8487	0.00438987	0.0327665	DDX25	DEAD-box helicase 25 [Source:HGNC Symbol;Acc:HGNC:18698]
ENSG00000237949	19.9764	1.72447	0.550348	3.13341	0.00172786	0.0205267	LINC00844	long intergenic non-protein coding RNA 844 [Source:HGNC Symbol;Acc:HGNC:45031]
ENSG00000101057	14.2886	1.72462	0.429112	4.01905	5.84335e-05	0.00402971	MYBL2	MYB proto-oncogene like 2 [Source:HGNC Symbol;Acc:HGNC:7548]
ENSG00000205810	7.04876	1.72601	0.474035	3.6411	0.00027148	0.00799769	KLRC3	killer cell lectin like receptor C3 [Source:HGNC Symbol;Acc:HGNC:6376]
ENSG00000097096	17.1124	1.72642	0.452516	3.81516	0.000136097	0.00592857	SYDE2	synapse defective Rho GTPase homolog 2 [Source:HGNC Symbol;Acc:HGNC:25841]
ENSG00000249345	12.9554	1.72649	0.639824	2.69838	0.0069677	0.0414138	LINC02405	long intergenic non-protein coding RNA 2405 [Source:HGNC Symbol;Acc:HGNC:53333]
ENSG00000229582	11.4433	1.72814	0.562502	3.07224	0.00212456	0.0226831	PBX3-DT	PBX3 divergent transcript [Source:HGNC Symbol;Acc:HGNC:24638]
ENSG00000158683	11.553	1.72935	0.529801	3.26415	0.00109795	0.0161727	PKD1L1	polycystin 1 like 1, transient receptor potential channel interacting [Source:HGNC Symbol;Acc:HGNC:18053]
ENSG00000065328	14.2424	1.72973	0.484092	3.57314	0.000352724	0.00913066	MCM10	minichromosome maintenance 10 replication initiation factor [Source:HGNC Symbol;Acc:HGNC:18043]
ENSG00000140323	52.4558	1.73029	0.52502	3.29566	0.000981899	0.0152385	DISP2	dispatched RND transporter family member 2 [Source:HGNC Symbol;Acc:HGNC:19712]
ENSG00000137821	38.3044	1.73091	0.555284	3.11716	0.00182602	0.0210636	LRRC49	leucine rich repeat containing 49 [Source:HGNC Symbol;Acc:HGNC:25965]
ENSG00000234076	16.101	1.73501	0.502123	3.45536	0.000549567	0.011314	TPRG1-AS1	TPRG1 antisense RNA 1 [Source:HGNC Symbol;Acc:HGNC:42391]
ENSG00000136881	21.9526	1.73511	0.593452	2.92376	0.00345827	0.0291924	BAAT	bile acid-CoA:amino acid N-acyltransferase [Source:HGNC Symbol;Acc:HGNC:932]
ENSG00000146197	11.1856	1.73557	0.538703	3.22176	0.00127408	0.0173908	SCUBE3	signal peptide, CUB domain and EGF like domain containing 3 [Source:HGNC Symbol;Acc:HGNC:13655]
ENSG00000120756	6.94098	1.73558	0.53922	3.21868	0.00128784	0.0175421	PLS1	plastin 1 [Source:HGNC Symbol;Acc:HGNC:9090]
ENSG00000140285	39.0788	1.73898	0.617009	2.81839	0.00482647	0.034297	FGF7	fibroblast growth factor 7 [Source:HGNC Symbol;Acc:HGNC:3685]
ENSG00000177225	58.0522	1.74019	0.402371	4.32483	1.52647e-05	0.00211997	GATD1	glutamine amidotransferase class 1 domain containing 1 [Source:HGNC Symbol;Acc:HGNC:26616]
ENSG00000211651	7.40355	1.74027	0.595684	2.92146	0.00348396	0.0292312	IGLV1-44	immunoglobulin lambda variable 1-44 [Source:HGNC Symbol;Acc:HGNC:5879]
ENSG00000257391	17.6608	1.74292	0.636377	2.73882	0.00616603	0.0386593	0	microRNA 3180-4
ENSG00000228049	23.5362	1.74498	0.445053	3.92084	8.824e-05	0.00474518	POLR2J2	RNA polymerase II subunit J2 [Source:HGNC Symbol;Acc:HGNC:23208]
ENSG00000287750	16.7196	1.74581	0.520546	3.35382	0.000797051	0.0135545	LINC03026	long intergenic non-protein coding RNA 3026 [Source:HGNC Symbol;Acc:HGNC:56164]
ENSG00000286990	12.4666	1.74674	0.520206	3.3578	0.000785666	0.0134393	0	novel transcript, antisense to MICAL3
ENSG00000177201	36.4392	1.74752	0.572998	3.04979	0.00229005	0.0235105	OR2T12	olfactory receptor family 2 subfamily T member 12 [Source:HGNC Symbol;Acc:HGNC:19592]
ENSG00000189238	32.7913	1.74847	0.546528	3.19923	0.00137795	0.0181163	LINC00943	long intergenic non-protein coding RNA 943 [Source:HGNC Symbol;Acc:HGNC:48639]
ENSG00000162896	9.98427	1.74855	0.523036	3.34307	0.000828556	0.0139017	PIGR	polymeric immunoglobulin receptor [Source:HGNC Symbol;Acc:HGNC:8968]
ENSG00000109771	24.5447	1.74996	0.568249	3.07956	0.00207306	0.0224622	LRP2BP	LRP2 binding protein [Source:HGNC Symbol;Acc:HGNC:25434]
ENSG00000239264	120.709	1.75019	0.464092	3.77122	0.000162452	0.00636714	TXNDC5	thioredoxin domain containing 5 [Source:HGNC Symbol;Acc:HGNC:21073]
ENSG00000183668	17.5319	1.75037	0.649791	2.69375	0.00706539	0.0416427	PSG9	pregnancy specific beta-1-glycoprotein 9 [Source:HGNC Symbol;Acc:HGNC:9526]
ENSG00000234754	18.7119	1.75116	0.621658	2.81692	0.0048487	0.0344069	LINC02817	long intergenic non-protein coding RNA 2817 [Source:HGNC Symbol;Acc:HGNC:32042]
ENSG00000237574	8.77515	1.7519	0.554663	3.15849	0.0015859	0.0196297	LINC01856	long intergenic non-protein coding RNA 1856 [Source:HGNC Symbol;Acc:HGNC:52672]
ENSG00000228590	17.2403	1.75374	0.602854	2.90906	0.00362512	0.0297505	MIR4432HG	MIR4432 host gene [Source:NCBI gene (formerly Entrezgene);Acc:106660609]
ENSG00000204961	17.3151	1.75416	0.572029	3.06655	0.00216543	0.0228141	PCDHA9	protocadherin alpha 9 [Source:HGNC Symbol;Acc:HGNC:8675]
ENSG00000169291	32.3621	1.75813	0.542452	3.24108	0.00119077	0.0168554	SHE	Src homology 2 domain containing E [Source:HGNC Symbol;Acc:HGNC:27004]
ENSG00000250365	4.79291	1.75822	0.61071	2.87897	0.0039897	0.0312102	HEATR5A-DT	HEATR5A divergent transcript [Source:HGNC Symbol;Acc:HGNC:55552]
ENSG00000175779	21.3212	1.75838	0.620771	2.83258	0.00461736	0.0334711	LINC02694	long intergenic non-protein coding RNA 2694 [Source:HGNC Symbol;Acc:HGNC:33796]
ENSG00000137693	17.9807	1.75839	0.666419	2.63857	0.00832569	0.0450081	YAP1	Yes1 associated transcriptional regulator [Source:HGNC Symbol;Acc:HGNC:16262]
ENSG00000165841	12.2834	1.76001	0.622564	2.82703	0.00469822	0.0338191	CYP2C19	cytochrome P450 family 2 subfamily C member 19 [Source:HGNC Symbol;Acc:HGNC:2621]
ENSG00000163141	17.5418	1.76239	0.577889	3.0497	0.00229072	0.0235105	BNIPL	BCL2 interacting protein like [Source:HGNC Symbol;Acc:HGNC:16976]
ENSG00000037280	9.15143	1.76263	0.527426	3.34195	0.000831923	0.0139312	FLT4	fms related receptor tyrosine kinase 4 [Source:HGNC Symbol;Acc:HGNC:3767]
ENSG00000085982	24.9188	1.76285	0.458701	3.84314	0.000121472	0.00556579	USP40	ubiquitin specific peptidase 40 [Source:HGNC Symbol;Acc:HGNC:20069]
ENSG00000157404	18.23	1.76311	0.495946	3.55504	0.000377916	0.00930744	KIT	KIT proto-oncogene, receptor tyrosine kinase [Source:HGNC Symbol;Acc:HGNC:6342]
ENSG00000188001	11.7504	1.76463	0.458554	3.84824	0.000118968	0.00550749	TPRG1	tumor protein p63 regulated 1 [Source:HGNC Symbol;Acc:HGNC:24759]
ENSG00000147570	18.0063	1.76578	0.563059	3.13605	0.00171242	0.0204126	DNAJC5B	DnaJ heat shock protein family (Hsp40) member C5 beta [Source:HGNC Symbol;Acc:HGNC:24138]
ENSG00000105699	14.4759	1.76624	0.432807	4.08089	4.48641e-05	0.00360127	LSR	lipolysis stimulated lipoprotein receptor [Source:HGNC Symbol;Acc:HGNC:29572]
ENSG00000231924	18.5486	1.7663	0.648023	2.72568	0.00641699	0.0393964	PSG1	pregnancy specific beta-1-glycoprotein 1 [Source:HGNC Symbol;Acc:HGNC:9514]
ENSG00000245105	10.64	1.76662	0.428441	4.12337	3.73373e-05	0.00325327	A2M-AS1	A2M antisense RNA 1 [Source:HGNC Symbol;Acc:HGNC:27057]
ENSG00000197568	20.8647	1.76726	0.621726	2.84251	0.00447594	0.0329926	HHLA3	HERV-H LTR-associating 3 [Source:HGNC Symbol;Acc:HGNC:4906]
ENSG00000237413	7.65131	1.76917	0.546077	3.23978	0.00119621	0.016857	MGC27382	uncharacterized MGC27382 [Source:NCBI gene (formerly Entrezgene);Acc:149047]
ENSG00000196584	28.5378	1.76951	0.47186	3.75008	0.000176778	0.00655629	XRCC2	X-ray repair cross complementing 2 [Source:HGNC Symbol;Acc:HGNC:12829]
ENSG00000138336	13.3668	1.76987	0.520467	3.40053	0.000672544	0.0125334	TET1	tet methylcytosine dioxygenase 1 [Source:HGNC Symbol;Acc:HGNC:29484]
ENSG00000224578	16.5852	1.77045	0.649163	2.72728	0.0063858	0.039333	HNRNPA1L3	heterogeneous nuclear ribonucleoprotein A1 like 3 [Source:HGNC Symbol;Acc:HGNC:48778]
ENSG00000266554	8.43697	1.77085	0.494939	3.57792	0.000346346	0.0090055	LINC01443	long intergenic non-protein coding RNA 1443 [Source:HGNC Symbol;Acc:HGNC:50768]
ENSG00000174705	21.5104	1.77312	0.540739	3.27906	0.00104155	0.0156908	SH3PXD2B	SH3 and PX domains 2B [Source:HGNC Symbol;Acc:HGNC:29242]
ENSG00000095587	11.3076	1.77358	0.481011	3.68719	0.000226742	0.00736132	TLL2	tolloid like 2 [Source:HGNC Symbol;Acc:HGNC:11844]
ENSG00000168096	25.6719	1.77402	0.446557	3.97266	7.10759e-05	0.00428391	ANKS3	ankyrin repeat and sterile alpha motif domain containing 3 [Source:HGNC Symbol;Acc:HGNC:29422]
ENSG00000036448	28.9121	1.77461	0.593475	2.99021	0.0027879	0.0260155	MYOM2	myomesin 2 [Source:HGNC Symbol;Acc:HGNC:7614]
ENSG00000065361	36.5193	1.77572	0.640244	2.7735	0.00554568	0.036587	ERBB3	erb-b2 receptor tyrosine kinase 3 [Source:HGNC Symbol;Acc:HGNC:3431]
ENSG00000152049	72.5206	1.77768	0.576281	3.08474	0.00203729	0.0223235	KCNE4	potassium voltage-gated channel subfamily E regulatory subunit 4 [Source:HGNC Symbol;Acc:HGNC:6244]
ENSG00000215808	14.4021	1.77871	0.618956	2.87373	0.00405655	0.0313857	LINC01139	long intergenic non-protein coding RNA 1139 [Source:HGNC Symbol;Acc:HGNC:27924]
ENSG00000111704	23.4038	1.779	0.578038	3.07765	0.00208639	0.0225091	NANOG	Nanog homeobox [Source:HGNC Symbol;Acc:HGNC:20857]
ENSG00000139364	25.3107	1.78078	0.613324	2.90349	0.00369033	0.0299499	TMEM132B	transmembrane protein 132B [Source:HGNC Symbol;Acc:HGNC:29397]
ENSG00000214369	8.07469	1.78096	0.539864	3.29891	0.000970609	0.0151649	CYB5AP2	cytochrome b5 type A pseudogene 2 [Source:HGNC Symbol;Acc:HGNC:2573]
ENSG00000123901	10.9826	1.78137	0.610607	2.91738	0.00352989	0.0294042	GPR83	G protein-coupled receptor 83 [Source:HGNC Symbol;Acc:HGNC:4523]
ENSG00000211598	23.9981	1.78387	0.477843	3.73317	0.000189087	0.00679433	IGKV4-1	immunoglobulin kappa variable 4-1 [Source:HGNC Symbol;Acc:HGNC:5834]
ENSG00000270547	13.7434	1.78481	0.555772	3.2114	0.00132091	0.0177396	LINC01235	long intergenic non-protein coding RNA 1235 [Source:HGNC Symbol;Acc:HGNC:49769]
ENSG00000133083	11.2256	1.78735	0.61942	2.88552	0.00390765	0.0308574	DCLK1	doublecortin like kinase 1 [Source:HGNC Symbol;Acc:HGNC:2700]
ENSG00000269086	45.4103	1.78897	0.497376	3.59681	0.000322144	0.00872394	LINC02965	long intergenic non-protein coding RNA 2965 [Source:HGNC Symbol;Acc:HGNC:56003]
ENSG00000260785	13.9169	1.79254	0.580449	3.08819	0.00201378	0.0222135	CASC17	cancer susceptibility 17 [Source:HGNC Symbol;Acc:HGNC:43911]
ENSG00000250517	14.1318	1.79321	0.621703	2.88435	0.00392224	0.0309149	LDHAL6CP	lactate dehydrogenase A like 6C, pseudogene [Source:HGNC Symbol;Acc:HGNC:39423]
ENSG00000177788	15.9903	1.79426	0.640735	2.80032	0.00510522	0.0351861	RAB4A-AS1	RAB4A antisense RNA 1 [Source:HGNC Symbol;Acc:HGNC:55934]
ENSG00000105641	9.20223	1.79523	0.50121	3.5818	0.000341236	0.00895245	SLC5A5	solute carrier family 5 member 5 [Source:HGNC Symbol;Acc:HGNC:11040]
ENSG00000168386	20.1216	1.79704	0.593789	3.0264	0.00247489	0.0242765	FILIP1L	filamin A interacting protein 1 like [Source:HGNC Symbol;Acc:HGNC:24589]
ENSG00000164114	13.7475	1.79718	0.557615	3.22298	0.00126866	0.0173819	MAP9	microtubule associated protein 9 [Source:HGNC Symbol;Acc:HGNC:26118]
ENSG00000182107	7.42238	1.79918	0.505403	3.55988	0.000371019	0.00927888	TMEM30B	transmembrane protein 30B [Source:HGNC Symbol;Acc:HGNC:27254]
ENSG00000203865	40.3935	1.80052	0.498503	3.61184	0.000304028	0.00855334	ATP1A1-AS1	ATP1A1 antisense RNA 1 [Source:HGNC Symbol;Acc:HGNC:28262]
ENSG00000146350	41.9014	1.80076	0.574902	3.13228	0.00173452	0.02055	TBC1D32	TBC1 domain family member 32 [Source:HGNC Symbol;Acc:HGNC:21485]
ENSG00000116771	15.1134	1.80164	0.466358	3.86322	0.0001119	0.00533343	AGMAT	agmatinase [Source:HGNC Symbol;Acc:HGNC:18407]
ENSG00000122952	9.62476	1.80246	0.411299	4.38236	1.17403e-05	0.00186026	ZWINT	ZW10 interacting kinetochore protein [Source:HGNC Symbol;Acc:HGNC:13195]
ENSG00000231298	12.9842	1.80391	0.50736	3.55549	0.000377282	0.00930744	MANCR	mitotically associated long non coding RNA [Source:HGNC Symbol;Acc:HGNC:44678]
ENSG00000180481	31.6698	1.80474	0.574963	3.13888	0.00169597	0.0203511	GLIPR1L2	GLIPR1 like 2 [Source:HGNC Symbol;Acc:HGNC:28592]
ENSG00000224924	25.9068	1.80482	0.623785	2.89334	0.00381169	0.0303957	LINC00320	long intergenic non-protein coding RNA 320 [Source:HGNC Symbol;Acc:HGNC:19690]
ENSG00000189367	16.1124	1.8079	0.642957	2.81185	0.00492577	0.034598	KIAA0408	KIAA0408 [Source:HGNC Symbol;Acc:HGNC:21636]
ENSG00000251046	18.7733	1.80879	0.533154	3.39263	0.000692258	0.012738	ZNF969P	zinc finger protein 969, pseudogene [Source:HGNC Symbol;Acc:HGNC:44211]
ENSG00000205084	13.051	1.80959	0.518986	3.48678	0.000488882	0.0106405	TMEM231	transmembrane protein 231 [Source:HGNC Symbol;Acc:HGNC:37234]
ENSG00000254211	22.4366	1.81146	0.577344	3.13758	0.0017035	0.0203803	LINC01485	long intergenic non-protein coding RNA 1485 [Source:HGNC Symbol;Acc:HGNC:51138]
ENSG00000184788	57.7024	1.81234	0.534494	3.39077	0.000696974	0.0127506	SATL1	spermidine/spermine N1-acetyl transferase like 1 [Source:HGNC Symbol;Acc:HGNC:27992]
ENSG00000241351	17.9873	1.81329	0.497034	3.64823	0.000264057	0.0079152	IGKV3-11	immunoglobulin kappa variable 3-11 [Source:HGNC Symbol;Acc:HGNC:5815]
ENSG00000249816	15.7074	1.81424	0.632958	2.86629	0.0041531	0.0318053	LINC00964	long intergenic non-protein coding RNA 964 [Source:HGNC Symbol;Acc:HGNC:27226]
ENSG00000166173	10.4462	1.81468	0.609646	2.97662	0.00291443	0.0266039	LARP6	La ribonucleoprotein 6, translational regulator [Source:HGNC Symbol;Acc:HGNC:24012]
ENSG00000196581	14.1799	1.81496	0.637163	2.84851	0.00439247	0.0327665	AJAP1	adherens junctions associated protein 1 [Source:HGNC Symbol;Acc:HGNC:30801]
ENSG00000185736	23.6453	1.81849	0.59518	3.05537	0.00224785	0.0232929	ADARB2	adenosine deaminase RNA specific B2 (inactive) [Source:HGNC Symbol;Acc:HGNC:227]
ENSG00000130347	7.78868	1.81864	0.46387	3.92059	8.83323e-05	0.00474518	RTN4IP1	reticulon 4 interacting protein 1 [Source:HGNC Symbol;Acc:HGNC:18647]
ENSG00000050405	30.5369	1.81966	0.516499	3.52306	0.000426597	0.00996665	LIMA1	LIM domain and actin binding 1 [Source:HGNC Symbol;Acc:HGNC:24636]
ENSG00000230426	17.2592	1.82279	0.526564	3.46167	0.000536838	0.0111743	LINC01036	long intergenic non-protein coding RNA 1036 [Source:HGNC Symbol;Acc:HGNC:49024]
ENSG00000242430	9.12987	1.82286	0.531664	3.4286	0.000606709	0.0118756	RN7SL274P	RNA, 7SL, cytoplasmic 274, pseudogene [Source:HGNC Symbol;Acc:HGNC:46290]
ENSG00000134901	14.9464	1.82324	0.567546	3.21249	0.00131589	0.0177265	POGLUT2	protein O-glucosyltransferase 2 [Source:HGNC Symbol;Acc:HGNC:19350]
ENSG00000253183	22.1759	1.82339	0.511265	3.56644	0.00036187	0.00917524	0	suppression of tumorigenicity 13 (colon carcinoma) (Hsp70 interacting protein) (ST13) pseudogene
ENSG00000130508	19.548	1.82433	0.669653	2.72429	0.00644395	0.0394689	PXDN	peroxidasin [Source:HGNC Symbol;Acc:HGNC:14966]
ENSG00000290462	9.1674	1.83025	0.596108	3.07033	0.00213821	0.022718	CYP4F35P	cytochrome P450 family 4 subfamily F member 35, pseudogene [Source:HGNC Symbol;Acc:HGNC:39954]
ENSG00000198099	12.8742	1.83408	0.661109	2.77425	0.00553288	0.0365787	ADH4	alcohol dehydrogenase 4 (class II), pi polypeptide [Source:HGNC Symbol;Acc:HGNC:252]
ENSG00000211663	8.44344	1.83435	0.564168	3.25142	0.00114829	0.016457	IGLV3-19	immunoglobulin lambda variable 3-19 [Source:HGNC Symbol;Acc:HGNC:5903]
ENSG00000248441	34.0272	1.83439	0.596281	3.07639	0.00209526	0.0225631	LETR1	lymphatic endothelial transcriptional regulator lncRNA 1 [Source:HGNC Symbol;Acc:HGNC:49597]
ENSG00000164366	53.5292	1.83448	0.374412	4.89962	9.60233e-07	0.000420078	CCDC127	coiled-coil domain containing 127 [Source:HGNC Symbol;Acc:HGNC:30520]
ENSG00000151322	9.95578	1.83493	0.663803	2.76427	0.005705	0.0371122	NPAS3	neuronal PAS domain protein 3 [Source:HGNC Symbol;Acc:HGNC:19311]
ENSG00000236432	23.7506	1.84017	0.507041	3.62923	0.00028427	0.00815482	MFF-DT	MFF divergent transcript [Source:HGNC Symbol;Acc:HGNC:41067]
ENSG00000144290	12.428	1.84121	0.578842	3.18085	0.00146844	0.0187975	SLC4A10	solute carrier family 4 member 10 [Source:HGNC Symbol;Acc:HGNC:13811]
ENSG00000142798	25.662	1.84319	0.603496	3.05418	0.00225675	0.0233674	HSPG2	heparan sulfate proteoglycan 2 [Source:HGNC Symbol;Acc:HGNC:5273]
ENSG00000124092	8.36074	1.84644	0.590336	3.12777	0.00176135	0.0207415	CTCFL	CCCTC-binding factor like [Source:HGNC Symbol;Acc:HGNC:16234]
ENSG00000259867	13.7651	1.84688	0.62724	2.94446	0.00323524	0.0281799	DYNLRB2-AS1	DYNLRB2 antisense RNA 1 [Source:HGNC Symbol;Acc:HGNC:55405]
ENSG00000062038	31.1979	1.84794	0.505899	3.65278	0.000259413	0.00782666	CDH3	cadherin 3 [Source:HGNC Symbol;Acc:HGNC:1762]
ENSG00000066279	14.6244	1.85042	0.484943	3.81575	0.00013577	0.00592857	ASPM	assembly factor for spindle microtubules [Source:HGNC Symbol;Acc:HGNC:19048]
ENSG00000178401	27.2482	1.85146	0.639452	2.89539	0.00378686	0.0302997	DNAJC22	DnaJ heat shock protein family (Hsp40) member C22 [Source:HGNC Symbol;Acc:HGNC:25802]
ENSG00000164796	20.1641	1.85318	0.642796	2.88299	0.00393915	0.0309803	CSMD3	CUB and Sushi multiple domains 3 [Source:HGNC Symbol;Acc:HGNC:19291]
ENSG00000196119	31.102	1.85588	0.548239	3.38516	0.000711368	0.0128997	OR8A1	olfactory receptor family 8 subfamily A member 1 [Source:HGNC Symbol;Acc:HGNC:8469]
ENSG00000140836	92.4929	1.8563	0.471809	3.93443	8.33937e-05	0.00463272	ZFHX3	zinc finger homeobox 3 [Source:HGNC Symbol;Acc:HGNC:777]
ENSG00000143921	14.585	1.85692	0.575804	3.22491	0.00126013	0.0173221	ABCG8	ATP binding cassette subfamily G member 8 [Source:HGNC Symbol;Acc:HGNC:13887]
ENSG00000103740	26.2252	1.85878	0.653855	2.84281	0.00447177	0.0329926	ACSBG1	acyl-CoA synthetase bubblegum family member 1 [Source:HGNC Symbol;Acc:HGNC:29567]
ENSG00000260853	10.0841	1.85913	0.484305	3.83875	0.000123661	0.00560606	NFATC2IP-AS1	NFATC2IP antisense RNA 1 [Source:HGNC Symbol;Acc:HGNC:56085]
ENSG00000112782	16.2106	1.86101	0.539805	3.44756	0.000565677	0.0114087	CLIC5	chloride intracellular channel 5 [Source:HGNC Symbol;Acc:HGNC:13517]
ENSG00000263002	17.391	1.86137	0.46428	4.00915	6.0939e-05	0.00405057	ZNF234	zinc finger protein 234 [Source:HGNC Symbol;Acc:HGNC:13027]
ENSG00000171044	6.87903	1.86244	0.489658	3.80355	0.00014264	0.00605525	XKR6	XK related 6 [Source:HGNC Symbol;Acc:HGNC:27806]
ENSG00000242268	10.2084	1.86406	0.453346	4.11178	3.92627e-05	0.00333523	LINC02082	long intergenic non-protein coding RNA 2082 [Source:HGNC Symbol;Acc:HGNC:52931]
ENSG00000248049	44.0443	1.86579	0.477339	3.90874	9.27806e-05	0.00483205	UBA6-DT	UBA6 divergent transcript [Source:HGNC Symbol;Acc:HGNC:49083]
ENSG00000275355	8.69744	1.86823	0.539742	3.46134	0.000537489	0.0111743	Metazoa_SRP	Metazoan signal recognition particle RNA [Source:RFAM;Acc:RF00017]
ENSG00000136895	16.624	1.86834	0.637697	2.92983	0.00339145	0.0289216	GARNL3	GTPase activating Rap/RanGAP domain like 3 [Source:HGNC Symbol;Acc:HGNC:25425]
ENSG00000170927	11.7646	1.86846	0.616351	3.03149	0.00243351	0.0241817	PKHD1	PKHD1 ciliary IPT domain containing fibrocystin/polyductin [Source:HGNC Symbol;Acc:HGNC:9016]
ENSG00000149256	10.5019	1.87307	0.665946	2.81265	0.00491346	0.034598	TENM4	teneurin transmembrane protein 4 [Source:HGNC Symbol;Acc:HGNC:29945]
ENSG00000206538	20.972	1.8752	0.64263	2.91801	0.00352278	0.0293688	VGLL3	vestigial like family member 3 [Source:HGNC Symbol;Acc:HGNC:24327]
ENSG00000279082	21.3286	1.8755	0.599539	3.12823	0.0017586	0.020737	LINC01727	long intergenic non-protein coding RNA 1727 [Source:HGNC Symbol;Acc:HGNC:52515]
ENSG00000233237	44.1736	1.87711	0.59148	3.17359	0.00150567	0.0191342	LINC00472	long intergenic non-protein coding RNA 472 [Source:HGNC Symbol;Acc:HGNC:21380]
ENSG00000128641	17.0958	1.87748	0.615257	3.05154	0.00227671	0.023463	MYO1B	myosin IB [Source:HGNC Symbol;Acc:HGNC:7596]
ENSG00000150627	10.5756	1.87814	0.555696	3.37979	0.000725407	0.0129794	WDR17	WD repeat domain 17 [Source:HGNC Symbol;Acc:HGNC:16661]
ENSG00000188060	13.4539	1.87993	0.521132	3.60739	0.000309294	0.0086348	RAB42	RAB42, member RAS oncogene family [Source:HGNC Symbol;Acc:HGNC:28702]
ENSG00000224957	18.1889	1.88022	0.665632	2.82472	0.0047322	0.0339636	LINC01266	long intergenic non-protein coding RNA 1266 [Source:HGNC Symbol;Acc:HGNC:50309]
ENSG00000129221	18.8022	1.88127	0.505599	3.72088	0.00019853	0.0069192	AIPL1	aryl hydrocarbon receptor interacting protein like 1 [Source:HGNC Symbol;Acc:HGNC:359]
ENSG00000160321	11.8194	1.8826	0.486885	3.86662	0.000110355	0.0052973	ZNF208	zinc finger protein 208 [Source:HGNC Symbol;Acc:HGNC:12999]
ENSG00000092470	36.1118	1.8832	0.360703	5.22092	1.7804e-07	0.000139856	WDR76	WD repeat domain 76 [Source:HGNC Symbol;Acc:HGNC:25773]
ENSG00000280650	13.3988	1.88764	0.712065	2.65093	0.00802701	0.044213	KCNIP4-IT1	KCNIP4 intronic transcript 1 [Source:HGNC Symbol;Acc:HGNC:29895]
ENSG00000226070	23.9349	1.88818	0.619716	3.04685	0.00231253	0.0236038	LINC00951	long intergenic non-protein coding RNA 951 [Source:HGNC Symbol;Acc:HGNC:48662]
ENSG00000152932	13.957	1.88924	0.677766	2.78746	0.00531238	0.0358724	RAB3C	RAB3C, member RAS oncogene family [Source:HGNC Symbol;Acc:HGNC:30269]
ENSG00000183914	22.2111	1.89344	0.564901	3.35181	0.000802847	0.0136002	DNAH2	dynein axonemal heavy chain 2 [Source:HGNC Symbol;Acc:HGNC:2948]
ENSG00000255411	35.774	1.89524	0.568047	3.33641	0.000848685	0.0140503	LINC02548	long intergenic non-protein coding RNA 2548 [Source:HGNC Symbol;Acc:HGNC:53583]
ENSG00000287067	18.7252	1.89528	0.461859	4.10359	4.06786e-05	0.00340591	0	zinc finger BED-type containing 9 (ZBED9) pseudogene
ENSG00000230612	57.0953	1.89623	0.553527	3.42572	0.000613182	0.0119356	0	novel transcript, antisense to KIF3A
ENSG00000184357	32.8493	1.89694	0.423982	4.47411	7.67306e-06	0.00148619	H1-5	H1.5 linker histone, cluster member [Source:HGNC Symbol;Acc:HGNC:4719]
ENSG00000205592	35.537	1.89858	0.705709	2.69031	0.00713847	0.0417361	MUC19	mucin 19, oligomeric [Source:HGNC Symbol;Acc:HGNC:14362]
ENSG00000233117	35.8133	1.90166	0.599176	3.1738	0.00150458	0.0191342	LINC00702	long intergenic non-protein coding RNA 702 [Source:HGNC Symbol;Acc:HGNC:44676]
ENSG00000126814	18.5252	1.90208	0.478154	3.97797	6.95073e-05	0.00428391	TRMT5	tRNA methyltransferase 5 [Source:HGNC Symbol;Acc:HGNC:23141]
ENSG00000166025	24.6766	1.90572	0.555056	3.43338	0.0005961	0.0117622	AMOTL1	angiomotin like 1 [Source:HGNC Symbol;Acc:HGNC:17811]
ENSG00000169397	8.56188	1.90849	0.520257	3.66837	0.000244103	0.00758714	RNASE3	ribonuclease A family member 3 [Source:HGNC Symbol;Acc:HGNC:10046]
ENSG00000260641	13.2145	1.91151	0.659937	2.89651	0.00377339	0.0302615	TSPAN5-DT	TSPAN5 divergent transcript [Source:HGNC Symbol;Acc:HGNC:55389]
ENSG00000255346	22.6537	1.91226	0.657452	2.90859	0.00363066	0.0297717	NOX5	NADPH oxidase 5 [Source:HGNC Symbol;Acc:HGNC:14874]
ENSG00000130477	22.9342	1.91553	0.665147	2.87986	0.00397857	0.0311922	UNC13A	unc-13 homolog A [Source:HGNC Symbol;Acc:HGNC:23150]
ENSG00000236666	12.4114	1.91561	0.65704	2.91551	0.00355109	0.0294645	POTEH-AS1	POTEH antisense RNA 1 [Source:HGNC Symbol;Acc:HGNC:40058]
ENSG00000143450	16.0174	1.9173	0.533311	3.59509	0.000324284	0.00873908	OAZ3	ornithine decarboxylase antizyme 3 [Source:HGNC Symbol;Acc:HGNC:8097]
ENSG00000226312	38.7274	1.92062	0.470813	4.07936	4.5159e-05	0.00360839	CFLAR-AS1	CFLAR antisense RNA 1 [Source:HGNC Symbol;Acc:HGNC:14437]
ENSG00000158486	14.511	1.92276	0.626895	3.06712	0.00216129	0.0228141	DNAH3	dynein axonemal heavy chain 3 [Source:HGNC Symbol;Acc:HGNC:2949]
ENSG00000120251	21.2467	1.93502	0.627694	3.08274	0.00205102	0.0223591	GRIA2	glutamate ionotropic receptor AMPA type subunit 2 [Source:HGNC Symbol;Acc:HGNC:4572]
ENSG00000134532	14.202	1.93644	0.615672	3.14524	0.00165948	0.0201942	SOX5	SRY-box transcription factor 5 [Source:HGNC Symbol;Acc:HGNC:11201]
ENSG00000126550	28.0865	1.93688	0.60729	3.18938	0.00142578	0.0185054	HTN1	histatin 1 [Source:HGNC Symbol;Acc:HGNC:5283]
ENSG00000136531	49.0233	1.93688	0.680723	2.84533	0.00443655	0.0328684	SCN2A	sodium voltage-gated channel alpha subunit 2 [Source:HGNC Symbol;Acc:HGNC:10588]
ENSG00000228358	15.9493	1.93885	0.665666	2.91264	0.00358386	0.0295618	LINC02263	long intergenic non-protein coding RNA 2263 [Source:HGNC Symbol;Acc:HGNC:53175]
ENSG00000164742	17.7429	1.93965	0.662159	2.92928	0.00339747	0.0289446	ADCY1	adenylate cyclase 1 [Source:HGNC Symbol;Acc:HGNC:232]
ENSG00000232265	17.4175	1.93983	0.557631	3.47871	0.00050384	0.010858	LINC02805	long intergenic non-protein coding RNA 2805 [Source:HGNC Symbol;Acc:HGNC:54339]
ENSG00000151276	17.5544	1.94517	0.739633	2.62991	0.00854085	0.0457893	MAGI1	membrane associated guanylate kinase, WW and PDZ domain containing 1 [Source:HGNC Symbol;Acc:HGNC:946]
ENSG00000156968	74.3056	1.94792	0.512519	3.80069	0.000144296	0.00605525	MPV17L	MPV17 mitochondrial inner membrane protein like [Source:HGNC Symbol;Acc:HGNC:26827]
ENSG00000115526	13.8183	1.94916	0.539245	3.61461	0.000300797	0.00848974	CHST10	carbohydrate sulfotransferase 10 [Source:HGNC Symbol;Acc:HGNC:19650]
ENSG00000169604	23.0215	1.95004	0.646071	3.0183	0.00254193	0.0246433	ANTXR1	ANTXR cell adhesion molecule 1 [Source:HGNC Symbol;Acc:HGNC:21014]
ENSG00000254709	21.4031	1.95019	0.517485	3.7686	0.000164168	0.00639816	IGLL5	immunoglobulin lambda like polypeptide 5 [Source:HGNC Symbol;Acc:HGNC:38476]
ENSG00000196242	11.4425	1.95587	0.627798	3.11545	0.00183664	0.0211722	OR2C3	olfactory receptor family 2 subfamily C member 3 [Source:HGNC Symbol;Acc:HGNC:15005]
ENSG00000226203	29.3609	1.964	0.6237	3.14894	0.00163863	0.0200661	LINC01733	long intergenic non-protein coding RNA 1733 [Source:HGNC Symbol;Acc:HGNC:52521]
ENSG00000129990	12.9609	1.96885	0.608442	3.23589	0.00121264	0.0169896	SYT5	synaptotagmin 5 [Source:HGNC Symbol;Acc:HGNC:11513]
ENSG00000042781	17.2537	1.9694	0.737624	2.66992	0.0075869	0.0429932	USH2A	usherin [Source:HGNC Symbol;Acc:HGNC:12601]
ENSG00000267508	30.1189	1.97146	0.673597	2.92676	0.00342509	0.0290019	ZNF285	zinc finger protein 285 [Source:HGNC Symbol;Acc:HGNC:13079]
ENSG00000136206	21.1657	1.97436	0.609354	3.24008	0.00119496	0.016857	SPDYE1	speedy/RINGO cell cycle regulator family member E1 [Source:HGNC Symbol;Acc:HGNC:16408]
ENSG00000197181	18.0866	1.97577	0.52169	3.78725	0.000152322	0.00620149	PIWIL2	piwi like RNA-mediated gene silencing 2 [Source:HGNC Symbol;Acc:HGNC:17644]
ENSG00000007174	34.3584	1.979	0.682517	2.89956	0.00373688	0.0301066	DNAH9	dynein axonemal heavy chain 9 [Source:HGNC Symbol;Acc:HGNC:2953]
ENSG00000162373	7.10907	1.9822	0.490206	4.04361	5.26354e-05	0.00388022	BEND5	BEN domain containing 5 [Source:HGNC Symbol;Acc:HGNC:25668]
ENSG00000261501	16.2907	1.98302	0.522842	3.79277	0.000148976	0.006137	BBS7-DT	BBS7 divergent transcript [Source:HGNC Symbol;Acc:HGNC:55360]
ENSG00000241322	32.705	1.98362	0.677882	2.92619	0.00343136	0.0290355	FBXW10B	F-box and WD repeat domain containing 10B [Source:HGNC Symbol;Acc:HGNC:14379]
ENSG00000277399	10.9308	1.98622	0.695101	2.85746	0.00427051	0.032211	GPR179	G protein-coupled receptor 179 [Source:HGNC Symbol;Acc:HGNC:31371]
ENSG00000162779	11.5543	1.98869	0.673223	2.95398	0.00313701	0.0278036	AXDND1	axonemal dynein light chain domain containing 1 [Source:HGNC Symbol;Acc:HGNC:26564]
ENSG00000228412	17.3479	1.99091	0.666037	2.98918	0.00279723	0.0260252	LNC-LBCS	lncRNA bladder and prostate cancer suppressor, hnRNPK interacting [Source:HGNC Symbol;Acc:HGNC:54418]
ENSG00000147113	26.8207	1.99121	0.524197	3.79859	0.00014552	0.00605812	DIPK2B	divergent protein kinase domain 2B [Source:HGNC Symbol;Acc:HGNC:25866]
ENSG00000203852	17.225	1.99159	0.691694	2.87929	0.00398567	0.031206	H3C15	H3 clustered histone 15 [Source:HGNC Symbol;Acc:HGNC:20505]
ENSG00000268736	16.453	1.9949	0.643288	3.1011	0.00192805	0.0218234	MTCO3P39	MT-CO3 pseudogene 39 [Source:HGNC Symbol;Acc:HGNC:52142]
ENSG00000166206	13.6413	1.99625	0.606571	3.29105	0.000998158	0.0153892	GABRB3	gamma-aminobutyric acid type A receptor subunit beta3 [Source:HGNC Symbol;Acc:HGNC:4083]
ENSG00000143147	23.4639	1.99655	0.562359	3.55031	0.000384775	0.0093755	GPR161	G protein-coupled receptor 161 [Source:HGNC Symbol;Acc:HGNC:23694]
ENSG00000237928	18.6819	1.99987	0.654158	3.05717	0.00223437	0.023218	NFIA-AS2	NFIA antisense RNA 2 [Source:HGNC Symbol;Acc:HGNC:40401]
ENSG00000072315	9.65793	2.00372	0.652772	3.06956	0.00214377	0.0227356	TRPC5	transient receptor potential cation channel subfamily C member 5 [Source:HGNC Symbol;Acc:HGNC:12337]
ENSG00000278662	17.0476	2.0071	0.578319	3.47057	0.000519353	0.010976	GOLGA6L10	golgin A6 family like 10 [Source:HGNC Symbol;Acc:HGNC:37228]
ENSG00000166105	11.3545	2.00728	0.577318	3.47691	0.00050723	0.0108908	GLB1L3	galactosidase beta 1 like 3 [Source:HGNC Symbol;Acc:HGNC:25147]
ENSG00000089250	38.6976	2.00871	0.663969	3.0253	0.00248386	0.0243094	NOS1	nitric oxide synthase 1 [Source:HGNC Symbol;Acc:HGNC:7872]
ENSG00000280039	12.2802	2.01125	0.512439	3.92486	8.67809e-05	0.00473077	RN7SKP23	RN7SK pseudogene 23 [Source:HGNC Symbol;Acc:HGNC:45747]
ENSG00000145451	13.1878	2.01166	0.728223	2.76242	0.00573746	0.0372679	GLRA3	glycine receptor alpha 3 [Source:HGNC Symbol;Acc:HGNC:4328]
ENSG00000203387	13.8254	2.01428	0.518262	3.88661	0.000101654	0.0051116	SNF8P1	SNF8 pseudogene 1 [Source:HGNC Symbol;Acc:HGNC:54702]
ENSG00000246145	10.2909	2.0151	0.583665	3.4525	0.000555422	0.0113424	RRS1-DT	RRS1 divergent transcript [Source:HGNC Symbol;Acc:HGNC:50465]
ENSG00000269837	16.9657	2.01731	0.419221	4.81204	1.49394e-06	0.000594743	IPO5P1	importin 5 pseudogene 1 [Source:HGNC Symbol;Acc:HGNC:49687]
ENSG00000242522	13.5524	2.01857	0.519802	3.88335	0.000103028	0.00513642	KLHL6-AS1	KLHL6 antisense RNA 1 [Source:HGNC Symbol;Acc:HGNC:40850]
ENSG00000161888	13.7088	2.02218	0.470656	4.29652	1.73498e-05	0.00222645	SPC24	SPC24 component of NDC80 kinetochore complex [Source:HGNC Symbol;Acc:HGNC:26913]
ENSG00000123600	61.3787	2.02326	0.397913	5.08469	3.68226e-07	0.000238651	METTL8	methyltransferase 8, methylcytidine [Source:HGNC Symbol;Acc:HGNC:25856]
ENSG00000143126	35.1333	2.02347	0.575956	3.51324	0.000442671	0.0101657	CELSR2	cadherin EGF LAG seven-pass G-type receptor 2 [Source:HGNC Symbol;Acc:HGNC:3231]
ENSG00000146648	10.257	2.02445	0.657698	3.07808	0.00208336	0.0224996	EGFR	epidermal growth factor receptor [Source:HGNC Symbol;Acc:HGNC:3236]
ENSG00000229956	16.3744	2.02795	0.632047	3.20854	0.00133411	0.017821	ZRANB2-DT	ZRANB2 divergent transcript [Source:HGNC Symbol;Acc:HGNC:43595]
ENSG00000109158	10.4099	2.03121	0.674261	3.01249	0.00259112	0.0249406	GABRA4	gamma-aminobutyric acid type A receptor subunit alpha4 [Source:HGNC Symbol;Acc:HGNC:4078]
ENSG00000205930	23.479	2.03448	0.510915	3.98202	6.83318e-05	0.00428391	C21orf62-AS1	C21orf62 antisense RNA 1 [Source:HGNC Symbol;Acc:HGNC:1290]
ENSG00000270550	19.1493	2.04949	0.572563	3.5795	0.000344246	0.00899122	IGHV3-30	immunoglobulin heavy variable 3-30 [Source:HGNC Symbol;Acc:HGNC:5591]
ENSG00000114757	14.4797	2.05087	0.665403	3.08215	0.0020551	0.0223646	PEX5L	peroxisomal biogenesis factor 5 like [Source:HGNC Symbol;Acc:HGNC:30024]
ENSG00000233008	17.2523	2.05117	0.547475	3.74659	0.000179253	0.0066176	LINC01725	long intergenic non-protein coding RNA 1725 [Source:HGNC Symbol;Acc:HGNC:52513]
ENSG00000136237	11.3076	2.05199	0.66056	3.10644	0.00189354	0.0216004	RAPGEF5	Rap guanine nucleotide exchange factor 5 [Source:HGNC Symbol;Acc:HGNC:16862]
ENSG00000183230	20.0555	2.06133	0.582595	3.53818	0.000402897	0.00963155	CTNNA3	catenin alpha 3 [Source:HGNC Symbol;Acc:HGNC:2511]
ENSG00000248932	26.0716	2.06476	0.464258	4.44745	8.6897e-06	0.00163506	COPB2-DT	COPB2 divergent transcript [Source:HGNC Symbol;Acc:HGNC:55579]
ENSG00000242076	11.4887	2.06645	0.514677	4.01503	5.9437e-05	0.00404704	IGKV1-33	immunoglobulin kappa variable 1-33 [Source:HGNC Symbol;Acc:HGNC:5737]
ENSG00000176927	10.7467	2.06763	0.604372	3.42113	0.000623625	0.0119873	EFCAB5	EF-hand calcium binding domain 5 [Source:HGNC Symbol;Acc:HGNC:24801]
ENSG00000093217	14.0552	2.07041	0.59554	3.47653	0.000507944	0.0108928	XYLB	xylulokinase [Source:HGNC Symbol;Acc:HGNC:12839]
ENSG00000241684	15.4161	2.07497	0.631754	3.28446	0.00102177	0.0155885	ADAMTS9-AS2	ADAMTS9 antisense RNA 2 [Source:HGNC Symbol;Acc:HGNC:42435]
ENSG00000197863	7.87545	2.08058	0.516858	4.02545	5.68676e-05	0.00399649	ZNF790	zinc finger protein 790 [Source:HGNC Symbol;Acc:HGNC:33114]
ENSG00000158966	7.33049	2.08272	0.527629	3.94732	7.90325e-05	0.00444691	CACHD1	cache domain containing 1 [Source:HGNC Symbol;Acc:HGNC:29314]
ENSG00000233757	27.1386	2.0868	0.570896	3.65531	0.000256872	0.00777682	ZNF892	zinc finger protein 892 [Source:HGNC Symbol;Acc:HGNC:38707]
ENSG00000141449	20.967	2.08931	0.693613	3.01221	0.0025935	0.0249498	GREB1L	GREB1 like retinoic acid receptor coactivator [Source:HGNC Symbol;Acc:HGNC:31042]
ENSG00000183454	24.3036	2.09093	0.648942	3.22206	0.00127272	0.0173908	GRIN2A	glutamate ionotropic receptor NMDA type subunit 2A [Source:HGNC Symbol;Acc:HGNC:4585]
ENSG00000273983	7.52646	2.09292	0.648712	3.22627	0.00125413	0.0172804	H3C8	H3 clustered histone 8 [Source:HGNC Symbol;Acc:HGNC:4772]
ENSG00000182326	11.5179	2.09401	0.594913	3.51986	0.00043177	0.0100424	C1S	complement C1s [Source:HGNC Symbol;Acc:HGNC:1247]
ENSG00000235142	16.2881	2.09455	0.580556	3.60783	0.000308773	0.0086348	LINC02532	long intergenic non-protein coding RNA 2532 [Source:HGNC Symbol;Acc:HGNC:53549]
ENSG00000047617	17.3543	2.09507	0.596036	3.515	0.000439757	0.0101254	ANO2	anoctamin 2 [Source:HGNC Symbol;Acc:HGNC:1183]
ENSG00000148143	13.4138	2.09581	0.587676	3.56627	0.000362102	0.00917524	ZNF462	zinc finger protein 462 [Source:HGNC Symbol;Acc:HGNC:21684]
ENSG00000127329	20.5084	2.09659	0.609206	3.44151	0.000578469	0.011582	PTPRB	protein tyrosine phosphatase receptor type B [Source:HGNC Symbol;Acc:HGNC:9665]
ENSG00000107186	15.7932	2.09994	0.609197	3.44706	0.000566733	0.0114087	MPDZ	multiple PDZ domain crumbs cell polarity complex component [Source:HGNC Symbol;Acc:HGNC:7208]
ENSG00000100448	12.7287	2.10279	0.523203	4.01907	5.8429e-05	0.00402971	CTSG	cathepsin G [Source:HGNC Symbol;Acc:HGNC:2532]
ENSG00000143476	17.4446	2.12037	0.425721	4.98066	6.33675e-07	0.000336021	DTL	denticleless E3 ubiquitin protein ligase homolog [Source:HGNC Symbol;Acc:HGNC:30288]
ENSG00000141655	21.6305	2.12098	0.561074	3.78021	0.000156696	0.00627465	TNFRSF11A	TNF receptor superfamily member 11a [Source:HGNC Symbol;Acc:HGNC:11908]
ENSG00000158014	14.9028	2.12385	0.590809	3.59482	0.000324613	0.00873908	SLC30A2	solute carrier family 30 member 2 [Source:HGNC Symbol;Acc:HGNC:11013]
ENSG00000236268	9.86997	2.13754	0.560393	3.81436	0.000136534	0.00592857	LINC01361	long intergenic non-protein coding RNA 1361 [Source:HGNC Symbol;Acc:HGNC:50595]
ENSG00000183778	33.4487	2.14612	0.790818	2.7138	0.00665168	0.0402122	B3GALT5	beta-1,3-galactosyltransferase 5 [Source:HGNC Symbol;Acc:HGNC:920]
ENSG00000170476	24.2704	2.14838	0.524216	4.09827	4.16257e-05	0.00343588	MZB1	marginal zone B and B1 cell specific protein [Source:HGNC Symbol;Acc:HGNC:30125]
ENSG00000278196	10.7316	2.15009	0.607993	3.53637	0.000405669	0.00965	IGLV2-8	immunoglobulin lambda variable 2-8 [Source:HGNC Symbol;Acc:HGNC:5895]
ENSG00000100557	11.9122	2.15086	0.582907	3.68988	0.000224357	0.00732326	CCDC198	coiled-coil domain containing 198 [Source:HGNC Symbol;Acc:HGNC:20189]
ENSG00000163689	14.9238	2.15402	0.597556	3.60472	0.000312493	0.00864873	CFAP20DC	CFAP20 domain containing [Source:HGNC Symbol;Acc:HGNC:24763]
ENSG00000133477	33.0422	2.15627	0.551327	3.91105	9.18958e-05	0.00480025	FAM83F	family with sequence similarity 83 member F [Source:HGNC Symbol;Acc:HGNC:25148]
ENSG00000180867	4.69547	2.16792	0.478911	4.52678	5.98902e-06	0.00132661	PDIA3P1	protein disulfide isomerase family A member 3 pseudogene 1 [Source:HGNC Symbol;Acc:HGNC:4607]
ENSG00000101003	21.5416	2.17368	0.483157	4.49891	6.83022e-06	0.00140597	GINS1	GINS complex subunit 1 [Source:HGNC Symbol;Acc:HGNC:28980]
ENSG00000169760	30.5945	2.17471	0.671284	3.23963	0.00119683	0.016857	NLGN1	neuroligin 1 [Source:HGNC Symbol;Acc:HGNC:14291]
ENSG00000254843	11.1678	2.17557	0.549431	3.95968	7.50509e-05	0.00437342	XIAPP2	X-linked inhibitor of apoptosis pseudogene 2 [Source:HGNC Symbol;Acc:HGNC:52376]
ENSG00000185332	10.8472	2.17815	0.57768	3.77051	0.000162914	0.00636714	TMEM105	TMEM105 long non-coding RNA [Source:HGNC Symbol;Acc:HGNC:26794]
ENSG00000105792	55.4699	2.18068	0.640191	3.40629	0.000658521	0.0123814	CFAP69	cilia and flagella associated protein 69 [Source:HGNC Symbol;Acc:HGNC:26107]
ENSG00000197702	21.0054	2.19362	0.589853	3.71892	0.000200075	0.0069192	PARVA	parvin alpha [Source:HGNC Symbol;Acc:HGNC:14652]
ENSG00000083857	38.2348	2.19607	0.78234	2.80705	0.00499972	0.0348289	FAT1	FAT atypical cadherin 1 [Source:HGNC Symbol;Acc:HGNC:3595]
ENSG00000082438	39.7707	2.1961	0.457491	4.80032	1.58416e-06	0.000616025	COBLL1	cordon-bleu WH2 repeat protein like 1 [Source:HGNC Symbol;Acc:HGNC:23571]
ENSG00000091656	39.3807	2.20551	0.823727	2.67748	0.00741793	0.0424336	ZFHX4	zinc finger homeobox 4 [Source:HGNC Symbol;Acc:HGNC:30939]
ENSG00000274570	10.1142	2.21229	0.69903	3.1648	0.00155192	0.0194814	SPDYE10	speedy/RINGO cell cycle regulator family member E10 [Source:HGNC Symbol;Acc:HGNC:51506]
ENSG00000163618	22.2308	2.21376	0.604452	3.66244	0.000249829	0.00764293	CADPS	calcium dependent secretion activator [Source:HGNC Symbol;Acc:HGNC:1426]
ENSG00000215186	18.0305	2.21378	0.694398	3.18805	0.00143237	0.0185119	GOLGA6B	golgin A6 family member B [Source:HGNC Symbol;Acc:HGNC:32205]
ENSG00000145526	11.6063	2.21821	0.522881	4.24229	2.21255e-05	0.0025472	CDH18	cadherin 18 [Source:HGNC Symbol;Acc:HGNC:1757]
ENSG00000153253	10.2418	2.22025	0.542296	4.09417	4.23687e-05	0.0034808	SCN3A	sodium voltage-gated channel alpha subunit 3 [Source:HGNC Symbol;Acc:HGNC:10590]
ENSG00000186369	13.0068	2.22117	0.678659	3.27288	0.00106456	0.0158592	SERTAD4BP	SERTA domain containing 4B, pseudogene [Source:HGNC Symbol;Acc:HGNC:44296]
ENSG00000211660	13.0626	2.2332	0.595096	3.75267	0.000174963	0.00655629	IGLV2-23	immunoglobulin lambda variable 2-23 [Source:HGNC Symbol;Acc:HGNC:5890]
ENSG00000176641	32.769	2.23356	0.589773	3.78715	0.000152388	0.00620149	RNF152	ring finger protein 152 [Source:HGNC Symbol;Acc:HGNC:26811]
ENSG00000175183	17.7694	2.23872	0.598837	3.73844	0.000185165	0.00671398	CSRP2	cysteine and glycine rich protein 2 [Source:HGNC Symbol;Acc:HGNC:2470]
ENSG00000176945	18.9319	2.23996	0.520428	4.30407	1.67689e-05	0.00220631	MUC20	mucin 20, cell surface associated [Source:HGNC Symbol;Acc:HGNC:23282]
ENSG00000066382	17.6594	2.23998	0.720655	3.10826	0.00188192	0.0215137	MPPED2	metallophosphoesterase domain containing 2 [Source:HGNC Symbol;Acc:HGNC:1180]
ENSG00000114529	10.024	2.24354	0.567884	3.9507	7.79221e-05	0.00444691	C3orf52	chromosome 3 open reading frame 52 [Source:HGNC Symbol;Acc:HGNC:26255]
ENSG00000248714	5.89597	2.24427	0.487441	4.6042	4.14057e-06	0.00106553	ZNF652-AS1	ZNF652 antisense RNA 1 [Source:HGNC Symbol;Acc:HGNC:55582]
ENSG00000112038	51.8645	2.24719	0.577872	3.88874	0.000100766	0.00508158	OPRM1	opioid receptor mu 1 [Source:HGNC Symbol;Acc:HGNC:8156]
ENSG00000104356	9.08875	2.24842	0.489864	4.58988	4.43496e-06	0.00110868	POP1	POP1 homolog, ribonuclease P/MRP subunit [Source:HGNC Symbol;Acc:HGNC:30129]
ENSG00000236535	5.20851	2.25086	0.475104	4.73762	2.16242e-06	0.000727696	RC3H1-IT1	RC3H1 intronic transcript 1 [Source:HGNC Symbol;Acc:HGNC:41496]
ENSG00000259495	24.1	2.25632	0.728751	3.09615	0.00196052	0.0219643	ARNT2-DT	ARNT2 divergent transcript [Source:HGNC Symbol;Acc:HGNC:56077]
ENSG00000165617	7.68057	2.25987	0.48368	4.67224	2.97939e-06	0.00085267	DACT1	dishevelled binding antagonist of beta catenin 1 [Source:HGNC Symbol;Acc:HGNC:17748]
ENSG00000243742	11.2335	2.26076	0.559621	4.0398	5.34962e-05	0.00388022	RPLP0P2	ribosomal protein lateral stalk subunit P0 pseudogene 2 [Source:HGNC Symbol;Acc:HGNC:17960]
ENSG00000128573	11.5994	2.26477	0.683939	3.31136	0.000928436	0.0147296	FOXP2	forkhead box P2 [Source:HGNC Symbol;Acc:HGNC:13875]
ENSG00000211675	28.789	2.27365	0.516127	4.40522	1.05675e-05	0.00177809	IGLC1	immunoglobulin lambda constant 1 [Source:HGNC Symbol;Acc:HGNC:5855]
ENSG00000152527	21.2916	2.27767	0.655659	3.47387	0.000513019	0.0109133	PLEKHH2	pleckstrin homology, MyTH4 and FERM domain containing H2 [Source:HGNC Symbol;Acc:HGNC:30506]
ENSG00000211592	355.551	2.28072	0.42028	5.42667	5.74158e-08	6.69812e-05	IGKC	immunoglobulin kappa constant [Source:HGNC Symbol;Acc:HGNC:5716]
ENSG00000132465	120.275	2.28651	0.501126	4.56275	5.04881e-06	0.00119391	JCHAIN	joining chain of multimeric IgA and IgM [Source:HGNC Symbol;Acc:HGNC:5713]
ENSG00000186335	16.076	2.29056	0.605029	3.78587	0.000153172	0.00621894	SLC36A2	solute carrier family 36 member 2 [Source:HGNC Symbol;Acc:HGNC:18762]
ENSG00000211673	18.4344	2.31188	0.599922	3.85363	0.00011638	0.00543074	IGLV3-1	immunoglobulin lambda variable 3-1 [Source:HGNC Symbol;Acc:HGNC:5896]
ENSG00000183117	19.5434	2.31592	0.675136	3.43029	0.000602931	0.0118419	CSMD1	CUB and Sushi multiple domains 1 [Source:HGNC Symbol;Acc:HGNC:14026]
ENSG00000274349	11.2026	2.31681	0.562211	4.1209	3.77401e-05	0.00325327	ZNF658	zinc finger protein 658 [Source:HGNC Symbol;Acc:HGNC:25226]
ENSG00000110427	14.5754	2.35215	0.647281	3.63389	0.000279175	0.00808822	KIAA1549L	KIAA1549 like [Source:HGNC Symbol;Acc:HGNC:24836]
ENSG00000275708	32.8589	2.35785	0.729896	3.23039	0.00123621	0.0171549	MIR3648-1	microRNA 3648-1 [Source:HGNC Symbol;Acc:HGNC:38941]
ENSG00000198554	19.1433	2.3594	0.446663	5.28228	1.27584e-07	0.00011163	WDHD1	WD repeat and HMG-box DNA binding protein 1 [Source:HGNC Symbol;Acc:HGNC:23170]
ENSG00000148848	28.3431	2.37467	0.618491	3.83946	0.000123306	0.00560448	ADAM12	ADAM metallopeptidase domain 12 [Source:HGNC Symbol;Acc:HGNC:190]
ENSG00000115423	11.4902	2.37843	0.613108	3.87929	0.00010476	0.00517308	DNAH6	dynein axonemal heavy chain 6 [Source:HGNC Symbol;Acc:HGNC:2951]
ENSG00000131951	22.2522	2.3914	0.610573	3.91664	8.97906e-05	0.00477808	LRRC9	leucine rich repeat containing 9 [Source:HGNC Symbol;Acc:HGNC:19848]
ENSG00000170485	20.2832	2.39935	0.669734	3.58254	0.000340268	0.00894046	NPAS2	neuronal PAS domain protein 2 [Source:HGNC Symbol;Acc:HGNC:7895]
ENSG00000211648	10.986	2.39953	0.635436	3.77619	0.000159245	0.00631888	IGLV1-47	immunoglobulin lambda variable 1-47 [Source:HGNC Symbol;Acc:HGNC:5880]
ENSG00000104327	9.01064	2.40214	0.648007	3.70696	0.000209759	0.00710698	CALB1	calbindin 1 [Source:HGNC Symbol;Acc:HGNC:1434]
ENSG00000272695	17.4664	2.40722	0.565152	4.25943	2.04948e-05	0.00245848	GAS6-DT	GAS6 divergent transcript [Source:HGNC Symbol;Acc:HGNC:43694]
ENSG00000172167	25.8828	2.45084	0.569894	4.30051	1.70403e-05	0.00222528	MTBP	MDM2 binding protein [Source:HGNC Symbol;Acc:HGNC:7417]
ENSG00000118432	9.17564	2.454	0.582265	4.21457	2.50256e-05	0.00267107	CNR1	cannabinoid receptor 1 [Source:HGNC Symbol;Acc:HGNC:2159]
ENSG00000171435	34.2433	2.45654	0.699438	3.51216	0.000444477	0.0101701	KSR2	kinase suppressor of ras 2 [Source:HGNC Symbol;Acc:HGNC:18610]
ENSG00000198794	12.6608	2.4718	0.634815	3.89373	9.87156e-05	0.00500703	SCAMP5	secretory carrier membrane protein 5 [Source:HGNC Symbol;Acc:HGNC:30386]
ENSG00000242715	11.9198	2.52619	0.654003	3.86266	0.000112161	0.00533343	CCDC169	coiled-coil domain containing 169 [Source:HGNC Symbol;Acc:HGNC:34361]
ENSG00000251546	26.9306	2.53791	0.516989	4.90902	9.15329e-07	0.000410701	IGKV1D-39	immunoglobulin kappa variable 1D-39 [Source:HGNC Symbol;Acc:HGNC:5756]
ENSG00000136542	29.9947	2.55407	0.59304	4.30674	1.65679e-05	0.00220631	GALNT5	polypeptide N-acetylgalactosaminyltransferase 5 [Source:HGNC Symbol;Acc:HGNC:4127]
ENSG00000211897	33.1236	2.61245	0.525719	4.96929	6.71994e-07	0.000340476	IGHG3	immunoglobulin heavy constant gamma 3 (G3m marker) [Source:HGNC Symbol;Acc:HGNC:5527]
ENSG00000116183	21.1175	2.61381	0.710344	3.67964	0.000233568	0.00742976	PAPPA2	pappalysin 2 [Source:HGNC Symbol;Acc:HGNC:14615]
ENSG00000205277	45.5545	2.64522	0.625967	4.22582	2.38071e-05	0.00258758	MUC12	mucin 12, cell surface associated [Source:HGNC Symbol;Acc:HGNC:7510]
ENSG00000211947	14.3207	2.64836	0.578102	4.58113	4.62463e-06	0.00112398	IGHV3-21	immunoglobulin heavy variable 3-21 [Source:HGNC Symbol;Acc:HGNC:5586]
ENSG00000170312	6.98295	2.65665	0.48395	5.48952	4.03028e-08	5.20027e-05	CDK1	cyclin dependent kinase 1 [Source:HGNC Symbol;Acc:HGNC:1722]
ENSG00000203727	19.6552	2.69012	0.644105	4.17653	2.95994e-05	0.00281502	SAMD5	sterile alpha motif domain containing 5 [Source:HGNC Symbol;Acc:HGNC:21180]
ENSG00000211653	13.8932	2.70423	0.601414	4.49645	6.90975e-06	0.00140597	IGLV1-40	immunoglobulin lambda variable 1-40 [Source:HGNC Symbol;Acc:HGNC:5877]
ENSG00000211677	192.703	2.80038	0.463514	6.04163	1.52569e-09	6.17443e-06	IGLC2	immunoglobulin lambda constant 2 [Source:HGNC Symbol;Acc:HGNC:5856]
ENSG00000184261	18.8311	2.82159	0.703021	4.01352	5.98203e-05	0.00405	KCNK12	potassium two pore domain channel subfamily K member 12 [Source:HGNC Symbol;Acc:HGNC:6274]
ENSG00000211679	84.5967	3.1469	0.530938	5.92707	3.0839e-09	8.99418e-06	IGLC3	immunoglobulin lambda constant 3 (Kern-Oz+ marker) [Source:HGNC Symbol;Acc:HGNC:5857]
ENSG00000211662	26.3297	3.24462	0.6059	5.35504	8.55376e-08	9.35514e-05	IGLV3-21	immunoglobulin lambda variable 3-21 [Source:HGNC Symbol;Acc:HGNC:5905]
ENSG00000211668	16.6195	3.25574	0.647155	5.03086	4.88293e-07	0.000290829	IGLV2-11	immunoglobulin lambda variable 2-11 [Source:HGNC Symbol;Acc:HGNC:5887]
ENSG00000280411	15.9472	3.90375	0.733777	5.32008	1.03722e-07	0.000100835	IGHV1-69D	immunoglobulin heavy variable 1-69D [Source:HGNC Symbol;Acc:HGNC:49601]
ENSG00000211896	254.606	4.58943	0.592232	7.74938	9.23418e-15	1.61589e-10	IGHG1	immunoglobulin heavy constant gamma 1 (G1m marker) [Source:HGNC Symbol;Acc:HGNC:5525]

## Sheet: 3b
Supplementary File 3b: Differential Gene Expression between severity comparison Severe vs Moderate
gene id	baseMean	log2FoldChange	lfcSE	stat	pvalue	padj	symbol	description
ENSG00000196735	116.009	-1.58316	0.35168	-4.50171	6.7409e-06	0.0141744	HLA-DQA1	major histocompatibility complex, class II, DQ alpha 1 [Source:HGNC Symbol;Acc:HGNC:4942]
ENSG00000040487	18.7198	1.51051	0.334325	4.51809	6.24004e-06	0.0141744	SLC66A1	solute carrier family 66 member 1 [Source:HGNC Symbol;Acc:HGNC:26001]
ENSG00000101425	46.9748	1.51835	0.402703	3.77041	0.00016298	0.0474073	BPI	bactericidal permeability increasing protein [Source:HGNC Symbol;Acc:HGNC:1095]
ENSG00000136169	70.6438	1.57272	0.389666	4.03608	5.43524e-05	0.0387659	SETDB2	SET domain bifurcated histone lysine methyltransferase 2 [Source:HGNC Symbol;Acc:HGNC:20263]
ENSG00000177225	58.0522	1.61642	0.410546	3.93725	8.2421e-05	0.0412466	GATD1	glutamine amidotransferase class 1 domain containing 1 [Source:HGNC Symbol;Acc:HGNC:26616]
ENSG00000079393	12.3693	1.6452	0.435677	3.77618	0.000159252	0.0474073	DUSP13	dual specificity phosphatase 13 [Source:HGNC Symbol;Acc:HGNC:19681]
ENSG00000111206	15.6458	1.64795	0.439983	3.74547	0.000180054	0.0496537	FOXM1	forkhead box M1 [Source:HGNC Symbol;Acc:HGNC:3818]
ENSG00000257017	51.6022	1.65006	0.407816	4.04608	5.2082e-05	0.0387659	HP	haptoglobin [Source:HGNC Symbol;Acc:HGNC:5141]
ENSG00000123600	61.3787	1.65842	0.40626	4.08217	4.46166e-05	0.0387659	METTL8	methyltransferase 8, methylcytidine [Source:HGNC Symbol;Acc:HGNC:25856]
ENSG00000104154	25.9987	1.66281	0.439225	3.78579	0.000153219	0.0474073	SLC30A4	solute carrier family 30 member 4 [Source:HGNC Symbol;Acc:HGNC:11015]
ENSG00000198554	19.1433	1.73561	0.45507	3.81393	0.000136772	0.0474073	WDHD1	WD repeat and HMG-box DNA binding protein 1 [Source:HGNC Symbol;Acc:HGNC:23170]
ENSG00000139998	29.7367	1.74458	0.437742	3.98541	6.73648e-05	0.0412466	RAB15	RAB15, member RAS oncogene family [Source:HGNC Symbol;Acc:HGNC:20150]
ENSG00000245105	10.64	1.78109	0.441587	4.03339	5.49784e-05	0.0387659	A2M-AS1	A2M antisense RNA 1 [Source:HGNC Symbol;Acc:HGNC:27057]
ENSG00000197124	12.8413	1.87138	0.471185	3.97164	7.13787e-05	0.0412466	ZNF682	zinc finger protein 682 [Source:HGNC Symbol;Acc:HGNC:28857]
ENSG00000042317	9.62708	1.91146	0.485327	3.93849	8.19971e-05	0.0412466	SPATA7	spermatogenesis associated 7 [Source:HGNC Symbol;Acc:HGNC:20423]
ENSG00000086548	17.1223	1.91217	0.474249	4.03199	5.53075e-05	0.0387659	CEACAM6	CEA cell adhesion molecule 6 [Source:HGNC Symbol;Acc:HGNC:1818]
ENSG00000118113	99.5266	1.93952	0.489752	3.96022	7.48818e-05	0.0412466	MMP8	matrix metallopeptidase 8 [Source:HGNC Symbol;Acc:HGNC:7175]
ENSG00000096006	29.6343	1.99567	0.450268	4.43218	9.32844e-06	0.0156923	CRISP3	cysteine rich secretory protein 3 [Source:HGNC Symbol;Acc:HGNC:16904]
ENSG00000058866	31.0768	1.99727	0.441318	4.52571	6.01942e-06	0.0141744	DGKG	diacylglycerol kinase gamma [Source:HGNC Symbol;Acc:HGNC:2853]
ENSG00000124469	46.0967	2.01111	0.436456	4.60782	4.06907e-06	0.0141744	CEACAM8	CEA cell adhesion molecule 8 [Source:HGNC Symbol;Acc:HGNC:1820]
ENSG00000242522	13.5524	2.01744	0.533891	3.77875	0.000157619	0.0474073	KLHL6-AS1	KLHL6 antisense RNA 1 [Source:HGNC Symbol;Acc:HGNC:40850]
ENSG00000197561	9.76466	2.04179	0.5157	3.95926	7.51835e-05	0.0412466	ELANE	elastase, neutrophil expressed [Source:HGNC Symbol;Acc:HGNC:3309]
ENSG00000147113	26.8207	2.04636	0.538437	3.80056	0.000144371	0.0474073	DIPK2B	divergent protein kinase domain 2B [Source:HGNC Symbol;Acc:HGNC:25866]
ENSG00000274026	18.3005	2.08058	0.538894	3.86082	0.000113007	0.0474073	FAM27E3	family with sequence similarity 27 member E3 [Source:HGNC Symbol;Acc:HGNC:28655]
ENSG00000251546	26.9306	2.16438	0.528596	4.09458	4.2294e-05	0.0387659	IGKV1D-39	immunoglobulin kappa variable 1D-39 [Source:HGNC Symbol;Acc:HGNC:5756]
ENSG00000172232	30.5434	2.23013	0.447341	4.9853	6.18652e-07	0.00520349	AZU1	azurocidin 1 [Source:HGNC Symbol;Acc:HGNC:913]
ENSG00000169397	8.56188	2.24562	0.53796	4.17432	2.98872e-05	0.0359116	RNASE3	ribonuclease A family member 3 [Source:HGNC Symbol;Acc:HGNC:10046]
ENSG00000150627	10.5756	2.26838	0.571262	3.97082	7.16263e-05	0.0412466	WDR17	WD repeat domain 17 [Source:HGNC Symbol;Acc:HGNC:16661]
ENSG00000211897	33.1236	2.33965	0.536591	4.36021	1.29941e-05	0.0198715	IGHG3	immunoglobulin heavy constant gamma 3 (G3m marker) [Source:HGNC Symbol;Acc:HGNC:5527]
ENSG00000158014	14.9028	2.3759	0.60926	3.89965	9.63317e-05	0.0462061	SLC30A2	solute carrier family 30 member 2 [Source:HGNC Symbol;Acc:HGNC:11013]
ENSG00000100448	12.7287	2.48232	0.540068	4.59631	4.30048e-06	0.0141744	CTSG	cathepsin G [Source:HGNC Symbol;Acc:HGNC:2532]
ENSG00000211668	16.6195	2.53004	0.662763	3.81741	0.000134858	0.0474073	IGLV2-11	immunoglobulin lambda variable 2-11 [Source:HGNC Symbol;Acc:HGNC:5887]
ENSG00000211662	26.3297	2.5487	0.619996	4.11084	3.94218e-05	0.0387659	IGLV3-21	immunoglobulin lambda variable 3-21 [Source:HGNC Symbol;Acc:HGNC:5905]
ENSG00000272695	17.4664	2.57867	0.581297	4.43605	9.16231e-06	0.0156923	GAS6-DT	GAS6 divergent transcript [Source:HGNC Symbol;Acc:HGNC:43694]
ENSG00000280411	15.9472	3.04705	0.7537	4.04278	5.28203e-05	0.0387659	IGHV1-69D	immunoglobulin heavy variable 1-69D [Source:HGNC Symbol;Acc:HGNC:49601]
ENSG00000211896	254.606	4.02189	0.607974	6.61523	3.70976e-11	6.24056e-07	IGHG1	immunoglobulin heavy constant gamma 1 (G1m marker) [Source:HGNC Symbol;Acc:HGNC:5525]

## Sheet: 3c
Supplementary File 3c: Differential Gene Expression between severity comparison Moderate vs Mild
gene id	baseMean	log2FoldChange	lfcSE	stat	pvalue	padj	symbol	description
ENSG00000278233	241619	2.1545	0.747667	2.88164	0.00395614	0.0345969	RNA5-8SN2	RNA, 5.8S ribosomal N2 [Source:HGNC Symbol;Acc:HGNC:53521]
ENSG00000237541	28.5506	1.77094	0.471565	3.75547	0.000173019	0.00450545	HLA-DQA2	major histocompatibility complex, class II, DQ alpha 2 [Source:HGNC Symbol;Acc:HGNC:4943]
ENSG00000145451	13.1878	1.654	0.524259	3.15494	0.00160534	0.0187779	GLRA3	glycine receptor alpha 3 [Source:HGNC Symbol;Acc:HGNC:4328]
ENSG00000211640	3.88313	1.50628	0.439424	3.42786	0.00060835	0.00991078	IGLV6-57	immunoglobulin lambda variable 6-57 [Source:HGNC Symbol;Acc:HGNC:5927]
ENSG00000089558	13.5806	-1.5098	0.395137	-3.82094	0.000132942	0.0037666	KCNH4	potassium voltage-gated channel subfamily H member 4 [Source:HGNC Symbol;Acc:HGNC:6253]
ENSG00000135245	203.475	-1.51402	0.330448	-4.58172	4.6116e-06	0.000560406	HILPDA	hypoxia inducible lipid droplet associated [Source:HGNC Symbol;Acc:HGNC:28859]
ENSG00000078401	25.0736	-1.51653	0.258182	-5.87389	4.25686e-09	1.06415e-05	EDN1	endothelin 1 [Source:HGNC Symbol;Acc:HGNC:3176]
ENSG00000188290	83.9742	-1.55018	0.275745	-5.62178	1.88997e-08	2.36233e-05	HES4	hes family bHLH transcription factor 4 [Source:HGNC Symbol;Acc:HGNC:24149]
ENSG00000278274	9.08156	-1.55092	0.52516	-2.95324	0.00314462	0.0293195	SNORA61	small nucleolar RNA, H/ACA box 61 [Source:HGNC Symbol;Acc:HGNC:32655]
ENSG00000079393	12.3693	-1.57907	0.288944	-5.46495	4.63026e-08	4.41169e-05	DUSP13	dual specificity phosphatase 13 [Source:HGNC Symbol;Acc:HGNC:19681]
ENSG00000125780	12.2015	-1.58646	0.422906	-3.75132	0.000175904	0.00454088	TGM3	transglutaminase 3 [Source:HGNC Symbol;Acc:HGNC:11779]
ENSG00000128917	8.30834	-1.62969	0.439006	-3.71222	0.000205448	0.00496269	DLL4	delta like canonical Notch ligand 4 [Source:HGNC Symbol;Acc:HGNC:2910]
ENSG00000081041	57.0841	-1.65048	0.397486	-4.1523	3.29157e-05	0.00169409	CXCL2	C-X-C motif chemokine ligand 2 [Source:HGNC Symbol;Acc:HGNC:4603]
ENSG00000214193	107.878	-1.69805	0.381006	-4.45675	8.32106e-06	0.000758386	SH3D21	SH3 domain containing 21 [Source:HGNC Symbol;Acc:HGNC:26236]
ENSG00000130032	126.66	-1.90448	0.480995	-3.95946	7.51192e-05	0.00273856	PRRG3	proline rich and Gla domain 3 [Source:HGNC Symbol;Acc:HGNC:30798]
ENSG00000124102	19.9505	-2.31299	0.527441	-4.3853	1.15824e-05	0.000929727	PI3	peptidase inhibitor 3 [Source:HGNC Symbol;Acc:HGNC:8947]
ENSG00000199352	5121.59	-2.33858	0.73525	-3.18066	0.0014694	0.0178625	RNA5S1	RNA, 5S ribosomal 1 [Source:HGNC Symbol;Acc:HGNC:34362]
ENSG00000213934	107100	-2.93528	0.87657	-3.3486	0.000812224	0.0119841	HBG1	hemoglobin subunit gamma 1 [Source:HGNC Symbol;Acc:HGNC:4831]
ENSG00000206172	656303	-5.49634	1.1396	-4.82306	1.41376e-06	0.000300827	HBA1	hemoglobin subunit alpha 1 [Source:HGNC Symbol;Acc:HGNC:4823]
ENSG00000188536	3.40242e+06	-6.38055	0.841034	-7.58655	3.28529e-14	2.87447e-10	HBA2	hemoglobin subunit alpha 2 [Source:HGNC Symbol;Acc:HGNC:4824]
ENSG00000244734	3.10274e+06	-6.95266	0.94714	-7.34069	2.12489e-13	1.23945e-09	HBB	hemoglobin subunit beta [Source:HGNC Symbol;Acc:HGNC:4827]
