# Supplementary material for: Reduced protein-coding transcript diversity in severe dengue emphasises the role of alternative splicing
Source: Life Sci Alliance. 2024 Jun 3;7(8):e202402683. doi: 10.26508/lsa.202402683 (PMC11147948; doi:10.26508/lsa.202402683)
Supplement: Supplementary file 4 [file LSA-2024-02683_TableS4.xlsx]

## Sheet: 4a
Supplementary File 4a: Combined list of Gene Set Enrichment of DTE and DGE between Severe vs mild
Combined pathway	Pathway	pval	padj	log2err	ES	NES	size	leadingEdge	Expression level
Chemokine signaling	REACTOME_CHEMOKINE_RECEPTORS_BIND_CHEMOKINES	9.41e-05	0.00137406	0.538434	-0.963834	-2.05654	3	CCL3L1 CXCL2 CXCR6	Gene
	REACTOME_SIGNALING_BY_GPCR	0.0350189	0.226276	0.321776	-0.353631	-1.54887	14	CCL3L1 FFAR1 CXCL2 CXCR6 DGKG CALCRL ADCY2	Gene
	REACTOME_GPCR_LIGAND_BINDING	0.0415169	0.263201	0.321776	-0.449741	-1.57289	9	CCL3L1 FFAR1 CXCL2 CXCR6 CALCRL	Gene
Interleukin signaling	REACTOME_INTERLEUKIN_10_SIGNALING	0.00170352	0.0173449	0.45506	-0.969314	-1.71472	2	CCL3L1 CXCL2	Gene
	REACTOME_INTERLEUKIN_4_AND_INTERLEUKIN_13_SIGNALING	0.0337403	0.222289	0.321776	0.715757	1.54093	3	IGHG1 OPRM1	Gene
Innate immune response	REACTOME_INNATE_IMMUNE_SYSTEM	0.00162966	0.0171114	0.45506	0.341861	2.09682	40	IGHG1 IGLV2-11 IGLV3-21 IGLC3 IGLC2 IGLV1-40 MUC12 IGKV1D-39 IGLV1-47 MUC20 IGLV2-23 IGLV2-8 CTSG PTPRB C1S IGKV1-33 IGHV3-30 NOS1	Gene
	REACTOME_O_LINKED_GLYCOSYLATION_OF_MUCINS	0.010133	0.0920186	0.38073	0.744382	1.81771	4	MUC12 GALNT5 MUC20	Gene
	REACTOME_C_TYPE_LECTIN_RECEPTORS_CLRS	0.0145862	0.111385	0.38073	0.915162	1.67524	2	MUC12 MUC20	Gene
	REACTOME_DECTIN_2_FAMILY	0.0145862	0.111385	0.38073	0.915162	1.67524	2	MUC12 MUC20	Gene
	REACTOME_DEFECTIVE_GALNT3_CAUSES_HFTC	0.0145862	0.111385	0.38073	0.915162	1.67524	2	MUC12 MUC20	Gene
	REACTOME_DISEASES_ASSOCIATED_WITH_O_GLYCOSYLATION_OF_PROTEINS	0.0145862	0.111385	0.38073	0.915162	1.67524	2	MUC12 MUC20	Gene
	REACTOME_CLASS_A_1_RHODOPSIN_LIKE_RECEPTORS	0.0273181	0.187324	0.352488	-0.549916	-1.61621	6	CCL3L1 FFAR1 CXCL2 CXCR6	Gene
	REACTOME_O_LINKED_GLYCOSYLATION	0.0303865	0.204197	0.352488	0.62166	1.64443	5	MUC12 GALNT5 MUC20	Gene
Hemolytic response	REACTOME_CYTOPROTECTION_BY_HMOX1	8.99e-10	1.01e-07	0.801216	-1	-2.13371	3	HBB HBA2 HBA1	Gene
Blood clotting pathway	REACTOME_ERYTHROCYTES_TAKE_UP_CARBON_DIOXIDE_AND_RELEASE_OXYGEN	8.99e-10	1.01e-07	0.801216	-1	-2.13371	3	HBB HBA2 HBA1	Gene
	REACTOME_ERYTHROCYTES_TAKE_UP_OXYGEN_AND_RELEASE_CARBON_DIOXIDE	8.99e-10	1.01e-07	0.801216	-1	-2.13371	3	HBB HBA2 HBA1	Gene
	REACTOME_CELLULAR_RESPONSE_TO_CHEMICAL_STRESS	0.000217754	0.00281405	0.518848	-0.841762	-2.29095	5	HBB HBA2 HBA1	Gene
	REACTOME_CELL_SURFACE_INTERACTIONS_AT_THE_VASCULAR_WALL	0.000430395	0.00516474	0.498493	0.462082	2.29578	23	IGLV2-11 IGLV3-21 IGLC3 IGLC2 IGLV1-40 IGKV1D-39 IGLV1-47 JCHAIN IGLV2-23 IGLV2-8 IGKV1-33 IGHV3-30	Gene
	REACTOME_HEME_SIGNALING	0.000834818	0.00934996	0.477271	-0.88585	-2.13145	4	HBB HBA2 HBA1	Gene
	REACTOME_TRANSPORT_OF_SMALL_MOLECULES	0.00698019	0.0651484	0.407018	-0.354972	-1.96441	22	HBB HBA2 HBA1	Gene
	REACTOME_DEFECTIVE_C1GALT1C1_CAUSES_TNPS	0.0145862	0.111385	0.38073	0.915162	1.67524	2	MUC12 MUC20	Gene
	REACTOME_HEMOSTASIS	0.0126444	0.111385	0.38073	0.331292	1.88933	32	IGLV2-11 IGLV3-21 IGLC3 IGLC2 IGLV1-40 IGKV1D-39 IGLV1-47 JCHAIN IGLV2-23 IGLV2-8 H3C8 IGKV1-33 IGHV3-30 NOS1 H3C15	Gene
	REACTOME_TERMINATION_OF_O_GLYCAN_BIOSYNTHESIS	0.0145862	0.111385	0.38073	0.915162	1.67524	2	MUC12 MUC20	Gene
	REACTOME_BINDING_AND_UPTAKE_OF_LIGANDS_BY_SCAVENGER_RECEPTORS	0.0256635	0.179644	0.352488	0.3546	1.69089	21	IGLV2-11 IGLV3-21 IGLC3 IGLC2 IGLV1-40 IGKV1D-39 IGLV1-47 JCHAIN IGLV2-23 IGLV2-8 IGKV1-33 IGHV3-30	Gene
	REACTOME_SCAVENGING_OF_HEME_FROM_PLASMA	0.0256635	0.179644	0.352488	0.3546	1.69089	21	IGLV2-11 IGLV3-21 IGLC3 IGLC2 IGLV1-40 IGKV1D-39 IGLV1-47 JCHAIN IGLV2-23 IGLV2-8 IGKV1-33 IGHV3-30	Gene
	REACTOME_CELLULAR_RESPONSES_TO_STIMULI	0.00111826	0.0121205	0.45506	-0.485448	-2.12622	14	HBB HBA2 HBA1	Gene
	REACTOME_DISSOLUTION_OF_FIBRIN_CLOT	0.000391035	0.00486622	0.498493	-0.983755	-1.74026	2	PLAU SERPINE1	Gene
	REACTOME_PLATELET_ACTIVATION_SIGNALING_AND_AGGREGATION	0.00669962	0.0643164	0.407018	-0.835443	-1.78259	3	SERPINE1 DGKG GNG4	Gene
Vesicle mediated transport	REACTOME_VESICLE_MEDIATED_TRANSPORT	0.0164122	0.122544	0.352488	0.335983	1.69172	24	IGLV2-11 IGLV3-21 IGLC3 IGLC2 IGLV1-40 IGKV1D-39 IGLV1-47 JCHAIN IGLV2-23 IGLV2-8 IGKV1-33 IGHV3-30 EGFR	Gene
Glutamate receptor signaling	REACTOME_MECP2_REGULATES_NEURONAL_RECEPTORS_AND_CHANNELS	0.0213533	0.155972	0.352488	0.746835	1.60784	3	OPRM1 GRIN2A GRIA2	Gene
Infectious disease response	REACTOME_INFECTIOUS_DISEASE	6.04e-05	0.000945427	0.557332	0.427439	2.48687	34	IGHG1 IGLV2-11 IGLV3-21 IGLC3 IGLC2 IGLV1-40 IGKV1D-39 IGLV1-47 IGLV2-23 IGLV2-8 CTSG ANO2 H3C8 IGKV1-33 IGHV3-30 EGFR H3C15 ANTXR1 ADCY1	Gene
	REACTOME_IMMUNOREGULATORY_INTERACTIONS_BETWEEN_A_LYMPHOID_AND_A_NON_LYMPHOID_CELL	0.000131768	0.00177097	0.518848	0.541798	2.43685	18	IGLV2-11 IGLV3-21 IGLC3 IGLC2 IGLV1-40 IGKV1D-39 IGLV1-47 IGLV2-23 IGLV2-8 IGKV1-33 IGHV3-30	Gene
	REACTOME_POTENTIAL_THERAPEUTICS_FOR_SARS	0.000126533	0.00177097	0.518848	0.54302	2.44235	18	IGLV2-11 IGLV3-21 IGLC3 IGLC2 IGLV1-40 IGKV1D-39 IGLV1-47 IGLV2-23 IGLV2-8 IGKV1-33 IGHV3-30	Gene
	REACTOME_ADAPTIVE_IMMUNE_SYSTEM	0.00217818	0.0215256	0.431708	0.443679	2.19288	22	IGLV2-11 IGLV3-21 IGLC3 IGLC2 IGLV1-40 IGKV1D-39 IGLV1-47 IGLV2-23 IGLV2-8 IGKV1-33 IGHV3-30	Gene
	REACTOME_SARS_COV_INFECTIONS	0.000464283	0.00537928	0.498493	0.460228	2.28657	23	IGLV2-11 IGLV3-21 IGLC3 IGLC2 IGLV1-40 IGKV1D-39 IGLV1-47 IGLV2-23 IGLV2-8 ANO2 IGKV1-33 IGHV3-30	Gene
B cell receptor signaling	REACTOME_ANTIGEN_ACTIVATES_B_CELL_RECEPTOR_BCR_LEADING_TO_GENERATION_OF_SECOND_MESSENGERS	5.04e-05	0.000846874	0.557332	0.571542	2.52564	17	IGLV2-11 IGLV3-21 IGLC3 IGLC2 IGLV1-40 IGKV1D-39 IGLV1-47 IGLV2-23 IGLV2-8 IGKV1-33 IGHV3-30	Gene
	REACTOME_CD22_MEDIATED_BCR_REGULATION	5.04e-05	0.000846874	0.557332	0.571542	2.52564	17	IGLV2-11 IGLV3-21 IGLC3 IGLC2 IGLV1-40 IGKV1D-39 IGLV1-47 IGLV2-23 IGLV2-8 IGKV1-33 IGHV3-30	Gene
	REACTOME_SIGNALING_BY_THE_B_CELL_RECEPTOR_BCR	5.04e-05	0.000846874	0.557332	0.571542	2.52564	17	IGLV2-11 IGLV3-21 IGLC3 IGLC2 IGLV1-40 IGKV1D-39 IGLV1-47 IGLV2-23 IGLV2-8 IGKV1-33 IGHV3-30	Gene
Fc receptor mediated signaling	REACTOME_FCGR3A_MEDIATED_IL10_SYNTHESIS	6.19e-05	0.000945427	0.538434	0.544592	2.55508	20	IGHG1 IGLV2-11 IGLV3-21 IGLC3 IGLC2 IGLV1-40 IGKV1D-39 IGLV1-47 IGLV2-23 IGLV2-8 IGKV1-33 IGHV3-30	Gene
	REACTOME_FCGAMMA_RECEPTOR_FCGR_DEPENDENT_PHAGOCYTOSIS	6.36e-06	0.000213818	0.610527	0.601214	2.70409	18	IGHG1 IGLV2-11 IGLV3-21 IGLC3 IGLC2 IGLV1-40 IGKV1D-39 IGLV1-47 IGLV2-23 IGLV2-8 IGKV1-33 IGHV3-30	Gene
	REACTOME_FCGR_ACTIVATION	6.36e-06	0.000213818	0.610527	0.601214	2.70409	18	IGHG1 IGLV2-11 IGLV3-21 IGLC3 IGLC2 IGLV1-40 IGKV1D-39 IGLV1-47 IGLV2-23 IGLV2-8 IGKV1-33 IGHV3-30	Gene
	REACTOME_PARASITE_INFECTION	6.36e-06	0.000213818	0.610527	0.601214	2.70409	18	IGHG1 IGLV2-11 IGLV3-21 IGLC3 IGLC2 IGLV1-40 IGKV1D-39 IGLV1-47 IGLV2-23 IGLV2-8 IGKV1-33 IGHV3-30	Gene
	REACTOME_ROLE_OF_PHOSPHOLIPIDS_IN_PHAGOCYTOSIS	6.36e-06	0.000213818	0.610527	0.601214	2.70409	18	IGHG1 IGLV2-11 IGLV3-21 IGLC3 IGLC2 IGLV1-40 IGKV1D-39 IGLV1-47 IGLV2-23 IGLV2-8 IGKV1-33 IGHV3-30	Gene
	REACTOME_ANTI_INFLAMMATORY_RESPONSE_FAVOURING_LEISHMANIA_PARASITE_INFECTION	4.88e-05	0.000846874	0.557332	0.521719	2.48778	21	IGHG1 IGLV2-11 IGLV3-21 IGLC3 IGLC2 IGLV1-40 IGKV1D-39 IGLV1-47 IGLV2-23 IGLV2-8 IGKV1-33 IGHV3-30	Gene
	REACTOME_FCERI_MEDIATED_CA_2_MOBILIZATION	5.04e-05	0.000846874	0.557332	0.571542	2.52564	17	IGLV2-11 IGLV3-21 IGLC3 IGLC2 IGLV1-40 IGKV1D-39 IGLV1-47 IGLV2-23 IGLV2-8 IGKV1-33 IGHV3-30	Gene
	REACTOME_FCERI_MEDIATED_MAPK_ACTIVATION	5.04e-05	0.000846874	0.557332	0.571542	2.52564	17	IGLV2-11 IGLV3-21 IGLC3 IGLC2 IGLV1-40 IGKV1D-39 IGLV1-47 IGLV2-23 IGLV2-8 IGKV1-33 IGHV3-30	Gene
	REACTOME_FCERI_MEDIATED_NF_KB_ACTIVATION	5.04e-05	0.000846874	0.557332	0.571542	2.52564	17	IGLV2-11 IGLV3-21 IGLC3 IGLC2 IGLV1-40 IGKV1D-39 IGLV1-47 IGLV2-23 IGLV2-8 IGKV1-33 IGHV3-30	Gene
	REACTOME_FC_EPSILON_RECEPTOR_FCERI_SIGNALING	5.04e-05	0.000846874	0.557332	0.571542	2.52564	17	IGLV2-11 IGLV3-21 IGLC3 IGLC2 IGLV1-40 IGKV1D-39 IGLV1-47 IGLV2-23 IGLV2-8 IGKV1-33 IGHV3-30	Gene
	REACTOME_LEISHMANIA_INFECTION	3.06e-05	0.000846874	0.557332	0.536456	2.65143	22	IGHG1 IGLV2-11 IGLV3-21 IGLC3 IGLC2 IGLV1-40 IGKV1D-39 IGLV1-47 IGLV2-23 IGLV2-8 CTSG IGKV1-33 IGHV3-30	Gene
	REACTOME_ROLE_OF_LAT2_NTAL_LAB_ON_CALCIUM_MOBILIZATION	5.04e-05	0.000846874	0.557332	0.571542	2.52564	17	IGLV2-11 IGLV3-21 IGLC3 IGLC2 IGLV1-40 IGKV1D-39 IGLV1-47 IGLV2-23 IGLV2-8 IGKV1-33 IGHV3-30	Gene
Complement activation	REACTOME_CREATION_OF_C4_AND_C2_ACTIVATORS	1.32e-06	8.89e-05	0.643552	0.61373	2.81424	19	IGHG1 IGLV2-11 IGLV3-21 IGLC3 IGLC2 IGLV1-40 IGKV1D-39 IGLV1-47 IGLV2-23 IGLV2-8 C1S IGKV1-33 IGHV3-30	Gene
	REACTOME_INITIAL_TRIGGERING_OF_COMPLEMENT	1.32e-06	8.89e-05	0.643552	0.61373	2.81424	19	IGHG1 IGLV2-11 IGLV3-21 IGLC3 IGLC2 IGLV1-40 IGKV1D-39 IGLV1-47 IGLV2-23 IGLV2-8 C1S IGKV1-33 IGHV3-30	Gene
	REACTOME_COMPLEMENT_CASCADE	6.36e-06	0.000213818	0.610527	0.588237	2.75985	20	IGHG1 IGLV2-11 IGLV3-21 IGLC3 IGLC2 IGLV1-40 IGKV1D-39 IGLV1-47 IGLV2-23 IGLV2-8 C1S IGKV1-33 IGHV3-30	Gene
Chromatin modification/cell cycle	REACTOME_E3_UBIQUITIN_LIGASES_UBIQUITINATE_TARGET_PROTEINS	0.0296882	0.215239	0.352488	0.880952	1.5927	2	H2BC17 PCNA	Transcript
	REACTOME_G0_AND_EARLY_G1	0.048913	0.345035	0.276501	0.833333	1.50661	2	PCNA MYBL2	Transcript
Programmed cell death	REACTOME_APOPTOSIS	0.0103702	0.0845816	0.38073	0.747222	1.83981	4	GZMB H1-5 H1-2	Transcript
	REACTOME_PROGRAMMED_CELL_DEATH	0.0103702	0.0845816	0.38073	0.747222	1.83981	4	GZMB H1-5 H1-2	Transcript
	REACTOME_APOPTOSIS_INDUCED_DNA_FRAGMENTATION	0.013687	0.102066	0.38073	0.92381	1.67018	2	H1-5 H1-2	Transcript
	REACTOME_APOPTOTIC_EXECUTION_PHASE	0.013687	0.102066	0.38073	0.92381	1.67018	2	H1-5 H1-2	Transcript
	REACTOME_FORMATION_OF_SENESCENCE_ASSOCIATED_HETEROCHROMATIN_FOCI_SAHF	0.013687	0.102066	0.38073	0.92381	1.67018	2	H1-5 H1-2	Transcript
Infectious disease	REACTOME_POTENTIAL_THERAPEUTICS_FOR_SARS	0.000294264	0.00320012	0.498493	0.658536	2.2967	10	IGLC3 IGKV1D-39 IGLV3-21 IGLC2 IGKV4-1 FKBP4	Transcript
	REACTOME_INFECTIOUS_DISEASE	0.0019509	0.0195841	0.45506	0.410062	2.10528	28	IGHG1 IGLC3 IGKV1D-39 IGLV3-21 IGLC2 IGKV4-1 H3C7 FKBP4 RPS4Y1 H2BC17 H3C2	Transcript
	REACTOME_SARS_COV_INFECTIONS	0.00534108	0.0480697	0.407018	0.450829	1.92746	17	IGLC3 IGKV1D-39 IGLV3-21 IGLC2 IGKV4-1 FKBP4 RPS4Y1	Transcript
	REACTOME_ADAPTIVE_IMMUNE_SYSTEM	0.00585267	0.0509182	0.407018	0.496194	1.90906	13	IGLC3 IGKV1D-39 IGLV3-21 IGLC2 IGKV4-1	Transcript
	REACTOME_IMMUNOREGULATORY_INTERACTIONS_BETWEEN_A_LYMPHOID_AND_A_NON_LYMPHOID_CELL	0.000262451	0.00310681	0.498493	0.709021	2.24768	8	IGLC3 IGKV1D-39 IGLV3-21 IGLC2 IGKV4-1	Transcript
Interferon signaling	REACTOME_INTERFERON_ALPHA_BETA_SIGNALING	0.00413782	0.0385704	0.407018	-0.966667	-1.70095	2	IFIT3 MX1	Transcript
Hemolytic response	REACTOME_CELL_SURFACE_INTERACTIONS_AT_THE_VASCULAR_WALL	0.000217137	0.00288643	0.518848	0.715833	2.26927	8	IGLC3 IGKV1D-39 IGLV3-21 IGLC2 IGKV4-1	Transcript
	REACTOME_HEMOSTASIS	0.00233833	0.0226038	0.431708	0.507665	2.01295	14	IGLC3 IGKV1D-39 IGLV3-21 IGLC2 IGKV4-1 H3C7 H3C2	Transcript
	REACTOME_SCAVENGING_OF_HEME_FROM_PLASMA	8.12e-05	0.00132511	0.538434	0.777271	2.37756	7	IGLC3 IGKV1D-39 IGLV3-21 IGLC2 IGKV4-1	Transcript
Fc receptor mediated response to parasite	REACTOME_ANTI_INFLAMMATORY_RESPONSE_FAVOURING_LEISHMANIA_PARASITE_INFECTION	8e-06	0.000208854	0.593325	0.813815	2.57989	8	IGHG1 IGLC3 IGKV1D-39 IGLV3-21 IGLC2 IGKV4-1	Transcript
	REACTOME_FCGAMMA_RECEPTOR_FCGR_DEPENDENT_PHAGOCYTOSIS	8e-06	0.000208854	0.593325	0.813815	2.57989	8	IGHG1 IGLC3 IGKV1D-39 IGLV3-21 IGLC2 IGKV4-1	Transcript
	REACTOME_FCGR3A_MEDIATED_IL10_SYNTHESIS	8e-06	0.000208854	0.593325	0.813815	2.57989	8	IGHG1 IGLC3 IGKV1D-39 IGLV3-21 IGLC2 IGKV4-1	Transcript
	REACTOME_FCGR_ACTIVATION	8e-06	0.000208854	0.593325	0.813815	2.57989	8	IGHG1 IGLC3 IGKV1D-39 IGLV3-21 IGLC2 IGKV4-1	Transcript
	REACTOME_LEISHMANIA_INFECTION	8e-06	0.000208854	0.593325	0.813815	2.57989	8	IGHG1 IGLC3 IGKV1D-39 IGLV3-21 IGLC2 IGKV4-1	Transcript
	REACTOME_PARASITE_INFECTION	8e-06	0.000208854	0.593325	0.813815	2.57989	8	IGHG1 IGLC3 IGKV1D-39 IGLV3-21 IGLC2 IGKV4-1	Transcript
	REACTOME_ROLE_OF_PHOSPHOLIPIDS_IN_PHAGOCYTOSIS	8e-06	0.000208854	0.593325	0.813815	2.57989	8	IGHG1 IGLC3 IGKV1D-39 IGLV3-21 IGLC2 IGKV4-1	Transcript
	REACTOME_BINDING_AND_UPTAKE_OF_LIGANDS_BY_SCAVENGER_RECEPTORS	8.12e-05	0.00132511	0.538434	0.777271	2.37756	7	IGLC3 IGKV1D-39 IGLV3-21 IGLC2 IGKV4-1	Transcript
	REACTOME_FCERI_MEDIATED_CA_2_MOBILIZATION	8.12e-05	0.00132511	0.538434	0.777271	2.37756	7	IGLC3 IGKV1D-39 IGLV3-21 IGLC2 IGKV4-1	Transcript
	REACTOME_ROLE_OF_LAT2_NTAL_LAB_ON_CALCIUM_MOBILIZATION	8.12e-05	0.00132511	0.538434	0.777271	2.37756	7	IGLC3 IGKV1D-39 IGLV3-21 IGLC2 IGKV4-1	Transcript
	REACTOME_FCERI_MEDIATED_NF_KB_ACTIVATION	0.000232241	0.00288643	0.518848	0.71507	2.26685	8	IGLC3 IGKV1D-39 IGLV3-21 IGLC2 IGKV4-1	Transcript
	REACTOME_FCERI_MEDIATED_MAPK_ACTIVATION	0.00027378	0.00310681	0.498493	0.707629	2.24326	8	IGLC3 IGKV1D-39 IGLV3-21 IGLC2 IGKV4-1 MAP2K4 IGHV3-23	Transcript
	REACTOME_FC_EPSILON_RECEPTOR_FCERI_SIGNALING	0.00103416	0.0107966	0.45506	0.649904	2.16294	9	IGLC3 IGKV1D-39 IGLV3-21 IGLC2 IGKV4-1 MAP2K4 IGHV3-23	Transcript
B cell receptor signaling	REACTOME_ANTIGEN_ACTIVATES_B_CELL_RECEPTOR_BCR_LEADING_TO_GENERATION_OF_SECOND_MESSENGERS	8.12e-05	0.00132511	0.538434	0.777271	2.37756	7	IGLC3 IGKV1D-39 IGLV3-21 IGLC2 IGKV4-1	Transcript
	REACTOME_CD22_MEDIATED_BCR_REGULATION	8.12e-05	0.00132511	0.538434	0.777271	2.37756	7	IGLC3 IGKV1D-39 IGLV3-21 IGLC2 IGKV4-1	Transcript
	REACTOME_SIGNALING_BY_THE_B_CELL_RECEPTOR_BCR	0.000232241	0.00288643	0.518848	0.71507	2.26685	8	IGLC3 IGKV1D-39 IGLV3-21 IGLC2 IGKV4-1	Transcript
Innate immune response	REACTOME_INNATE_IMMUNE_SYSTEM	0.00019051	0.00288643	0.518848	0.518051	2.32062	20	IGHG1 IGLC3 IGKV1D-39 IGLV3-21 IGLC2 TXNDC5 IGKV4-1 OLFM4 RNASE2 MAP2K4 MPO	Transcript
Complement activation	REACTOME_COMPLEMENT_CASCADE	8e-06	0.000208854	0.593325	0.813815	2.57989	8	IGHG1 IGLC3 IGKV1D-39 IGLV3-21 IGLC2 IGKV4-1	Transcript
	REACTOME_CREATION_OF_C4_AND_C2_ACTIVATORS	8e-06	0.000208854	0.593325	0.813815	2.57989	8	IGHG1 IGLC3 IGKV1D-39 IGLV3-21 IGLC2 IGKV4-1	Transcript
	REACTOME_INITIAL_TRIGGERING_OF_COMPLEMENT	8e-06	0.000208854	0.593325	0.813815	2.57989	8	IGHG1 IGLC3 IGKV1D-39 IGLV3-21 IGLC2 IGKV4-1	Transcript
Vesicle mediated transport	REACTOME_VESICLE_MEDIATED_TRANSPORT	0.000208071	0.00288643	0.518848	0.615845	2.29185	12	IGLC3 IGKV1D-39 IGLV3-21 IGLC2 TXNDC5 IGKV4-1	Transcript

## Sheet: 4b
Supplementary File 4b: Combined list of Gene Set Enrichment of DTE and DGE between Severe vs Moderate
Combined pathway	pathway	pval	padj	log2err	ES	NES	size	leadingEdge	expression level
Complement Activation	REACTOME_CREATION_OF_C4_AND_C2_ACTIVATORS	0.0178828	0.0697428	0.352488	0.75	1.6731	4	IGHG1 IGLV3-21 IGLV2-11 IGKV1D-39	Gene
	REACTOME_INITIAL_TRIGGERING_OF_COMPLEMENT	0.0178828	0.0697428	0.352488	0.75	1.6731	4	IGHG1 IGLV3-21 IGLV2-11 IGKV1D-39	Gene
	REACTOME_COMPLEMENT_CASCADE	0.0406627	0.127351	0.276501	0.677419	1.64929	5	IGHG1 IGLV3-21 IGLV2-11 IGKV1D-39 ELANE	Gene
Innate immune response	REACTOME_INNATE_IMMUNE_SYSTEM	0.0343879	0.121921	0.287857	0.489655	1.61072	14	IGHG1 IGLV3-21 IGLV2-11 CTSG RNASE3 AZU1 IGKV1D-39 ELANE CEACAM8 CRISP3 MMP8 CEACAM6	Gene
Fc receptor-mediated response to parasite infection	REACTOME_LEISHMANIA_INFECTION	0.00292826	0.057101	0.431708	0.778044	1.89428	5	IGHG1 IGLV3-21 IGLV2-11 CTSG IGKV1D-39	Gene
	REACTOME_ANTI_INFLAMMATORY_RESPONSE_FAVOURING_LEISHMANIA_PARASITE_INFECTION	0.0178828	0.0697428	0.352488	0.75	1.6731	4	IGHG1 IGLV3-21 IGLV2-11 IGKV1D-39	Gene
	REACTOME_FCGAMMA_RECEPTOR_FCGR_DEPENDENT_PHAGOCYTOSIS	0.0178828	0.0697428	0.352488	0.75	1.6731	4	IGHG1 IGLV3-21 IGLV2-11 IGKV1D-39	Gene
	REACTOME_FCGR3A_MEDIATED_IL10_SYNTHESIS	0.0178828	0.0697428	0.352488	0.75	1.6731	4	IGHG1 IGLV3-21 IGLV2-11 IGKV1D-39	Gene
	REACTOME_FCGR_ACTIVATION	0.0178828	0.0697428	0.352488	0.75	1.6731	4	IGHG1 IGLV3-21 IGLV2-11 IGKV1D-39	Gene
	REACTOME_PARASITE_INFECTION	0.0178828	0.0697428	0.352488	0.75	1.6731	4	IGHG1 IGLV3-21 IGLV2-11 IGKV1D-39	Gene
	REACTOME_ROLE_OF_PHOSPHOLIPIDS_IN_PHAGOCYTOSIS	0.0178828	0.0697428	0.352488	0.75	1.6731	4	IGHG1 IGLV3-21 IGLV2-11 IGKV1D-39	Gene
Infectious disease response	REACTOME_INFECTIOUS_DISEASE	0.00292826	0.057101	0.431708	0.778044	1.89428	5	IGHG1 IGLV3-21 IGLV2-11 CTSG IGKV1D-39	Gene
Antiviral immune response	REACTOME_CYTOKINE_SIGNALING_IN_IMMUNE_SYSTEM	0.0190278	0.570834	0.352488	-0.611111	-1.77948	8	CXCL10 HLA-DQA1 USP18 SOD2 RSAD2 OAS2 OASL OAS3	Transcript

## Sheet: 4c
Supplementary File 4c: Combined list of Gene Set Enrichment of DTE and DGE between Moderate vs Mild
Combined pathway	Pathway	pval	padj	log2err	ES	NES	size	leadingEdge	Expression level
Hemolytic response	REACTOME_BINDING_AND_UPTAKE_OF_LIGANDS_BY_SCAVENGER_RECEPTORS	0.00131443	0.00604296	0.45506	-0.92593	-1.75206	4	HBB HBA2 HBA1	Gene
	REACTOME_SCAVENGING_OF_HEME_FROM_PLASMA	0.00131443	0.00604296	0.45506	-0.92593	-1.75206	4	HBB HBA2 HBA1	Gene
	REACTOME_VESICLE_MEDIATED_TRANSPORT	0.00131443	0.00604296	0.45506	-0.92593	-1.75206	4	HBB HBA2 HBA1	Gene
	REACTOME_CELLULAR_RESPONSES_TO_STIMULI	0.00302148	0.00604296	0.431708	-1	-1.72291	3	HBB HBA2 HBA1	Gene
	REACTOME_CELLULAR_RESPONSE_TO_CHEMICAL_STRESS	0.00302148	0.00604296	0.431708	-1	-1.72291	3	HBB HBA2 HBA1	Gene
	REACTOME_CYTOPROTECTION_BY_HMOX1	0.00302148	0.00604296	0.431708	-1	-1.72291	3	HBB HBA2 HBA1	Gene
	REACTOME_ERYTHROCYTES_TAKE_UP_CARBON_DIOXIDE_AND_RELEASE_OXYGEN	0.00302148	0.00604296	0.431708	-1	-1.72291	3	HBB HBA2 HBA1	Gene
	REACTOME_ERYTHROCYTES_TAKE_UP_OXYGEN_AND_RELEASE_CARBON_DIOXIDE	0.00302148	0.00604296	0.431708	-1	-1.72291	3	HBB HBA2 HBA1	Gene
	REACTOME_HEME_SIGNALING	0.00302148	0.00604296	0.431708	-1	-1.72291	3	HBB HBA2 HBA1	Gene
	REACTOME_TRANSPORT_OF_SMALL_MOLECULES	0.00302148	0.00604296	0.431708	-1	-1.72291	3	HBB HBA2 HBA1	Gene
Hemolytic response	REACTOME_HEMOSTASIS	0.0197528	0.570358	0.352488	-0.491113	-1.79284	12	PLAU TREM1 ITGAX CYRIB IRF1 PLAUR	Transcript
	REACTOME_DISSOLUTION_OF_FIBRIN_CLOT	0.0261675	0.570358	0.352488	-0.876289	-1.56067	2	PLAU PLAUR	Transcript
Programmed cell death	REACTOME_PROGRAMMED_CELL_DEATH	0.0311158	0.570358	0.352488	-0.865979	-1.54231	2	IRF1 BID	Transcript
