# Supplementary material for: Reduced protein-coding transcript diversity in severe dengue emphasises the role of alternative splicing
Source: Life Sci Alliance. 2024 Jun 3;7(8):e202402683. doi: 10.26508/lsa.202402683 (PMC11147948; doi:10.26508/lsa.202402683)
Supplement: Supplementary file 5 [file LSA-2024-02683_TableS5.xlsx]

## Sheet: 5a
Supplementary File 5a: Differentially spliced genes list between severity comparisons Severe vs Mild
Intron	logef	Severe	Mild	deltapsi	cluster	loglr	df	p.adjust	symbol
chr14:49586752:49862553	-0.936455	0.00822742	0.00352629	-0.00470113	chr14:clu_8146_-	146.155	71	2.23439e-24	NA
chr14:49741427:49862714	-0.320204	0.00534889	0.00424573	-0.00110316	chr14:clu_8146_-	146.155	71	2.23439e-24	NA
chr14:49853705:49862557	-0.918164	0.0063858	0.00278749	-0.00359831	chr14:clu_8146_-	146.155	71	2.23439e-24	NA
chr14:49853705:49862641	0.288962	0.0206257	0.0301061	0.0094804	chr14:clu_8146_-	146.155	71	2.23439e-24	NA
chr14:49853721:49862557	0.152682	0.00783662	0.00998134	0.00214473	chr14:clu_8146_-	146.155	71	2.23439e-24	NA
chr14:49853721:49862641	-0.212733	0.0218343	0.0192976	-0.00253675	chr14:clu_8146_-	146.155	71	2.23439e-24	NA
chr14:49853721:49862657	-0.290618	0.00617112	0.00504547	-0.00112565	chr14:clu_8146_-	146.155	71	2.23439e-24	NA
chr14:49853723:49862557	-0.211445	0.0037008	0.00327505	-0.000425749	chr14:clu_8146_-	146.155	71	2.23439e-24	NA
chr14:49853723:49862558	-0.106911	0.00292816	0.00287684	-5.13201e-05	chr14:clu_8146_-	146.155	71	2.23439e-24	NA
chr14:49853724:49862664	0.270971	0.0020182	0.00289332	0.000875124	chr14:clu_8146_-	146.155	71	2.23439e-24	NA
chr14:49853725:49862579	-0.959423	0.0175802	0.00736383	-0.0102164	chr14:clu_8146_-	146.155	71	2.23439e-24	NA
chr14:49853725:49862664	0.657938	0.00196187	0.00414153	0.00217966	chr14:clu_8146_-	146.155	71	2.23439e-24	NA
chr14:49853729:49862555	-0.074525	0.0041225	0.00418357	6.10648e-05	chr14:clu_8146_-	146.155	71	2.23439e-24	NA
chr14:49853735:49862675	2.02283	0.000260967	0.00215696	0.00189599	chr14:clu_8146_-	146.155	71	2.23439e-24	NA
chr14:49853736:49862675	1.92198	0.000910952	0.00680697	0.00589602	chr14:clu_8146_-	146.155	71	2.23439e-24	NA
chr14:49853737:49862731	0.131582	0.00307272	0.00383195	0.000759233	chr14:clu_8146_-	146.155	71	2.23439e-24	NA
chr14:49853740:49862731	-0.296532	0.00680527	0.00553114	-0.00127413	chr14:clu_8146_-	146.155	71	2.23439e-24	NA
chr14:49853745:49862553	-0.241708	0.00635724	0.00545818	-0.000899059	chr14:clu_8146_-	146.155	71	2.23439e-24	NA
chr14:49853745:49862735	-0.962266	0.0294312	0.0122928	-0.0171383	chr14:clu_8146_-	146.155	71	2.23439e-24	NA
chr14:49853750:49862557	0.298441	0.00226027	0.00333061	0.00107034	chr14:clu_8146_-	146.155	71	2.23439e-24	NA
chr14:49853753:49862555	-0.160642	0.00715977	0.0066663	-0.000493468	chr14:clu_8146_-	146.155	71	2.23439e-24	NA
chr14:49853753:49862579	-0.143911	0.00822296	0.00778538	-0.000437578	chr14:clu_8146_-	146.155	71	2.23439e-24	NA
chr14:49853753:49862590	0.257498	0.00286347	0.00405018	0.00118671	chr14:clu_8146_-	146.155	71	2.23439e-24	NA
chr14:49853756:49862553	-0.213785	0.00475037	0.00419405	-0.000556319	chr14:clu_8146_-	146.155	71	2.23439e-24	NA
chr14:49853756:49862555	0.308428	0.00875509	0.0130305	0.0042754	chr14:clu_8146_-	146.155	71	2.23439e-24	NA
chr14:49853756:49862585	-0.288354	0.00872094	0.00714635	-0.00157459	chr14:clu_8146_-	146.155	71	2.23439e-24	NA
chr14:49853756:49862586	-0.197143	0.0094907	0.00851985	-0.000970854	chr14:clu_8146_-	146.155	71	2.23439e-24	NA
chr14:49853758:49862585	-0.935458	0.00802918	0.00344475	-0.00458442	chr14:clu_8146_-	146.155	71	2.23439e-24	NA
chr14:49853758:49862697	1.48842	0.000795048	0.00385088	0.00305583	chr14:clu_8146_-	146.155	71	2.23439e-24	NA
chr14:49853763:49862573	-0.028644	0.0116241	0.0123502	0.000726019	chr14:clu_8146_-	146.155	71	2.23439e-24	NA
chr14:49853763:49862578	0.269051	0.00648018	0.00927227	0.00279209	chr14:clu_8146_-	146.155	71	2.23439e-24	NA
chr14:49853763:49862579	-0.0236094	0.00915347	0.00977426	0.000620792	chr14:clu_8146_-	146.155	71	2.23439e-24	NA
chr14:49853763:49862643	-0.229383	0.00404394	0.00351509	-0.000528848	chr14:clu_8146_-	146.155	71	2.23439e-24	NA
chr14:49853763:49862702	2.45055	0.000360975	0.00457602	0.00421504	chr14:clu_8146_-	146.155	71	2.23439e-24	NA
chr14:49853767:49862702	-0.962338	0.0247404	0.0103328	-0.0144075	chr14:clu_8146_-	146.155	71	2.23439e-24	NA
chr14:49853768:49862702	-0.962333	0.0390045	0.0162903	-0.0227141	chr14:clu_8146_-	146.155	71	2.23439e-24	NA
chr14:49853774:49862555	0.52112	0.00196964	0.00362626	0.00165662	chr14:clu_8146_-	146.155	71	2.23439e-24	NA
chr14:49853774:49862586	0.242854	0.00352615	0.00491499	0.00138884	chr14:clu_8146_-	146.155	71	2.23439e-24	NA
chr14:49853785:49862554	-0.146865	0.00685643	0.00647242	-0.000384004	chr14:clu_8146_-	146.155	71	2.23439e-24	NA
chr14:49853785:49862586	-0.947202	0.0087366	0.0037045	-0.0050321	chr14:clu_8146_-	146.155	71	2.23439e-24	NA
chr14:49853788:49862557	0.00137687	0.014408	0.0157744	0.00136642	chr14:clu_8146_-	146.155	71	2.23439e-24	NA
chr14:49853788:49862727	1.1567	0.00312157	0.0108511	0.00772949	chr14:clu_8146_-	146.155	71	2.23439e-24	NA
chr14:49853794:49862557	-0.118254	0.0257422	0.0250058	-0.00073643	chr14:clu_8146_-	146.155	71	2.23439e-24	NA
chr14:49853794:49862580	-0.345115	0.0061319	0.0047475	-0.0013844	chr14:clu_8146_-	146.155	71	2.23439e-24	NA
chr14:49853794:49862731	-0.0666421	0.133468	0.136517	0.00304893	chr14:clu_8146_-	146.155	71	2.23439e-24	NA
chr14:49853794:49862733	1.69608	0.000833933	0.00497142	0.00413749	chr14:clu_8146_-	146.155	71	2.23439e-24	NA
chr14:49853796:49862731	-0.954754	0.0125655	0.00528794	-0.00727755	chr14:clu_8146_-	146.155	71	2.23439e-24	NA
chr14:49853796:49862735	-0.952797	0.00801144	0.00337806	-0.00463338	chr14:clu_8146_-	146.155	71	2.23439e-24	NA
chr14:49853798:49862553	0.154712	0.0361241	0.0461041	0.00997998	chr14:clu_8146_-	146.155	71	2.23439e-24	NA
chr14:49853798:49862555	0.208821	0.00908658	0.0122417	0.00315512	chr14:clu_8146_-	146.155	71	2.23439e-24	NA
chr14:49853798:49862735	0.346523	0.0252174	0.0389893	0.0137719	chr14:clu_8146_-	146.155	71	2.23439e-24	NA
chr14:49853825:49862557	-0.0540328	0.129843	0.134494	0.00465133	chr14:clu_8146_-	146.155	71	2.23439e-24	NA
chr14:49853825:49862762	0.519836	0.0261619	0.0481041	0.0219423	chr14:clu_8146_-	146.155	71	2.23439e-24	NA
chr14:49853838:49862580	0.0900276	0.00782669	0.00936328	0.00153659	chr14:clu_8146_-	146.155	71	2.23439e-24	NA
chr14:49853838:49862775	0.0910556	0.0728658	0.0872611	0.0143952	chr14:clu_8146_-	146.155	71	2.23439e-24	NA
chr14:49853841:49862557	-0.206144	0.00494684	0.00440101	-0.00054583	chr14:clu_8146_-	146.155	71	2.23439e-24	NA
chr14:49853870:49862670	0.244141	0.00313738	0.00437872	0.00124135	chr14:clu_8146_-	146.155	71	2.23439e-24	NA
chr14:49853870:49862675	-0.357143	0.00614333	0.00469949	-0.00144385	chr14:clu_8146_-	146.155	71	2.23439e-24	NA
chr14:49853871:49862678	0.390676	0.0040513	0.00654659	0.00249528	chr14:clu_8146_-	146.155	71	2.23439e-24	NA
chr14:49853871:49862682	-0.29112	0.00388403	0.00317397	-0.000710062	chr14:clu_8146_-	146.155	71	2.23439e-24	NA
chr14:49853871:49862685	0.315175	0.00329086	0.00493105	0.00164019	chr14:clu_8146_-	146.155	71	2.23439e-24	NA
chr14:49853871:49862711	0.165054	0.010491	0.0135286	0.00303754	chr14:clu_8146_-	146.155	71	2.23439e-24	NA
chr14:49853871:49862714	-0.000675526	0.00293483	0.00320658	0.000271744	chr14:clu_8146_-	146.155	71	2.23439e-24	NA
chr14:49853872:49862670	-0.299606	0.00559651	0.00453473	-0.00106178	chr14:clu_8146_-	146.155	71	2.23439e-24	NA
chr14:49853872:49862714	0.162997	0.0088516	0.011391	0.0025394	chr14:clu_8146_-	146.155	71	2.23439e-24	NA
chr14:49853873:49862670	-0.693569	0.00811365	0.00443358	-0.00368007	chr14:clu_8146_-	146.155	71	2.23439e-24	NA
chr14:49853875:49862675	0.471172	0.00228795	0.00400706	0.00171911	chr14:clu_8146_-	146.155	71	2.23439e-24	NA
chr14:49862666:49862731	-0.678789	0.00509674	0.0028265	-0.00227023	chr14:clu_8146_-	146.155	71	2.23439e-24	NA
chr14:49862672:49862731	-0.0519331	0.00892794	0.0092672	0.000339262	chr14:clu_8146_-	146.155	71	2.23439e-24	NA
chr14:49862675:49862731	-0.518582	0.0252845	0.0164584	-0.00882606	chr14:clu_8146_-	146.155	71	2.23439e-24	NA
chr14:49862677:49862731	-0.488612	0.00386537	0.00259264	-0.00127274	chr14:clu_8146_-	146.155	71	2.23439e-24	NA
chr14:49862680:49862735	-0.449236	0.0485639	0.0338816	-0.0146823	chr14:clu_8146_-	146.155	71	2.23439e-24	NA
chr7:102476270:102478808	-0.525371	0.127399	0.0935905	-0.0338084	chr7:clu_26020_-	105.024	37	4.2163e-22	POLR2J,POLR2J3,ENSG00000270249,POLR2J2,ENSG00000267645,UPK3BL2,ENSG00000205236,UPK3BL1,RASA4
chr7:102476270:102566997	-0.578867	0.00614778	0.00428106	-0.00186672	chr7:clu_26020_-	105.024	37	4.2163e-22	POLR2J,POLR2J3,ENSG00000270249,POLR2J2,ENSG00000267645,UPK3BL2,ENSG00000205236,UPK3BL1,RASA4
chr7:102476270:102568010	-0.409603	0.0113735	0.00938077	-0.00199275	chr7:clu_26020_-	105.024	37	4.2163e-22	POLR2J,POLR2J3,ENSG00000270249,POLR2J2,ENSG00000267645,UPK3BL2,ENSG00000205236,UPK3BL1,RASA4
chr7:102476270:102667090	-0.446694	0.00887072	0.00705008	-0.00182064	chr7:clu_26020_-	105.024	37	4.2163e-22	POLR2J,POLR2J3,ENSG00000270249,POLR2J2,ENSG00000267645,UPK3BL2,ENSG00000205236,UPK3BL1,RASA4
chr7:102541662:102543525	0.327718	0.0193425	0.033348	0.0140055	chr7:clu_26020_-	105.024	37	4.2163e-22	POLR2J,POLR2J3,ENSG00000270249,POLR2J2,ENSG00000267645,UPK3BL2,ENSG00000205236,UPK3BL1,RASA4
chr7:102541662:102544706	0.352481	0.00524369	0.00926722	0.00402353	chr7:clu_26020_-	105.024	37	4.2163e-22	POLR2J,POLR2J3,ENSG00000270249,POLR2J2,ENSG00000267645,UPK3BL2,ENSG00000205236,UPK3BL1,RASA4
chr7:102541662:102566997	-0.071498	0.054951	0.0635559	0.00860495	chr7:clu_26020_-	105.024	37	4.2163e-22	POLR2J,POLR2J3,ENSG00000270249,POLR2J2,ENSG00000267645,UPK3BL2,ENSG00000205236,UPK3BL1,RASA4
chr7:102541662:102638714	0.169004	0.00363957	0.00535402	0.00171444	chr7:clu_26020_-	105.024	37	4.2163e-22	POLR2J,POLR2J3,ENSG00000270249,POLR2J2,ENSG00000267645,UPK3BL2,ENSG00000205236,UPK3BL1,RASA4
chr7:102541662:102640204	0.177648	0.00985601	0.0146246	0.00476861	chr7:clu_26020_-	105.024	37	4.2163e-22	POLR2J,POLR2J3,ENSG00000270249,POLR2J2,ENSG00000267645,UPK3BL2,ENSG00000205236,UPK3BL1,RASA4
chr7:102543830:102544706	-0.0806525	0.00546252	0.00626035	0.000797821	chr7:clu_26020_-	105.024	37	4.2163e-22	POLR2J,POLR2J3,ENSG00000270249,POLR2J2,ENSG00000267645,UPK3BL2,ENSG00000205236,UPK3BL1,RASA4
chr7:102544776:102545303	-0.43605	0.0122032	0.00980237	-0.00240082	chr7:clu_26020_-	105.024	37	4.2163e-22	POLR2J,POLR2J3,ENSG00000270249,POLR2J2,ENSG00000267645,UPK3BL2,ENSG00000205236,UPK3BL1,RASA4
chr7:102544776:102546289	-0.00840104	0.00322644	0.00397472	0.000748283	chr7:clu_26020_-	105.024	37	4.2163e-22	POLR2J,POLR2J3,ENSG00000270249,POLR2J2,ENSG00000267645,UPK3BL2,ENSG00000205236,UPK3BL1,RASA4
chr7:102544776:102566582	-0.656903	0.00401379	0.00258522	-0.00142857	chr7:clu_26020_-	105.024	37	4.2163e-22	POLR2J,POLR2J3,ENSG00000270249,POLR2J2,ENSG00000267645,UPK3BL2,ENSG00000205236,UPK3BL1,RASA4
chr7:102544776:102566997	0.513771	0.00868123	0.0180277	0.00934649	chr7:clu_26020_-	105.024	37	4.2163e-22	POLR2J,POLR2J3,ENSG00000270249,POLR2J2,ENSG00000267645,UPK3BL2,ENSG00000205236,UPK3BL1,RASA4
chr7:102545420:102566997	-0.0196598	0.0022552	0.00274712	0.000491926	chr7:clu_26020_-	105.024	37	4.2163e-22	POLR2J,POLR2J3,ENSG00000270249,POLR2J2,ENSG00000267645,UPK3BL2,ENSG00000205236,UPK3BL1,RASA4
chr7:102546388:102566997	0.635851	0.00342137	0.00802746	0.0046061	chr7:clu_26020_-	105.024	37	4.2163e-22	POLR2J,POLR2J3,ENSG00000270249,POLR2J2,ENSG00000267645,UPK3BL2,ENSG00000205236,UPK3BL1,RASA4
chr7:102546388:102666077	0.449264	0.002717	0.00528974	0.00257274	chr7:clu_26020_-	105.024	37	4.2163e-22	POLR2J,POLR2J3,ENSG00000270249,POLR2J2,ENSG00000267645,UPK3BL2,ENSG00000205236,UPK3BL1,RASA4
chr7:102566736:102566997	-0.105462	0.00635415	0.00710375	0.000749601	chr7:clu_26020_-	105.024	37	4.2163e-22	POLR2J,POLR2J3,ENSG00000270249,POLR2J2,ENSG00000267645,UPK3BL2,ENSG00000205236,UPK3BL1,RASA4
chr7:102567043:102568010	-0.141348	0.00224249	0.00241867	0.000176176	chr7:clu_26020_-	105.024	37	4.2163e-22	POLR2J,POLR2J3,ENSG00000270249,POLR2J2,ENSG00000267645,UPK3BL2,ENSG00000205236,UPK3BL1,RASA4
chr7:102567083:102568010	0.148718	0.0506684	0.0730393	0.0223709	chr7:clu_26020_-	105.024	37	4.2163e-22	POLR2J,POLR2J3,ENSG00000270249,POLR2J2,ENSG00000267645,UPK3BL2,ENSG00000205236,UPK3BL1,RASA4
chr7:102567083:102569835	0.0166285	0.0308592	0.0389797	0.00812047	chr7:clu_26020_-	105.024	37	4.2163e-22	POLR2J,POLR2J3,ENSG00000270249,POLR2J2,ENSG00000267645,UPK3BL2,ENSG00000205236,UPK3BL1,RASA4
chr7:102568184:102569835	-0.682398	0.296809	0.186358	-0.110451	chr7:clu_26020_-	105.024	37	4.2163e-22	POLR2J,POLR2J3,ENSG00000270249,POLR2J2,ENSG00000267645,UPK3BL2,ENSG00000205236,UPK3BL1,RASA4
chr7:102569543:102569835	0.362001	0.00316492	0.00564689	0.00248197	chr7:clu_26020_-	105.024	37	4.2163e-22	POLR2J,POLR2J3,ENSG00000270249,POLR2J2,ENSG00000267645,UPK3BL2,ENSG00000205236,UPK3BL1,RASA4
chr7:102569924:102572443	0.184584	0.00492146	0.00735343	0.00243197	chr7:clu_26020_-	105.024	37	4.2163e-22	POLR2J,POLR2J3,ENSG00000270249,POLR2J2,ENSG00000267645,UPK3BL2,ENSG00000205236,UPK3BL1,RASA4
chr7:102569924:102572472	-0.423953	0.0936197	0.0761164	-0.0175032	chr7:clu_26020_-	105.024	37	4.2163e-22	POLR2J,POLR2J3,ENSG00000270249,POLR2J2,ENSG00000267645,UPK3BL2,ENSG00000205236,UPK3BL1,RASA4
chr7:102569924:102584218	-0.179425	0.00299776	0.00311247	0.000114711	chr7:clu_26020_-	105.024	37	4.2163e-22	POLR2J,POLR2J3,ENSG00000270249,POLR2J2,ENSG00000267645,UPK3BL2,ENSG00000205236,UPK3BL1,RASA4
chr7:102569924:102666077	-0.58344	0.00617654	0.00428146	-0.00189508	chr7:clu_26020_-	105.024	37	4.2163e-22	POLR2J,POLR2J3,ENSG00000270249,POLR2J2,ENSG00000267645,UPK3BL2,ENSG00000205236,UPK3BL1,RASA4
chr7:102569924:102667090	-0.344848	0.0106829	0.0094006	-0.00128231	chr7:clu_26020_-	105.024	37	4.2163e-22	POLR2J,POLR2J3,ENSG00000270249,POLR2J2,ENSG00000267645,UPK3BL2,ENSG00000205236,UPK3BL1,RASA4
chr7:102583068:102584218	0.634595	0.00629898	0.0147606	0.00846159	chr7:clu_26020_-	105.024	37	4.2163e-22	POLR2J,POLR2J3,ENSG00000270249,POLR2J2,ENSG00000267645,UPK3BL2,ENSG00000205236,UPK3BL1,RASA4
chr7:102611142:102638714	0.0320234	0.00346151	0.00444022	0.000978714	chr7:clu_26020_-	105.024	37	4.2163e-22	POLR2J,POLR2J3,ENSG00000270249,POLR2J2,ENSG00000267645,UPK3BL2,ENSG00000205236,UPK3BL1,RASA4
chr7:102637633:102638394	0.707848	0.0007744	0.00195259	0.00117819	chr7:clu_26020_-	105.024	37	4.2163e-22	POLR2J,POLR2J3,ENSG00000270249,POLR2J2,ENSG00000267645,UPK3BL2,ENSG00000205236,UPK3BL1,RASA4
chr7:102637633:102638714	0.238322	0.037105	0.0585015	0.0213964	chr7:clu_26020_-	105.024	37	4.2163e-22	POLR2J,POLR2J3,ENSG00000270249,POLR2J2,ENSG00000267645,UPK3BL2,ENSG00000205236,UPK3BL1,RASA4
chr7:102639199:102640204	0.153587	0.0351795	0.0509593	0.0157798	chr7:clu_26020_-	105.024	37	4.2163e-22	POLR2J,POLR2J3,ENSG00000270249,POLR2J2,ENSG00000267645,UPK3BL2,ENSG00000205236,UPK3BL1,RASA4
chr7:102640773:102642630	0.39591	0.0180111	0.0332441	0.015233	chr7:clu_26020_-	105.024	37	4.2163e-22	POLR2J,POLR2J3,ENSG00000270249,POLR2J2,ENSG00000267645,UPK3BL2,ENSG00000205236,UPK3BL1,RASA4
chr7:102640773:102666077	-0.159327	0.0468696	0.049651	0.0027814	chr7:clu_26020_-	105.024	37	4.2163e-22	POLR2J,POLR2J3,ENSG00000270249,POLR2J2,ENSG00000267645,UPK3BL2,ENSG00000205236,UPK3BL1,RASA4
chr7:102645479:102666077	0.715411	0.00292831	0.00743958	0.00451127	chr7:clu_26020_-	105.024	37	4.2163e-22	POLR2J,POLR2J3,ENSG00000270249,POLR2J2,ENSG00000267645,UPK3BL2,ENSG00000205236,UPK3BL1,RASA4
chr7:102666123:102667090	-0.430314	0.00234185	0.00189195	-0.000449908	chr7:clu_26020_-	105.024	37	4.2163e-22	POLR2J,POLR2J3,ENSG00000270249,POLR2J2,ENSG00000267645,UPK3BL2,ENSG00000205236,UPK3BL1,RASA4
chr7:102666163:102667090	0.0688507	0.0497285	0.0661817	0.0164533	chr7:clu_26020_-	105.024	37	4.2163e-22	POLR2J,POLR2J3,ENSG00000270249,POLR2J2,ENSG00000267645,UPK3BL2,ENSG00000205236,UPK3BL1,RASA4
chr7:75157970:75158099	-0.878189	0.0384435	0.0151782	-0.0232653	chr7:clu_25886_-	64.2723	14	8.03078e-17	NCF1C
chr7:75157970:75160659	0.130876	0.0947109	0.102572	0.0078609	chr7:clu_25886_-	64.2723	14	8.03078e-17	NCF1C
chr7:75157970:75160671	0.0256666	0.00356846	0.0034787	-8.97611e-05	chr7:clu_25886_-	64.2723	14	8.03078e-17	NCF1C
chr7:75157970:75162326	-0.0677928	0.00422482	0.00375107	-0.000473748	chr7:clu_25886_-	64.2723	14	8.03078e-17	NCF1C
chr7:75158007:75158099	0.127403	0.0139374	0.0150419	0.00110446	chr7:clu_25886_-	64.2723	14	8.03078e-17	NCF1C
chr7:75158007:75160659	-0.2845	0.00509129	0.00363966	-0.00145163	chr7:clu_25886_-	64.2723	14	8.03078e-17	NCF1C
chr7:75158214:75159425	-0.608824	0.00647557	0.00334702	-0.00312855	chr7:clu_25886_-	64.2723	14	8.03078e-17	NCF1C
chr7:75158214:75160659	0.267602	0.0314965	0.0391083	0.00761185	chr7:clu_25886_-	64.2723	14	8.03078e-17	NCF1C
chr7:75158214:75160697	-0.159046	0.0235694	0.0191014	-0.00446802	chr7:clu_25886_-	64.2723	14	8.03078e-17	NCF1C
chr7:75160776:75162326	0.307875	0.213019	0.27537	0.0623507	chr7:clu_25886_-	64.2723	14	8.03078e-17	NCF1C
chr7:75160776:75162897	1.00272	0.0020998	0.00543803	0.00333823	chr7:clu_25886_-	64.2723	14	8.03078e-17	NCF1C
chr7:75160776:75165124	0.11991	0.0050639	0.00542439	0.000360486	chr7:clu_25886_-	64.2723	14	8.03078e-17	NCF1C
chr7:75162433:75162897	0.0822649	0.242546	0.250214	0.00766733	chr7:clu_25886_-	64.2723	14	8.03078e-17	NCF1C
chr7:75163019:75164288	0.0866872	0.00361966	0.00375063	0.000130974	chr7:clu_25886_-	64.2723	14	8.03078e-17	NCF1C
chr7:75163019:75165124	-0.152651	0.312134	0.254586	-0.0575479	chr7:clu_25886_-	64.2723	14	8.03078e-17	NCF1C
chr1:140760:142947	0.273211	0.00876248	0.0126877	0.00392524	chr1:clu_6_-	98.8466	68	6.31087e-11	ENSG00000290385,ENSG00000241860,ENSG00000230021,ENSG00000291215
chr1:140760:501556	0.286369	0.00241322	0.00354052	0.00112731	chr1:clu_6_-	98.8466	68	6.31087e-11	ENSG00000290385,ENSG00000241860,ENSG00000230021,ENSG00000291215
chr1:142477:142947	0.0407645	0.00466149	0.00534972	0.00068823	chr1:clu_6_-	98.8466	68	6.31087e-11	ENSG00000290385,ENSG00000241860,ENSG00000230021,ENSG00000291215
chr1:143011:146386	-0.0528507	0.0303145	0.0316811	0.00136659	chr1:clu_6_-	98.8466	68	6.31087e-11	ENSG00000290385,ENSG00000241860,ENSG00000230021,ENSG00000291215
chr1:143011:497109	-0.363099	0.0134267	0.0102892	-0.00313754	chr1:clu_6_-	98.8466	68	6.31087e-11	ENSG00000290385,ENSG00000241860,ENSG00000230021,ENSG00000291215
chr1:146509:146642	0.0389659	0.0346428	0.0396861	0.00504328	chr1:clu_6_-	98.8466	68	6.31087e-11	ENSG00000290385,ENSG00000241860,ENSG00000230021,ENSG00000291215
chr1:146509:155767	-0.100348	0.0377048	0.0375767	-0.000128092	chr1:clu_6_-	98.8466	68	6.31087e-11	ENSG00000290385,ENSG00000241860,ENSG00000230021,ENSG00000291215
chr1:146509:497109	0.278185	0.00252256	0.00367078	0.00114822	chr1:clu_6_-	98.8466	68	6.31087e-11	ENSG00000290385,ENSG00000241860,ENSG00000230021,ENSG00000291215
chr1:146811:504980	-0.839312	0.0357294	0.0170067	-0.0187227	chr1:clu_6_-	98.8466	68	6.31087e-11	ENSG00000290385,ENSG00000241860,ENSG00000230021,ENSG00000291215
chr1:149072:153354	0.466369	0.00423223	0.00743384	0.00320161	chr1:clu_6_-	98.8466	68	6.31087e-11	ENSG00000290385,ENSG00000241860,ENSG00000230021,ENSG00000291215
chr1:149072:504980	-0.170947	0.00636509	0.00591106	-0.000454025	chr1:clu_6_-	98.8466	68	6.31087e-11	ENSG00000290385,ENSG00000241860,ENSG00000230021,ENSG00000291215
chr1:153543:155767	-0.163814	0.00632521	0.00591607	-0.000409133	chr1:clu_6_-	98.8466	68	6.31087e-11	ENSG00000290385,ENSG00000241860,ENSG00000230021,ENSG00000291215
chr1:153543:514359	0.376994	0.0040961	0.0065796	0.0024835	chr1:clu_6_-	98.8466	68	6.31087e-11	ENSG00000290385,ENSG00000241860,ENSG00000230021,ENSG00000291215
chr1:154017:155767	0.215734	0.00581153	0.00794484	0.00213331	chr1:clu_6_-	98.8466	68	6.31087e-11	ENSG00000290385,ENSG00000241860,ENSG00000230021,ENSG00000291215
chr1:495049:495277	-0.111649	0.0165971	0.0163548	-0.000242262	chr1:clu_6_-	98.8466	68	6.31087e-11	ENSG00000290385,ENSG00000241860,ENSG00000230021,ENSG00000291215
chr1:495049:497109	-0.139843	0.0198446	0.0190113	-0.000833304	chr1:clu_6_-	98.8466	68	6.31087e-11	ENSG00000290385,ENSG00000241860,ENSG00000230021,ENSG00000291215
chr1:495049:498684	-0.00625301	0.00833629	0.00912766	0.000791374	chr1:clu_6_-	98.8466	68	6.31087e-11	ENSG00000290385,ENSG00000241860,ENSG00000230021,ENSG00000291215
chr1:495473:732017	-0.265682	0.00416468	0.00351803	-0.000646647	chr1:clu_6_-	98.8466	68	6.31087e-11	ENSG00000290385,ENSG00000241860,ENSG00000230021,ENSG00000291215
chr1:498456:498684	0.592084	0.00811133	0.016156	0.00804465	chr1:clu_6_-	98.8466	68	6.31087e-11	ENSG00000290385,ENSG00000241860,ENSG00000230021,ENSG00000291215
chr1:498456:501556	0.19893	0.00737622	0.00991587	0.00253965	chr1:clu_6_-	98.8466	68	6.31087e-11	ENSG00000290385,ENSG00000241860,ENSG00000230021,ENSG00000291215
chr1:498880:732017	-0.173844	0.00333137	0.00308479	-0.000246579	chr1:clu_6_-	98.8466	68	6.31087e-11	ENSG00000290385,ENSG00000241860,ENSG00000230021,ENSG00000291215
chr1:499369:500901	1.2137	0.00181958	0.00674806	0.00492848	chr1:clu_6_-	98.8466	68	6.31087e-11	ENSG00000290385,ENSG00000241860,ENSG00000230021,ENSG00000291215
chr1:499369:501556	0.0897287	0.0560063	0.0675006	0.0114944	chr1:clu_6_-	98.8466	68	6.31087e-11	ENSG00000290385,ENSG00000241860,ENSG00000230021,ENSG00000291215
chr1:499369:742631	1.08694	0.00172787	0.00564501	0.00391714	chr1:clu_6_-	98.8466	68	6.31087e-11	ENSG00000290385,ENSG00000241860,ENSG00000230021,ENSG00000291215
chr1:501620:502187	-0.321792	0.0676467	0.0540252	-0.0136215	chr1:clu_6_-	98.8466	68	6.31087e-11	ENSG00000290385,ENSG00000241860,ENSG00000230021,ENSG00000291215
chr1:501620:502465	-0.841523	0.0689942	0.0327677	-0.0362265	chr1:clu_6_-	98.8466	68	6.31087e-11	ENSG00000290385,ENSG00000241860,ENSG00000230021,ENSG00000291215
chr1:501620:502862	0.478386	0.0110167	0.0195845	0.00856786	chr1:clu_6_-	98.8466	68	6.31087e-11	ENSG00000290385,ENSG00000241860,ENSG00000230021,ENSG00000291215
chr1:501620:502998	-0.103212	0.00616472	0.0061262	-3.85181e-05	chr1:clu_6_-	98.8466	68	6.31087e-11	ENSG00000290385,ENSG00000241860,ENSG00000230021,ENSG00000291215
chr1:501620:504980	0.0645843	0.00660464	0.00776247	0.00115783	chr1:clu_6_-	98.8466	68	6.31087e-11	ENSG00000290385,ENSG00000241860,ENSG00000230021,ENSG00000291215
chr1:501620:732017	-0.307526	0.00908751	0.00736191	-0.0017256	chr1:clu_6_-	98.8466	68	6.31087e-11	ENSG00000290385,ENSG00000241860,ENSG00000230021,ENSG00000291215
chr1:501620:735423	-0.197478	0.0154016	0.0139285	-0.0014731	chr1:clu_6_-	98.8466	68	6.31087e-11	ENSG00000290385,ENSG00000241860,ENSG00000230021,ENSG00000291215
chr1:501620:738834	-0.106127	0.00895235	0.00887052	-8.18253e-05	chr1:clu_6_-	98.8466	68	6.31087e-11	ENSG00000290385,ENSG00000241860,ENSG00000230021,ENSG00000291215
chr1:501620:744728	0.271345	0.00598972	0.00865671	0.00266699	chr1:clu_6_-	98.8466	68	6.31087e-11	ENSG00000290385,ENSG00000241860,ENSG00000230021,ENSG00000291215
chr1:501620:746695	0.0814827	0.00492675	0.00588912	0.000962371	chr1:clu_6_-	98.8466	68	6.31087e-11	ENSG00000290385,ENSG00000241860,ENSG00000230021,ENSG00000291215
chr1:502243:502465	0.608158	0.00603843	0.0122221	0.00618368	chr1:clu_6_-	98.8466	68	6.31087e-11	ENSG00000290385,ENSG00000241860,ENSG00000230021,ENSG00000291215
chr1:502243:502862	0.264501	0.015706	0.0225445	0.00683846	chr1:clu_6_-	98.8466	68	6.31087e-11	ENSG00000290385,ENSG00000241860,ENSG00000230021,ENSG00000291215
chr1:502243:744592	0.0403126	0.00738246	0.00846859	0.00108613	chr1:clu_6_-	98.8466	68	6.31087e-11	ENSG00000290385,ENSG00000241860,ENSG00000230021,ENSG00000291215
chr1:502661:735423	-0.0315454	0.00417082	0.0044527	0.000281885	chr1:clu_6_-	98.8466	68	6.31087e-11	ENSG00000290385,ENSG00000241860,ENSG00000230021,ENSG00000291215
chr1:502661:738834	-0.822454	0.00555817	0.00269059	-0.00286758	chr1:clu_6_-	98.8466	68	6.31087e-11	ENSG00000290385,ENSG00000241860,ENSG00000230021,ENSG00000291215
chr1:502955:504980	0.348517	0.0243758	0.0380557	0.01368	chr1:clu_6_-	98.8466	68	6.31087e-11	ENSG00000290385,ENSG00000241860,ENSG00000230021,ENSG00000291215
chr1:504933:514359	-0.233715	0.00880079	0.00767578	-0.001125	chr1:clu_6_-	98.8466	68	6.31087e-11	ENSG00000290385,ENSG00000241860,ENSG00000230021,ENSG00000291215
chr1:505103:511946	-0.690706	0.00607888	0.00335704	-0.00272184	chr1:clu_6_-	98.8466	68	6.31087e-11	ENSG00000290385,ENSG00000241860,ENSG00000230021,ENSG00000291215
chr1:505103:514359	0.179469	0.0401114	0.0528826	0.0127712	chr1:clu_6_-	98.8466	68	6.31087e-11	ENSG00000290385,ENSG00000241860,ENSG00000230021,ENSG00000291215
chr1:505103:735423	0.23092	0.00256758	0.0035638	0.000996221	chr1:clu_6_-	98.8466	68	6.31087e-11	ENSG00000290385,ENSG00000241860,ENSG00000230021,ENSG00000291215
chr1:505103:749238	0.257172	0.0256203	0.036507	0.0108866	chr1:clu_6_-	98.8466	68	6.31087e-11	ENSG00000290385,ENSG00000241860,ENSG00000230021,ENSG00000291215
chr1:505405:514359	0.324804	0.00231929	0.00353605	0.00121676	chr1:clu_6_-	98.8466	68	6.31087e-11	ENSG00000290385,ENSG00000241860,ENSG00000230021,ENSG00000291215
chr1:505405:746695	-0.32073	0.024203	0.01935	-0.00485302	chr1:clu_6_-	98.8466	68	6.31087e-11	ENSG00000290385,ENSG00000241860,ENSG00000230021,ENSG00000291215
chr1:507669:511946	0.413494	0.0041114	0.00684969	0.00273829	chr1:clu_6_-	98.8466	68	6.31087e-11	ENSG00000290385,ENSG00000241860,ENSG00000230021,ENSG00000291215
chr1:507669:746695	-0.17794	0.00683404	0.00630234	-0.000531706	chr1:clu_6_-	98.8466	68	6.31087e-11	ENSG00000290385,ENSG00000241860,ENSG00000230021,ENSG00000291215
chr1:507669:753663	0.611342	0.00239199	0.00485696	0.00246497	chr1:clu_6_-	98.8466	68	6.31087e-11	ENSG00000290385,ENSG00000241860,ENSG00000230021,ENSG00000291215
chr1:507669:756077	-0.147629	0.00822801	0.00782137	-0.000406639	chr1:clu_6_-	98.8466	68	6.31087e-11	ENSG00000290385,ENSG00000241860,ENSG00000230021,ENSG00000291215
chr1:512135:514359	-0.150421	0.00425437	0.00403284	-0.000221533	chr1:clu_6_-	98.8466	68	6.31087e-11	ENSG00000290385,ENSG00000241860,ENSG00000230021,ENSG00000291215
chr1:512305:514359	0.027545	0.00370629	0.00419763	0.000491343	chr1:clu_6_-	98.8466	68	6.31087e-11	ENSG00000290385,ENSG00000241860,ENSG00000230021,ENSG00000291215
chr1:512609:756077	-0.410214	0.0117757	0.00860866	-0.00316704	chr1:clu_6_-	98.8466	68	6.31087e-11	ENSG00000290385,ENSG00000241860,ENSG00000230021,ENSG00000291215
chr1:730379:732017	-0.233716	0.00418605	0.00365095	-0.000535106	chr1:clu_6_-	98.8466	68	6.31087e-11	ENSG00000290385,ENSG00000241860,ENSG00000230021,ENSG00000291215
chr1:733364:735423	-0.839625	0.0480558	0.0228667	-0.0251891	chr1:clu_6_-	98.8466	68	6.31087e-11	ENSG00000290385,ENSG00000241860,ENSG00000230021,ENSG00000291215
chr1:733364:738834	-0.680803	0.00707978	0.00394869	-0.00313109	chr1:clu_6_-	98.8466	68	6.31087e-11	ENSG00000290385,ENSG00000241860,ENSG00000230021,ENSG00000291215
chr1:733364:743286	-0.0574559	0.00562207	0.00584852	0.00022645	chr1:clu_6_-	98.8466	68	6.31087e-11	ENSG00000290385,ENSG00000241860,ENSG00000230021,ENSG00000291215
chr1:736770:738834	-0.220538	0.00623798	0.00551274	-0.000725234	chr1:clu_6_-	98.8466	68	6.31087e-11	ENSG00000290385,ENSG00000241860,ENSG00000230021,ENSG00000291215
chr1:741099:742631	1.31079	0.00186384	0.00761691	0.00575307	chr1:clu_6_-	98.8466	68	6.31087e-11	ENSG00000290385,ENSG00000241860,ENSG00000230021,ENSG00000291215
chr1:743350:744195	-0.841338	0.0428814	0.0203696	-0.0225118	chr1:clu_6_-	98.8466	68	6.31087e-11	ENSG00000290385,ENSG00000241860,ENSG00000230021,ENSG00000291215
chr1:743350:744728	0.128395	0.00598456	0.00749715	0.00151258	chr1:clu_6_-	98.8466	68	6.31087e-11	ENSG00000290385,ENSG00000241860,ENSG00000230021,ENSG00000291215
chr1:744391:744728	-0.830479	0.0110352	0.00529919	-0.00573598	chr1:clu_6_-	98.8466	68	6.31087e-11	ENSG00000290385,ENSG00000241860,ENSG00000230021,ENSG00000291215
chr1:744825:746695	0.467435	0.0141862	0.0249445	0.0107582	chr1:clu_6_-	98.8466	68	6.31087e-11	ENSG00000290385,ENSG00000241860,ENSG00000230021,ENSG00000291215
chr1:746818:746951	-0.396143	0.00505182	0.00374548	-0.00130634	chr1:clu_6_-	98.8466	68	6.31087e-11	ENSG00000290385,ENSG00000241860,ENSG00000230021,ENSG00000291215
chr1:746818:749238	0.286192	0.0280531	0.0411504	0.0130974	chr1:clu_6_-	98.8466	68	6.31087e-11	ENSG00000290385,ENSG00000241860,ENSG00000230021,ENSG00000291215
chr1:746818:756077	-0.22014	0.0556848	0.0492304	-0.00645439	chr1:clu_6_-	98.8466	68	6.31087e-11	ENSG00000290385,ENSG00000241860,ENSG00000230021,ENSG00000291215
chr1:753852:756077	0.38969	0.00839593	0.0136588	0.00526284	chr1:clu_6_-	98.8466	68	6.31087e-11	ENSG00000290385,ENSG00000241860,ENSG00000230021,ENSG00000291215
chr1:754327:756077	-0.371617	0.0123384	0.00937495	-0.00296342	chr1:clu_6_-	98.8466	68	6.31087e-11	ENSG00000290385,ENSG00000241860,ENSG00000230021,ENSG00000291215
chr7:73227464:73228178	-0.133227	0.00504281	0.00498982	-5.29883e-05	chr7:clu_25138_+	48.9181	16	3.21968e-10	NCF1B
chr7:73227464:73229567	-0.283312	0.501671	0.427219	-0.0744525	chr7:clu_25138_+	48.9181	16	3.21968e-10	NCF1B
chr7:73227464:73231811	0.0024338	0.00489921	0.00555207	0.000652861	chr7:clu_25138_+	48.9181	16	3.21968e-10	NCF1B
chr7:73228301:73229567	-0.0613817	0.00747637	0.00794887	0.000472494	chr7:clu_25138_+	48.9181	16	3.21968e-10	NCF1B
chr7:73229689:73230153	-0.117604	0.0503149	0.0505701	0.000255205	chr7:clu_25138_+	48.9181	16	3.21968e-10	NCF1B
chr7:73229689:73231811	1.16897	0.00161681	0.00588316	0.00426635	chr7:clu_25138_+	48.9181	16	3.21968e-10	NCF1B
chr7:73230260:73231811	0.194073	0.187506	0.257378	0.0698722	chr7:clu_25138_+	48.9181	16	3.21968e-10	NCF1B
chr7:73230260:73234614	-0.471946	0.00532963	0.00375842	-0.00157121	chr7:clu_25138_+	48.9181	16	3.21968e-10	NCF1B
chr7:73231890:73234370	-0.499246	0.0432717	0.0296931	-0.0135785	chr7:clu_25138_+	48.9181	16	3.21968e-10	NCF1B
chr7:73231890:73234577	0.618901	0.00281651	0.00591246	0.00309595	chr7:clu_25138_+	48.9181	16	3.21968e-10	NCF1B
chr7:73231890:73234614	-0.0832705	0.0750987	0.078116	0.00301739	chr7:clu_25138_+	48.9181	16	3.21968e-10	NCF1B
chr7:73231928:73234370	0.170595	0.0155782	0.0208871	0.00530889	chr7:clu_25138_+	48.9181	16	3.21968e-10	NCF1B
chr7:73231928:73234614	-0.155959	0.0148578	0.0143713	-0.000486553	chr7:clu_25138_+	48.9181	16	3.21968e-10	NCF1B
chr7:73233160:73234370	-0.480528	0.00739433	0.00516987	-0.00222445	chr7:clu_25138_+	48.9181	16	3.21968e-10	NCF1B
chr7:73233160:73234614	0.211284	0.00259074	0.00361789	0.00102715	chr7:clu_25138_+	48.9181	16	3.21968e-10	NCF1B
chr7:73234485:73234577	0.0445558	0.0246219	0.0291035	0.00448152	chr7:clu_25138_+	48.9181	16	3.21968e-10	NCF1B
chr7:73234485:73234614	-0.124343	0.0499134	0.0498296	-8.37697e-05	chr7:clu_25138_+	48.9181	16	3.21968e-10	NCF1B
chr17:24497129:24740357	1.1514	0.0172041	0.0874238	0.0702197	chr17:clu_12556_+	40.1022	10	1.39599e-09	NA
chr17:24532224:24740357	1.16858	0.0172186	0.0890133	0.0717947	chr17:clu_12556_+	40.1022	10	1.39599e-09	NA
chr17:24534598:24740357	-0.950888	0.149449	0.0927851	-0.0566642	chr17:clu_12556_+	40.1022	10	1.39599e-09	NA
chr17:24537312:24740357	-0.950737	0.149405	0.0927719	-0.0566336	chr17:clu_12556_+	40.1022	10	1.39599e-09	NA
chr17:24549864:24740357	1.16674	0.0172465	0.0889938	0.0717474	chr17:clu_12556_+	40.1022	10	1.39599e-09	NA
chr17:24590403:24740357	-0.981498	0.153903	0.0926699	-0.0612334	chr17:clu_12556_+	40.1022	10	1.39599e-09	NA
chr17:24632799:24740357	1.16772	0.0172298	0.0889947	0.0717649	chr17:clu_12556_+	40.1022	10	1.39599e-09	NA
chr17:24638397:24740357	-0.976651	0.153514	0.0928844	-0.0606292	chr17:clu_12556_+	40.1022	10	1.39599e-09	NA
chr17:24643831:24740357	-0.976502	0.153496	0.0928873	-0.0606083	chr17:clu_12556_+	40.1022	10	1.39599e-09	NA
chr17:24669281:24740357	-0.983357	0.154063	0.0925936	-0.0614691	chr17:clu_12556_+	40.1022	10	1.39599e-09	NA
chr17:24735776:24740357	1.16519	0.017271	0.0889822	0.0717112	chr17:clu_12556_+	40.1022	10	1.39599e-09	NA
chr12:69348544:69350108	-0.233336	0.516766	0.445486	-0.0712805	chr12:clu_7122_+	31.3362	4	2.07875e-09	LYZ
chr12:69348544:69352220	-0.15795	0.0028099	0.00261199	-0.000197916	chr12:clu_7122_+	31.3362	4	2.07875e-09	LYZ
chr12:69350272:69352220	0.0597187	0.264106	0.305204	0.0410979	chr12:clu_7122_+	31.3362	4	2.07875e-09	LYZ
chr12:69350272:69353153	0.287252	0.00172597	0.00250416	0.000778188	chr12:clu_7122_+	31.3362	4	2.07875e-09	LYZ
chr12:69352298:69353153	0.0443153	0.214591	0.244194	0.0296023	chr12:clu_7122_+	31.3362	4	2.07875e-09	LYZ
chr7:74780835:74781552	0.132056	0.00506522	0.0064635	0.00139828	chr7:clu_25166_+	42.4555	13	2.97919e-09	NCF1
chr7:74780835:74782939	-0.238309	0.418045	0.368336	-0.0497084	chr7:clu_25166_+	42.4555	13	2.97919e-09	NCF1
chr7:74780835:74785182	0.164664	0.0049432	0.00651687	0.00157367	chr7:clu_25166_+	42.4555	13	2.97919e-09	NCF1
chr7:74781675:74782939	-0.252015	0.005644	0.00490519	-0.000738804	chr7:clu_25166_+	42.4555	13	2.97919e-09	NCF1
chr7:74783632:74785182	0.0875658	0.248464	0.303257	0.054793	chr7:clu_25166_+	42.4555	13	2.97919e-09	NCF1
chr7:74783632:74787984	-0.221884	0.00613811	0.00549781	-0.000640301	chr7:clu_25166_+	42.4555	13	2.97919e-09	NCF1
chr7:74785261:74787740	-0.773983	0.0354466	0.0182792	-0.0171675	chr7:clu_25166_+	42.4555	13	2.97919e-09	NCF1
chr7:74785261:74787947	0.703482	0.00179482	0.00405563	0.0022608	chr7:clu_25166_+	42.4555	13	2.97919e-09	NCF1
chr7:74785261:74787984	-0.108985	0.038363	0.038468	0.000104962	chr7:clu_25166_+	42.4555	13	2.97919e-09	NCF1
chr7:74785287:74787984	0.68159	0.00162654	0.00359577	0.00196924	chr7:clu_25166_+	42.4555	13	2.97919e-09	NCF1
chr7:74785299:74787740	0.152557	0.0351097	0.0457298	0.0106202	chr7:clu_25166_+	42.4555	13	2.97919e-09	NCF1
chr7:74785299:74787984	-0.140515	0.140247	0.136266	-0.00398124	chr7:clu_25166_+	42.4555	13	2.97919e-09	NCF1
chr7:74787855:74787947	0.00178094	0.0199235	0.0223181	0.00239459	chr7:clu_25166_+	42.4555	13	2.97919e-09	NCF1
chr7:74787855:74787984	-0.188006	0.0391894	0.0363109	-0.00287852	chr7:clu_25166_+	42.4555	13	2.97919e-09	NCF1
chr10:43155810:43158715	-0.670861	0.434149	0.305531	-0.128618	chr10:clu_3864_+	45.8923	17	5.86962e-09	CSGALNACT2
chr10:43155810:43167004	-0.660469	0.00428258	0.00304533	-0.00123724	chr10:clu_3864_+	45.8923	17	5.86962e-09	CSGALNACT2
chr10:43158931:43159324	0.211873	0.00915121	0.015569	0.00641781	chr10:clu_3864_+	45.8923	17	5.86962e-09	CSGALNACT2
chr10:43158931:43160494	-0.361814	0.0281641	0.0269979	-0.00116622	chr10:clu_3864_+	45.8923	17	5.86962e-09	CSGALNACT2
chr10:43158931:43163866	0.59624	0.000964815	0.00241077	0.00144595	chr10:clu_3864_+	45.8923	17	5.86962e-09	CSGALNACT2
chr10:43158931:43167004	-0.209993	0.0111082	0.0123941	0.00128583	chr10:clu_3864_+	45.8923	17	5.86962e-09	CSGALNACT2
chr10:43159441:43160494	0.307167	0.00548311	0.0102611	0.00477802	chr10:clu_3864_+	45.8923	17	5.86962e-09	CSGALNACT2
chr10:43160595:43162200	0.157788	0.00437342	0.0070488	0.00267538	chr10:clu_3864_+	45.8923	17	5.86962e-09	CSGALNACT2
chr10:43160595:43163866	-0.363664	0.100047	0.095727	-0.00432	chr10:clu_3864_+	45.8923	17	5.86962e-09	CSGALNACT2
chr10:43160595:43167004	0.251555	0.0163074	0.0288669	0.0125596	chr10:clu_3864_+	45.8923	17	5.86962e-09	CSGALNACT2
chr10:43160595:43175951	0.471545	0.00287526	0.00634212	0.00346686	chr10:clu_3864_+	45.8923	17	5.86962e-09	CSGALNACT2
chr10:43162360:43163866	-0.486029	0.00272658	0.00230837	-0.000418206	chr10:clu_3864_+	45.8923	17	5.86962e-09	CSGALNACT2
chr10:43163935:43167004	0.480831	0.00151073	0.00336339	0.00185266	chr10:clu_3864_+	45.8923	17	5.86962e-09	CSGALNACT2
chr10:43164044:43167004	-0.0721571	0.136791	0.175181	0.0383903	chr10:clu_3864_+	45.8923	17	5.86962e-09	CSGALNACT2
chr10:43164044:43175951	-0.164263	0.00862602	0.0100749	0.00144885	chr10:clu_3864_+	45.8923	17	5.86962e-09	CSGALNACT2
chr10:43167098:43171984	0.238298	0.00406996	0.00710967	0.00303971	chr10:clu_3864_+	45.8923	17	5.86962e-09	CSGALNACT2
chr10:43167098:43175951	-0.105227	0.224731	0.278439	0.0537085	chr10:clu_3864_+	45.8923	17	5.86962e-09	CSGALNACT2
chr10:43172163:43175951	0.37918	0.00463866	0.00932901	0.00469035	chr10:clu_3864_+	45.8923	17	5.86962e-09	CSGALNACT2
chr7:151352882:151355753	-0.169194	0.00115993	0.00133445	0.000174518	chr7:clu_25574_+	34.6573	8	1.23093e-08	NUB1
chr7:151352882:151355768	-0.654626	0.322755	0.228519	-0.0942361	chr7:clu_25574_+	34.6573	8	1.23093e-08	NUB1
chr7:151352882:151356128	-0.5346	0.0029392	0.00234642	-0.000592786	chr7:clu_25574_+	34.6573	8	1.23093e-08	NUB1
chr7:151352882:151356131	1.09501	0.000487432	0.00198527	0.00149784	chr7:clu_25574_+	34.6573	8	1.23093e-08	NUB1
chr7:151352882:151360141	0.436812	0.00839366	0.0177013	0.00930767	chr7:clu_25574_+	34.6573	8	1.23093e-08	NUB1
chr7:151355950:151356128	-0.262667	0.353522	0.370418	0.0168951	chr7:clu_25574_+	34.6573	8	1.23093e-08	NUB1
chr7:151355950:151356131	-0.438672	0.0365124	0.0320832	-0.00442923	chr7:clu_25574_+	34.6573	8	1.23093e-08	NUB1
chr7:151355950:151360141	0.610695	0.00130645	0.00327842	0.00197197	chr7:clu_25574_+	34.6573	8	1.23093e-08	NUB1
chr7:151356222:151360141	-0.0827549	0.272924	0.342335	0.0694109	chr7:clu_25574_+	34.6573	8	1.23093e-08	NUB1
chr1:27872665:27876588	-0.0574272	0.124547	0.148183	0.0236359	chr1:clu_1793_+	39.8828	13	2.03112e-08	THEMIS2
chr1:27872665:27879644	0.112386	0.0329011	0.0463899	0.0134889	chr1:clu_1793_+	39.8828	13	2.03112e-08	THEMIS2
chr1:27872665:27885295	0.256458	0.0120836	0.019678	0.00759436	chr1:clu_1793_+	39.8828	13	2.03112e-08	THEMIS2
chr1:27876728:27879644	-0.394443	0.391266	0.332333	-0.0589334	chr1:clu_1793_+	39.8828	13	2.03112e-08	THEMIS2
chr1:27876728:27881971	0.495335	0.00237205	0.00490513	0.00253308	chr1:clu_1793_+	39.8828	13	2.03112e-08	THEMIS2
chr1:27876728:27885295	0.601335	0.0208871	0.048022	0.0271349	chr1:clu_1793_+	39.8828	13	2.03112e-08	THEMIS2
chr1:27876733:27879644	-0.245613	0.00501095	0.00493921	-7.17484e-05	chr1:clu_1793_+	39.8828	13	2.03112e-08	THEMIS2
chr1:27880054:27881800	0.148072	0.00213131	0.00311428	0.000982975	chr1:clu_1793_+	39.8828	13	2.03112e-08	THEMIS2
chr1:27880054:27881971	-0.406182	0.183999	0.154461	-0.0295384	chr1:clu_1793_+	39.8828	13	2.03112e-08	THEMIS2
chr1:27880054:27882513	0.0415372	0.00354382	0.00465496	0.00111114	chr1:clu_1793_+	39.8828	13	2.03112e-08	THEMIS2
chr1:27880054:27885295	0.280193	0.00492211	0.00820811	0.00328599	chr1:clu_1793_+	39.8828	13	2.03112e-08	THEMIS2
chr1:27880172:27881971	-0.315268	0.00224982	0.0020684	-0.000181424	chr1:clu_1793_+	39.8828	13	2.03112e-08	THEMIS2
chr1:27882077:27882513	-0.336308	0.014911	0.0134232	-0.00148783	chr1:clu_1793_+	39.8828	13	2.03112e-08	THEMIS2
chr1:27883043:27885295	-0.180076	0.199175	0.20962	0.0104456	chr1:clu_1793_+	39.8828	13	2.03112e-08	THEMIS2
chr9:114368595:114374093	-0.530572	0.165092	0.140987	-0.0241051	chr9:clu_28147_-	47.5177	21	3.28457e-08	AKNA,ENSG00000235119
chr9:114368595:114381060	-0.393376	0.00262462	0.002571	-5.36169e-05	chr9:clu_28147_-	47.5177	21	3.28457e-08	AKNA,ENSG00000235119
chr9:114371016:114374093	-0.77164	0.0026603	0.00178521	-0.000875094	chr9:clu_28147_-	47.5177	21	3.28457e-08	AKNA,ENSG00000235119
chr9:114374167:114376466	-0.864295	0.219539	0.134286	-0.0852533	chr9:clu_28147_-	47.5177	21	3.28457e-08	AKNA,ENSG00000235119
chr9:114374167:114381060	0.101699	0.0149238	0.0239842	0.00906034	chr9:clu_28147_-	47.5177	21	3.28457e-08	AKNA,ENSG00000235119
chr9:114374167:114394357	0.970963	0.000772258	0.00296022	0.00218796	chr9:clu_28147_-	47.5177	21	3.28457e-08	AKNA,ENSG00000235119
chr9:114377530:114381060	0.112053	0.000789211	0.00128155	0.000492334	chr9:clu_28147_-	47.5177	21	3.28457e-08	AKNA,ENSG00000235119
chr9:114377532:114381060	-0.311159	0.274957	0.29242	0.017463	chr9:clu_28147_-	47.5177	21	3.28457e-08	AKNA,ENSG00000235119
chr9:114377532:114387860	0.114573	0.0016533	0.00269146	0.00103816	chr9:clu_28147_-	47.5177	21	3.28457e-08	AKNA,ENSG00000235119
chr9:114377532:114394357	-0.240773	0.00640557	0.00730918	0.000903606	chr9:clu_28147_-	47.5177	21	3.28457e-08	AKNA,ENSG00000235119
chr9:114381446:114385833	-0.0134978	0.00148195	0.00212251	0.000640555	chr9:clu_28147_-	47.5177	21	3.28457e-08	AKNA,ENSG00000235119
chr9:114381446:114387188	0.105429	0.00246698	0.00397951	0.00151253	chr9:clu_28147_-	47.5177	21	3.28457e-08	AKNA,ENSG00000235119
chr9:114381446:114387860	-0.546894	0.0833928	0.0700636	-0.0133291	chr9:clu_28147_-	47.5177	21	3.28457e-08	AKNA,ENSG00000235119
chr9:114381446:114394357	-0.0877978	0.0957483	0.127314	0.0315662	chr9:clu_28147_-	47.5177	21	3.28457e-08	AKNA,ENSG00000235119
chr9:114381446:114396725	2.51106	0.000172876	0.00309137	0.00291849	chr9:clu_28147_-	47.5177	21	3.28457e-08	AKNA,ENSG00000235119
chr9:114381446:114398440	0.468147	0.00165492	0.0038368	0.00218187	chr9:clu_28147_-	47.5177	21	3.28457e-08	AKNA,ENSG00000235119
chr9:114385949:114387860	-0.782662	0.00161904	0.00107455	-0.000544483	chr9:clu_28147_-	47.5177	21	3.28457e-08	AKNA,ENSG00000235119
chr9:114394410:114396725	-0.0403827	0.0809293	0.112835	0.031906	chr9:clu_28147_-	47.5177	21	3.28457e-08	AKNA,ENSG00000235119
chr9:114394410:114397888	0.553926	0.00515408	0.0130195	0.00786545	chr9:clu_28147_-	47.5177	21	3.28457e-08	AKNA,ENSG00000235119
chr9:114394410:114398440	-0.131955	0.00830259	0.0105629	0.00226031	chr9:clu_28147_-	47.5177	21	3.28457e-08	AKNA,ENSG00000235119
chr9:114396832:114397888	-0.863794	0.0186177	0.0113936	-0.00722408	chr9:clu_28147_-	47.5177	21	3.28457e-08	AKNA,ENSG00000235119
chr9:114396832:114398440	0.640952	0.0110426	0.0304305	0.0193879	chr9:clu_28147_-	47.5177	21	3.28457e-08	AKNA,ENSG00000235119
chr7:44972225:44975174	-0.185928	0.266029	0.267873	0.00184347	chr7:clu_25801_-	33.9688	9	5.42981e-08	MYO1G
chr7:44972225:44978867	0.10267	0.0034225	0.00459916	0.00117666	chr7:clu_25801_-	33.9688	9	5.42981e-08	MYO1G
chr7:44973954:44975174	0.214423	0.00251935	0.0037858	0.00126645	chr7:clu_25801_-	33.9688	9	5.42981e-08	MYO1G
chr7:44975649:44976564	-0.380009	0.288808	0.239507	-0.0493	chr7:clu_25801_-	33.9688	9	5.42981e-08	MYO1G
chr7:44975649:44976863	-0.352443	0.00768293	0.00654952	-0.00113341	chr7:clu_25801_-	33.9688	9	5.42981e-08	MYO1G
chr7:44975649:44978867	0.322731	0.0148103	0.024801	0.00999076	chr7:clu_25801_-	33.9688	9	5.42981e-08	MYO1G
chr7:44975952:44976564	0.694827	0.001542	0.0037462	0.0022042	chr7:clu_25801_-	33.9688	9	5.42981e-08	MYO1G
chr7:44976657:44976863	-0.379939	0.278393	0.230887	-0.0475062	chr7:clu_25801_-	33.9688	9	5.42981e-08	MYO1G
chr7:44976657:44978867	-0.377357	0.0172189	0.0143175	-0.00290138	chr7:clu_25801_-	33.9688	9	5.42981e-08	MYO1G
chr7:44977071:44978867	0.341024	0.119574	0.203934	0.0843595	chr7:clu_25801_-	33.9688	9	5.42981e-08	MYO1G
chr14:103123483:103126310	0.172409	0.0888428	0.0975042	0.00866133	chr14:clu_8960_+	35.0397	10	5.5932e-08	TNFAIP2
chr14:103123483:103129740	-0.159209	0.00825369	0.00650173	-0.00175196	chr14:clu_8960_+	35.0397	10	5.5932e-08	TNFAIP2
chr14:103123951:103124375	-0.638795	0.0184034	0.00897422	-0.00942915	chr14:clu_8960_+	35.0397	10	5.5932e-08	TNFAIP2
chr14:103123951:103126310	-0.0253131	0.122006	0.109879	-0.0121277	chr14:clu_8960_+	35.0397	10	5.5932e-08	TNFAIP2
chr14:103124506:103126310	-0.328155	0.021004	0.0139737	-0.00703033	chr14:clu_8960_+	35.0397	10	5.5932e-08	TNFAIP2
chr14:103126692:103127005	-0.637467	0.115307	0.0563031	-0.059004	chr14:clu_8960_+	35.0397	10	5.5932e-08	TNFAIP2
chr14:103126692:103129740	0.287625	0.010742	0.0132288	0.00248688	chr14:clu_8960_+	35.0397	10	5.5932e-08	TNFAIP2
chr14:103126692:103130002	0.254713	0.00764339	0.00910816	0.00146477	chr14:clu_8960_+	35.0397	10	5.5932e-08	TNFAIP2
chr14:103127629:103129740	0.12587	0.206402	0.216223	0.00982154	chr14:clu_8960_+	35.0397	10	5.5932e-08	TNFAIP2
chr14:103127629:103130002	0.739646	0.0144319	0.0279301	0.0134982	chr14:clu_8960_+	35.0397	10	5.5932e-08	TNFAIP2
chr14:103129854:103130002	0.208677	0.386964	0.440374	0.0534104	chr14:clu_8960_+	35.0397	10	5.5932e-08	TNFAIP2
chr12:121019030:121019845	0.101252	0.00243188	0.00297754	0.000545663	chr12:clu_6560_-	34.4522	10	8.7978e-08	OASL
chr12:121019030:121023990	0.581737	0.0123657	0.0244797	0.012114	chr12:clu_6560_-	34.4522	10	8.7978e-08	OASL
chr12:121021058:121023990	-0.0685759	0.205461	0.212271	0.00680979	chr12:clu_6560_-	34.4522	10	8.7978e-08	OASL
chr12:121021058:121031442	-0.103379	0.00444012	0.00443038	-9.74203e-06	chr12:clu_6560_-	34.4522	10	8.7978e-08	OASL
chr12:121024137:121027576	0.0129184	0.149376	0.16743	0.0180543	chr12:clu_6560_-	34.4522	10	8.7978e-08	OASL
chr12:121024137:121031442	-0.0466365	0.047634	0.0503044	0.00267041	chr12:clu_6560_-	34.4522	10	8.7978e-08	OASL
chr12:121024137:121038774	-0.126989	0.00216127	0.0021062	-5.50622e-05	chr12:clu_6560_-	34.4522	10	8.7978e-08	OASL
chr12:121027817:121031442	-0.345738	0.240916	0.18865	-0.0522662	chr12:clu_6560_-	34.4522	10	8.7978e-08	OASL
chr12:121031617:121033461	-0.214967	0.142978	0.127601	-0.0153773	chr12:clu_6560_-	34.4522	10	8.7978e-08	OASL
chr12:121031617:121038774	0.264137	0.0463242	0.0667519	0.0204277	chr12:clu_6560_-	34.4522	10	8.7978e-08	OASL
chr12:121033743:121038774	-0.053759	0.145911	0.152998	0.00708632	chr12:clu_6560_-	34.4522	10	8.7978e-08	OASL
chr1:10399704:10400376	0.478465	0.021563	0.0434727	0.0219096	chr1:clu_1580_+	31.1624	8	1.86099e-07	PGD
chr1:10399704:10400393	0.065116	0.0994441	0.132608	0.0331639	chr1:clu_1580_+	31.1624	8	1.86099e-07	PGD
chr1:10399704:10400410	0.746215	0.00164008	0.00432169	0.00268161	chr1:clu_1580_+	31.1624	8	1.86099e-07	PGD
chr1:10399704:10403071	-0.1002	0.0170812	0.0193069	0.00222573	chr1:clu_1580_+	31.1624	8	1.86099e-07	PGD
chr1:10400572:10403071	-0.321227	0.282692	0.256164	-0.0265282	chr1:clu_1580_+	31.1624	8	1.86099e-07	PGD
chr1:10400572:10404161	-0.353539	0.00674127	0.00591442	-0.000826841	chr1:clu_1580_+	31.1624	8	1.86099e-07	PGD
chr1:10403136:10404161	-0.372295	0.274237	0.236131	-0.0381068	chr1:clu_1580_+	31.1624	8	1.86099e-07	PGD
chr1:10403136:10408071	0.0647488	0.00276319	0.00368335	0.000920153	chr1:clu_1580_+	31.1624	8	1.86099e-07	PGD
chr1:10404279:10408071	-0.207284	0.293838	0.298399	0.00456076	chr1:clu_1580_+	31.1624	8	1.86099e-07	PGD
chr3:129095163:129121286	0.354218	0.00410294	0.00802128	0.00391834	chr3:clu_19729_-	42.5689	19	2.56406e-07	RAB43,ISY1-RAB43,ISY1
chr3:129095163:129121300	2.95083	0.000123042	0.00322771	0.00310467	chr3:clu_19729_-	42.5689	19	2.56406e-07	RAB43,ISY1-RAB43,ISY1
chr3:129095169:129095597	0.592515	0.00287509	0.00713332	0.00425823	chr3:clu_19729_-	42.5689	19	2.56406e-07	RAB43,ISY1-RAB43,ISY1
chr3:129095169:129121286	0.403971	0.0679295	0.139577	0.0716477	chr3:clu_19729_-	42.5689	19	2.56406e-07	RAB43,ISY1-RAB43,ISY1
chr3:129095169:129121300	0.24322	0.0338082	0.0591514	0.0253432	chr3:clu_19729_-	42.5689	19	2.56406e-07	RAB43,ISY1-RAB43,ISY1
chr3:129095169:129130088	0.196441	0.00266294	0.00444618	0.00178325	chr3:clu_19729_-	42.5689	19	2.56406e-07	RAB43,ISY1-RAB43,ISY1
chr3:129095169:129130550	0.325496	0.00292338	0.00555341	0.00263003	chr3:clu_19729_-	42.5689	19	2.56406e-07	RAB43,ISY1-RAB43,ISY1
chr3:129130188:129130550	-0.382868	0.213051	0.199305	-0.0137453	chr3:clu_19729_-	42.5689	19	2.56406e-07	RAB43,ISY1-RAB43,ISY1
chr3:129130188:129134074	-0.539324	0.00421965	0.0033757	-0.000843943	chr3:clu_19729_-	42.5689	19	2.56406e-07	RAB43,ISY1-RAB43,ISY1
chr3:129130636:129131663	-0.415612	0.00416659	0.00377221	-0.000394374	chr3:clu_19729_-	42.5689	19	2.56406e-07	RAB43,ISY1-RAB43,ISY1
chr3:129130636:129131721	-0.176395	0.00306757	0.00352778	0.000460203	chr3:clu_19729_-	42.5689	19	2.56406e-07	RAB43,ISY1-RAB43,ISY1
chr3:129130636:129134074	-0.636504	0.202195	0.146775	-0.0554194	chr3:clu_19729_-	42.5689	19	2.56406e-07	RAB43,ISY1-RAB43,ISY1
chr3:129130636:129134832	-0.429829	0.0169481	0.0151273	-0.00182077	chr3:clu_19729_-	42.5689	19	2.56406e-07	RAB43,ISY1-RAB43,ISY1
chr3:129130636:129140368	-0.61772	0.00222701	0.00164726	-0.000579745	chr3:clu_19729_-	42.5689	19	2.56406e-07	RAB43,ISY1-RAB43,ISY1
chr3:129131745:129134074	-0.29151	0.00587442	0.00602113	0.000146703	chr3:clu_19729_-	42.5689	19	2.56406e-07	RAB43,ISY1-RAB43,ISY1
chr3:129134195:129134828	-0.635123	0.00959189	0.00697248	-0.00261941	chr3:clu_19729_-	42.5689	19	2.56406e-07	RAB43,ISY1-RAB43,ISY1
chr3:129134195:129134832	-0.50221	0.220183	0.182806	-0.0373771	chr3:clu_19729_-	42.5689	19	2.56406e-07	RAB43,ISY1-RAB43,ISY1
chr3:129134954:129137131	0.0916537	0.00386209	0.00580684	0.00194476	chr3:clu_19729_-	42.5689	19	2.56406e-07	RAB43,ISY1-RAB43,ISY1
chr3:129134954:129140368	-0.333132	0.193653	0.190397	-0.00325594	chr3:clu_19729_-	42.5689	19	2.56406e-07	RAB43,ISY1-RAB43,ISY1
chr3:129137196:129140368	-0.198117	0.00653596	0.00735499	0.00081903	chr3:clu_19729_-	42.5689	19	2.56406e-07	RAB43,ISY1-RAB43,ISY1
chr1:151054321:151055016	-0.18012	0.303051	0.305095	0.00204377	chr1:clu_897_-	39.0515	16	3.70941e-07	CDC42SE1
chr1:151054321:151055677	0.362048	0.00897223	0.0155339	0.00656165	chr1:clu_897_-	39.0515	16	3.70941e-07	CDC42SE1
chr1:151054321:151059479	-0.260324	0.00286683	0.00266372	-0.000203109	chr1:clu_897_-	39.0515	16	3.70941e-07	CDC42SE1
chr1:151055126:151055677	-0.387867	0.380937	0.311565	-0.0693719	chr1:clu_897_-	39.0515	16	3.70941e-07	CDC42SE1
chr1:151055126:151055851	0.154291	0.00287202	0.00403961	0.00116759	chr1:clu_897_-	39.0515	16	3.70941e-07	CDC42SE1
chr1:151055126:151055885	0.4162	0.0106696	0.0195005	0.00883091	chr1:clu_897_-	39.0515	16	3.70941e-07	CDC42SE1
chr1:151055126:151055892	0.0548034	0.00890892	0.0113441	0.00243518	chr1:clu_897_-	39.0515	16	3.70941e-07	CDC42SE1
chr1:151055126:151059479	-0.36411	0.00734337	0.00615047	-0.0011929	chr1:clu_897_-	39.0515	16	3.70941e-07	CDC42SE1
chr1:151055129:151055677	-0.233849	0.00454009	0.00433161	-0.000208481	chr1:clu_897_-	39.0515	16	3.70941e-07	CDC42SE1
chr1:151055153:151055677	0.0465137	0.00128169	0.00161855	0.000336865	chr1:clu_897_-	39.0515	16	3.70941e-07	CDC42SE1
chr1:151055224:151055677	0.566882	0.00114183	0.00242627	0.00128444	chr1:clu_897_-	39.0515	16	3.70941e-07	CDC42SE1
chr1:151055993:151056651	-0.247918	0.00578931	0.0054463	-0.000343014	chr1:clu_897_-	39.0515	16	3.70941e-07	CDC42SE1
chr1:151055993:151056656	-0.106143	0.00320181	0.0034709	0.000269092	chr1:clu_897_-	39.0515	16	3.70941e-07	CDC42SE1
chr1:151055993:151059479	-0.00635274	0.243741	0.291953	0.0482124	chr1:clu_897_-	39.0515	16	3.70941e-07	CDC42SE1
chr1:151055993:151059483	0.71557	0.00106385	0.00262296	0.00155911	chr1:clu_897_-	39.0515	16	3.70941e-07	CDC42SE1
chr1:151056786:151059479	-0.310118	0.0112585	0.00995272	-0.00130578	chr1:clu_897_-	39.0515	16	3.70941e-07	CDC42SE1
chr1:151057954:151059479	-0.219508	0.002361	0.00228512	-7.58803e-05	chr1:clu_897_-	39.0515	16	3.70941e-07	CDC42SE1
chr4:139073567:139084133	-1.07206	0.372972	0.227432	-0.14554	chr4:clu_21888_-	32.4169	10	4.1996e-07	ELF2
chr4:139073567:139116649	-1.08472	0.184612	0.111157	-0.0734545	chr4:clu_21888_-	32.4169	10	4.1996e-07	ELF2
chr4:139073567:139125164	-0.30955	0.132417	0.173091	0.0406742	chr4:clu_21888_-	32.4169	10	4.1996e-07	ELF2
chr4:139102353:139116649	-0.847872	0.0126244	0.00963279	-0.00299162	chr4:clu_21888_-	32.4169	10	4.1996e-07	ELF2
chr4:139116123:139116649	-0.147703	0.048971	0.0752592	0.0262882	chr4:clu_21888_-	32.4169	10	4.1996e-07	ELF2
chr4:139116751:139117829	2.35532	0.000501091	0.0094099	0.00890881	chr4:clu_21888_-	32.4169	10	4.1996e-07	ELF2
chr4:139116751:139125164	0.259858	0.0474034	0.109504	0.0621011	chr4:clu_21888_-	32.4169	10	4.1996e-07	ELF2
chr4:139116807:139117829	0.94973	0.0166744	0.0767857	0.0601113	chr4:clu_21888_-	32.4169	10	4.1996e-07	ELF2
chr4:139116807:139125164	-0.644163	0.154076	0.144127	-0.00994892	chr4:clu_21888_-	32.4169	10	4.1996e-07	ELF2
chr4:139117950:139125164	0.152839	0.0263841	0.054763	0.0283789	chr4:clu_21888_-	32.4169	10	4.1996e-07	ELF2
chr4:139122805:139125164	0.388332	0.00336426	0.00883704	0.00547278	chr4:clu_21888_-	32.4169	10	4.1996e-07	ELF2
chr5:138782029:138783177	-1.27496	0.302482	0.185416	-0.117066	chr5:clu_23188_+	27.7916	7	1.04517e-06	CTNNA1
chr5:138782029:138810038	-0.333858	0.0219702	0.0345143	0.0125441	chr5:clu_23188_+	27.7916	7	1.04517e-06	CTNNA1
chr5:138782029:138824530	4.87328	8.76521e-06	0.00251397	0.00250521	chr5:clu_23188_+	27.7916	7	1.04517e-06	CTNNA1
chr5:138783372:138808281	-1.27409	0.00374417	0.00229711	-0.00144706	chr5:clu_23188_+	27.7916	7	1.04517e-06	CTNNA1
chr5:138783372:138810038	-0.365123	0.130324	0.198433	0.0681083	chr5:clu_23188_+	27.7916	7	1.04517e-06	CTNNA1
chr5:138810204:138812183	-0.766811	0.319346	0.325386	0.00603948	chr5:clu_23188_+	27.7916	7	1.04517e-06	CTNNA1
chr5:138810204:138824530	-0.187413	0.00338813	0.00616206	0.00277393	chr5:clu_23188_+	27.7916	7	1.04517e-06	CTNNA1
chr5:138812302:138824530	-0.67102	0.218736	0.245278	0.0265418	chr5:clu_23188_+	27.7916	7	1.04517e-06	CTNNA1
chr1:37989595:37989870	-0.779427	0.68791	0.451359	-0.236551	chr1:clu_378_-	28.9263	8	1.06933e-06	SF3A3,FHL3
chr1:37989595:37998974	-0.462226	0.0120893	0.0108931	-0.00119624	chr1:clu_378_-	28.9263	8	1.06933e-06	SF3A3,FHL3
chr1:37990599:37998974	0.273048	0.00866625	0.0162894	0.00762317	chr1:clu_378_-	28.9263	8	1.06933e-06	SF3A3,FHL3
chr1:37990602:37994543	0.690016	0.00235351	0.00671241	0.00435889	chr1:clu_378_-	28.9263	8	1.06933e-06	SF3A3,FHL3
chr1:37990602:37998974	-0.118351	0.0259022	0.0329176	0.00701543	chr1:clu_378_-	28.9263	8	1.06933e-06	SF3A3,FHL3
chr1:37995513:37998974	-0.734366	0.011499	0.00789257	-0.00360639	chr1:clu_378_-	28.9263	8	1.06933e-06	SF3A3,FHL3
chr1:37997870:37997963	0.246901	0.0858635	0.157227	0.0713637	chr1:clu_378_-	28.9263	8	1.06933e-06	SF3A3,FHL3
chr1:37997870:37998974	0.6283	0.012547	0.0336433	0.0210963	chr1:clu_378_-	28.9263	8	1.06933e-06	SF3A3,FHL3
chr1:37998132:37998974	0.256103	0.153169	0.283065	0.129896	chr1:clu_378_-	28.9263	8	1.06933e-06	SF3A3,FHL3
chr3:133586722:133587159	0.0701856	0.313272	0.428146	0.114875	chr3:clu_20564_+	21.6269	3	1.80775e-06	CDV3
chr3:133586722:133587162	0.239436	0.0322028	0.0521278	0.019925	chr3:clu_20564_+	21.6269	3	1.80775e-06	CDV3
chr3:133586722:133587896	-0.533849	0.618208	0.461824	-0.156383	chr3:clu_20564_+	21.6269	3	1.80775e-06	CDV3
chr3:133586722:133588353	0.224227	0.0363177	0.0579014	0.0215837	chr3:clu_20564_+	21.6269	3	1.80775e-06	CDV3
chr15:58166799:58173068	-0.348357	0.313544	0.260132	-0.053412	chr15:clu_9709_+	33.4585	13	2.34701e-06	AQP9
chr15:58166799:58174918	0.0834866	0.00216077	0.0027609	0.000600131	chr15:clu_9709_+	33.4585	13	2.34701e-06	AQP9
chr15:58172304:58173068	0.025063	0.00184095	0.00221877	0.000377816	chr15:clu_9709_+	33.4585	13	2.34701e-06	AQP9
chr15:58173205:58174918	-0.167291	0.281788	0.280191	-0.00159729	chr15:clu_9709_+	33.4585	13	2.34701e-06	AQP9
chr15:58173205:58179128	0.0525992	0.00243328	0.00301453	0.000581254	chr15:clu_9709_+	33.4585	13	2.34701e-06	AQP9
chr15:58175036:58179128	-0.0427696	0.175686	0.197855	0.0221691	chr15:clu_9709_+	33.4585	13	2.34701e-06	AQP9
chr15:58175036:58179181	-0.0294017	0.00846453	0.00966092	0.00119639	chr15:clu_9709_+	33.4585	13	2.34701e-06	AQP9
chr15:58175036:58183961	-0.338751	0.0083058	0.00695742	-0.00134838	chr15:clu_9709_+	33.4585	13	2.34701e-06	AQP9
chr15:58176940:58179128	-0.0194349	0.00166707	0.00192176	0.000254685	chr15:clu_9709_+	33.4585	13	2.34701e-06	AQP9
chr15:58179345:58183294	0.336268	0.00179228	0.0029487	0.00115642	chr15:clu_9709_+	33.4585	13	2.34701e-06	AQP9
chr15:58179345:58183297	0.347835	0.00152275	0.00253441	0.00101166	chr15:clu_9709_+	33.4585	13	2.34701e-06	AQP9
chr15:58179345:58183334	0.215212	0.00336251	0.00490132	0.00153882	chr15:clu_9709_+	33.4585	13	2.34701e-06	AQP9
chr15:58179345:58183961	-0.0305732	0.194559	0.221798	0.0272392	chr15:clu_9709_+	33.4585	13	2.34701e-06	AQP9
chr15:58183413:58183961	-0.0838855	0.00287282	0.003105	0.000232183	chr15:clu_9709_+	33.4585	13	2.34701e-06	AQP9
chr1:31908960:31909547	-0.0371911	0.00247742	0.00259832	0.000120898	chr1:clu_314_-	30.8151	11	3.51442e-06	PTP4A2
chr1:31908960:31910038	-0.169638	0.315367	0.289726	-0.0256407	chr1:clu_314_-	30.8151	11	3.51442e-06	PTP4A2
chr1:31908960:31911696	-0.130275	0.00470219	0.00449332	-0.000208873	chr1:clu_314_-	30.8151	11	3.51442e-06	PTP4A2
chr1:31908960:31915895	0.159154	0.00142492	0.00181867	0.000393753	chr1:clu_314_-	30.8151	11	3.51442e-06	PTP4A2
chr1:31910112:31911696	-0.185145	0.286794	0.259422	-0.0273718	chr1:clu_314_-	30.8151	11	3.51442e-06	PTP4A2
chr1:31910112:31915895	-0.11829	0.012984	0.0125569	-0.000427156	chr1:clu_314_-	30.8151	11	3.51442e-06	PTP4A2
chr1:31911826:31912981	0.219128	0.00837386	0.0113484	0.00297458	chr1:clu_314_-	30.8151	11	3.51442e-06	PTP4A2
chr1:31911826:31915891	0.190624	0.00159825	0.00210512	0.000506869	chr1:clu_314_-	30.8151	11	3.51442e-06	PTP4A2
chr1:31911826:31915895	-0.0949981	0.193207	0.191254	-0.00195312	chr1:clu_314_-	30.8151	11	3.51442e-06	PTP4A2
chr1:31911826:31918970	-0.104962	0.00752991	0.00737989	-0.000150022	chr1:clu_314_-	30.8151	11	3.51442e-06	PTP4A2
chr1:31913023:31915895	0.0790214	0.0082537	0.00972326	0.00146956	chr1:clu_314_-	30.8151	11	3.51442e-06	PTP4A2
chr1:31915987:31918970	0.192573	0.157288	0.207574	0.0502861	chr1:clu_314_-	30.8151	11	3.51442e-06	PTP4A2
chr20:35732135:35734186	0.107775	0.0274659	0.0364655	0.0089996	chr20:clu_17835_-	26.9541	8	5.26348e-06	RBM39
chr20:35732135:35734946	0.0628927	0.00684712	0.00869169	0.00184457	chr20:clu_17835_-	26.9541	8	5.26348e-06	RBM39
chr20:35732135:35738968	-0.330277	0.451396	0.386725	-0.0646705	chr20:clu_17835_-	26.9541	8	5.26348e-06	RBM39
chr20:35732135:35740525	0.254769	0.00577484	0.00888111	0.00310626	chr20:clu_17835_-	26.9541	8	5.26348e-06	RBM39
chr20:35732135:35740824	-0.248042	0.0143273	0.0133268	-0.00100057	chr20:clu_17835_-	26.9541	8	5.26348e-06	RBM39
chr20:35735081:35738968	0.308418	0.028847	0.0468087	0.0179617	chr20:clu_17835_-	26.9541	8	5.26348e-06	RBM39
chr20:35739017:35740525	0.114922	0.137156	0.183403	0.0462472	chr20:clu_17835_-	26.9541	8	5.26348e-06	RBM39
chr20:35739017:35740824	-0.434466	0.229609	0.177249	-0.0523593	chr20:clu_17835_-	26.9541	8	5.26348e-06	RBM39
chr20:35740597:35740824	0.164008	0.0985779	0.138449	0.039871	chr20:clu_17835_-	26.9541	8	5.26348e-06	RBM39
chr1:25338456:25340474	-0.78724	0.432893	0.330806	-0.102086	chr1:clu_1724_+	25.4303	7	6.63175e-06	TMEM50A
chr1:25338456:25351626	2.98341	0.000103208	0.00342359	0.00332038	chr1:clu_1724_+	25.4303	7	6.63175e-06	TMEM50A
chr1:25338817:25340474	-0.677196	0.0119991	0.010236	-0.00176302	chr1:clu_1724_+	25.4303	7	6.63175e-06	TMEM50A
chr1:25340579:25342961	-0.331435	0.198493	0.239273	0.0407791	chr1:clu_1724_+	25.4303	7	6.63175e-06	TMEM50A
chr1:25340579:25351626	-0.558155	0.0461934	0.0443877	-0.00180562	chr1:clu_1724_+	25.4303	7	6.63175e-06	TMEM50A
chr1:25343073:25344978	-0.274174	0.00747806	0.00954562	0.00206756	chr1:clu_1724_+	25.4303	7	6.63175e-06	TMEM50A
chr1:25343073:25351626	-0.3431	0.29962	0.356986	0.0573663	chr1:clu_1724_+	25.4303	7	6.63175e-06	TMEM50A
chr1:25345231:25351626	-0.0121125	0.00321996	0.00534167	0.00212171	chr1:clu_1724_+	25.4303	7	6.63175e-06	TMEM50A
chr14:21211306:21211406	0.236575	0.327701	0.393365	0.0656647	chr14:clu_7997_-	20.1223	3	6.63175e-06	HNRNPC
chr14:21211306:21211810	-0.0647131	0.00458218	0.00406952	-0.00051266	chr14:clu_7997_-	20.1223	3	6.63175e-06	HNRNPC
chr14:21211563:21211810	-0.127258	0.0346727	0.0289265	-0.00574621	chr14:clu_7997_-	20.1223	3	6.63175e-06	HNRNPC
chr14:21211566:21211810	-0.0446042	0.633045	0.573639	-0.0594058	chr14:clu_7997_-	20.1223	3	6.63175e-06	HNRNPC
chr5:132449666:132486557	0.406697	0.00193803	0.00365198	0.00171395	chr5:clu_22389_-	33.4561	15	1.02947e-05	IRF1
chr5:132472178:132472603	0.00456156	0.00360683	0.0045462	0.000939368	chr5:clu_22389_-	33.4561	15	1.02947e-05	IRF1
chr5:132472178:132486557	0.110175	0.00263343	0.00368903	0.0010556	chr5:clu_22389_-	33.4561	15	1.02947e-05	IRF1
chr5:132472872:132486557	0.587843	0.00151018	0.00341089	0.00190071	chr5:clu_22389_-	33.4561	15	1.02947e-05	IRF1
chr5:132484075:132484362	-0.204373	0.174617	0.178595	0.00397831	chr5:clu_22389_-	33.4561	15	1.02947e-05	IRF1
chr5:132484075:132484395	0.0273458	0.00308996	0.00398447	0.00089451	chr5:clu_22389_-	33.4561	15	1.02947e-05	IRF1
chr5:132484075:132485667	0.474785	0.00788391	0.015903	0.00801911	chr5:clu_22389_-	33.4561	15	1.02947e-05	IRF1
chr5:132484075:132486251	0.427192	0.00809922	0.015578	0.00747879	chr5:clu_22389_-	33.4561	15	1.02947e-05	IRF1
chr5:132484075:132486557	0.120553	0.00455377	0.00644568	0.00189191	chr5:clu_22389_-	33.4561	15	1.02947e-05	IRF1
chr5:132484497:132485667	-0.32824	0.306823	0.277253	-0.0295697	chr5:clu_22389_-	33.4561	15	1.02947e-05	IRF1
chr5:132484497:132486251	-0.263616	0.0181996	0.0175435	-0.000656086	chr5:clu_22389_-	33.4561	15	1.02947e-05	IRF1
chr5:132484497:132486557	-0.322272	0.0145289	0.0132073	-0.00132163	chr5:clu_22389_-	33.4561	15	1.02947e-05	IRF1
chr5:132485716:132486251	-0.323442	0.244334	0.221849	-0.0224855	chr5:clu_22389_-	33.4561	15	1.02947e-05	IRF1
chr5:132485716:132486557	-0.322414	0.0292704	0.0266041	-0.00266636	chr5:clu_22389_-	33.4561	15	1.02947e-05	IRF1
chr5:132486348:132486557	-0.321045	0.00306589	0.00279042	-0.000275468	chr5:clu_22389_-	33.4561	15	1.02947e-05	IRF1
chr5:132486373:132486557	-0.07375	0.175846	0.204948	0.0291025	chr5:clu_22389_-	33.4561	15	1.02947e-05	IRF1
chr3:63898497:63903705	0.394341	0.0189904	0.0329916	0.0140012	chr3:clu_20398_+	33.3899	15	1.04884e-05	ATXN7
chr3:63898497:63912588	-0.688626	0.123151	0.0724406	-0.0507109	chr3:clu_20398_+	33.3899	15	1.04884e-05	ATXN7
chr3:63898497:63952379	1.11067	0.00141942	0.00504749	0.00362807	chr3:clu_20398_+	33.3899	15	1.04884e-05	ATXN7
chr3:63912181:63912588	-0.782925	0.00694513	0.00371766	-0.00322747	chr3:clu_20398_+	33.3899	15	1.04884e-05	ATXN7
chr3:63912923:63913157	-0.319764	0.470913	0.40057	-0.0703439	chr3:clu_20398_+	33.3899	15	1.04884e-05	ATXN7
chr3:63912923:63913163	-0.780964	0.016641	0.00892522	-0.00771574	chr3:clu_20398_+	33.3899	15	1.04884e-05	ATXN7
chr3:63912923:63952379	0.244053	0.0250525	0.0374499	0.0123974	chr3:clu_20398_+	33.3899	15	1.04884e-05	ATXN7
chr3:63913225:63921276	0.808451	0.00256325	0.00673759	0.00417435	chr3:clu_20398_+	33.3899	15	1.04884e-05	ATXN7
chr3:63913225:63951335	0.154635	0.0061595	0.00841998	0.00226048	chr3:clu_20398_+	33.3899	15	1.04884e-05	ATXN7
chr3:63913225:63952379	-0.122954	0.171242	0.177346	0.00610383	chr3:clu_20398_+	33.3899	15	1.04884e-05	ATXN7
chr3:63913225:63979915	-0.207169	0.00324372	0.00308802	-0.000155704	chr3:clu_20398_+	33.3899	15	1.04884e-05	ATXN7
chr3:63921329:63952379	-0.0166664	0.00274649	0.00316336	0.00041687	chr3:clu_20398_+	33.3899	15	1.04884e-05	ATXN7
chr3:63951433:63952379	-0.536246	0.00846862	0.0058014	-0.00266722	chr3:clu_20398_+	33.3899	15	1.04884e-05	ATXN7
chr3:63952483:63979915	0.467185	0.109903	0.205359	0.095456	chr3:clu_20398_+	33.3899	15	1.04884e-05	ATXN7
chr3:63952483:63980000	0.735602	0.00285241	0.0069709	0.00411849	chr3:clu_20398_+	33.3899	15	1.04884e-05	ATXN7
chr3:63967975:63979915	-0.459618	0.0297078	0.021972	-0.00773581	chr3:clu_20398_+	33.3899	15	1.04884e-05	ATXN7
chr8:129903350:129904499	-0.31361	0.254337	0.244787	-0.00955019	chr8:clu_26624_-	30.9515	13	1.45984e-05	CYRIB
chr8:129903350:129912470	0.453871	0.00985747	0.0204389	0.0105814	chr8:clu_26624_-	30.9515	13	1.45984e-05	CYRIB
chr8:129903350:129939608	0.0829276	0.012448	0.0178112	0.00536315	chr8:clu_26624_-	30.9515	13	1.45984e-05	CYRIB
chr8:129903350:129970943	-0.334203	0.263038	0.248001	-0.0150369	chr8:clu_26624_-	30.9515	13	1.45984e-05	CYRIB
chr8:129903350:130016370	-0.104264	0.0401471	0.0476376	0.00749056	chr8:clu_26624_-	30.9515	13	1.45984e-05	CYRIB
chr8:129904585:129912360	-0.137621	0.0396495	0.0455037	0.00585425	chr8:clu_26624_-	30.9515	13	1.45984e-05	CYRIB
chr8:129904585:129912470	-0.0865134	0.0373193	0.0450753	0.00775601	chr8:clu_26624_-	30.9515	13	1.45984e-05	CYRIB
chr8:129904585:129970943	-0.745298	0.0971845	0.0607429	-0.0364416	chr8:clu_26624_-	30.9515	13	1.45984e-05	CYRIB
chr8:129904585:130016370	-0.280909	0.0126489	0.0125787	-7.02865e-05	chr8:clu_26624_-	30.9515	13	1.45984e-05	CYRIB
chr8:129912417:129970943	0.583097	0.00806323	0.0190249	0.0109617	chr8:clu_26624_-	30.9515	13	1.45984e-05	CYRIB
chr8:129912515:129970943	-0.0339897	0.0358128	0.0455884	0.0097756	chr8:clu_26624_-	30.9515	13	1.45984e-05	CYRIB
chr8:129970995:130002336	1.35565	0.00230574	0.0117798	0.00947406	chr8:clu_26624_-	30.9515	13	1.45984e-05	CYRIB
chr8:129970995:130016370	-0.322231	0.176071	0.168005	-0.0080661	chr8:clu_26624_-	30.9515	13	1.45984e-05	CYRIB
chr8:129970995:130016607	-0.116905	0.0111166	0.0130251	0.00190842	chr8:clu_26624_-	30.9515	13	1.45984e-05	CYRIB
chr12:70342168:70342258	0.463274	0.300867	0.392309	0.0914425	chr12:clu_7138_+	21.4955	5	2.19005e-05	CNOT2
chr12:70342168:70344128	-1.67843	0.00698481	0.00106974	-0.00591507	chr12:clu_7138_+	21.4955	5	2.19005e-05	CNOT2
chr12:70342307:70344111	0.398126	0.00397735	0.00485909	0.000881738	chr12:clu_7138_+	21.4955	5	2.19005e-05	CNOT2
chr12:70342307:70344128	0.35931	0.237466	0.279064	0.0415984	chr12:clu_7138_+	21.4955	5	2.19005e-05	CNOT2
chr12:70342307:70346180	0.608006	0.00563118	0.00848614	0.00285496	chr12:clu_7138_+	21.4955	5	2.19005e-05	CNOT2
chr12:70344228:70346180	-0.150283	0.445074	0.314211	-0.130863	chr12:clu_7138_+	21.4955	5	2.19005e-05	CNOT2
chr3:172506919:172509217	-0.0340021	0.271885	0.255269	-0.0166158	chr3:clu_19878_-	26.1682	9	2.2322e-05	TNFSF10
chr3:172506919:172514861	-0.0100042	0.00419225	0.00403165	-0.000160603	chr3:clu_19878_-	26.1682	9	2.2322e-05	TNFSF10
chr3:172509321:172511617	-0.110952	0.272138	0.236583	-0.0355549	chr3:clu_19878_-	26.1682	9	2.2322e-05	TNFSF10
chr3:172509321:172514861	0.00701932	0.0192653	0.0188454	-0.000419945	chr3:clu_19878_-	26.1682	9	2.2322e-05	TNFSF10
chr3:172509321:172523253	-0.0337272	0.00767398	0.00720698	-0.000467002	chr3:clu_19878_-	26.1682	9	2.2322e-05	TNFSF10
chr3:172511659:172514861	0.0316107	0.228115	0.228698	0.000582971	chr3:clu_19878_-	26.1682	9	2.2322e-05	TNFSF10
chr3:172511659:172523253	-0.0362178	0.00172946	0.00162017	-0.000109287	chr3:clu_19878_-	26.1682	9	2.2322e-05	TNFSF10
chr3:172514998:172523253	0.27415	0.190942	0.243974	0.053032	chr3:clu_19878_-	26.1682	9	2.2322e-05	TNFSF10
chr3:172515405:172523253	-0.04163	0.00162761	0.00151653	-0.000111081	chr3:clu_19878_-	26.1682	9	2.2322e-05	TNFSF10
chr3:172518465:172523253	-0.0462473	0.00243151	0.00225513	-0.000176382	chr3:clu_19878_-	26.1682	9	2.2322e-05	TNFSF10
chrX:48914294:48914395	-0.390063	0.34726	0.26084	-0.0864198	chrX:clu_28911_-	21.2984	5	2.47274e-05	PIM2
chrX:48914294:48915020	-0.410257	0.122575	0.0902305	-0.032345	chrX:clu_28911_-	21.2984	5	2.47274e-05	PIM2
chrX:48914294:48917781	0.745099	0.00568547	0.0132886	0.00760317	chrX:clu_28911_-	21.2984	5	2.47274e-05	PIM2
chrX:48914571:48915020	-0.0262543	0.295693	0.319566	0.0238733	chrX:clu_28911_-	21.2984	5	2.47274e-05	PIM2
chrX:48915388:48917781	-0.1737	0.0231227	0.0215637	-0.00155898	chrX:clu_28911_-	21.2984	5	2.47274e-05	PIM2
chrX:48915392:48917781	0.255176	0.205664	0.294511	0.0888472	chrX:clu_28911_-	21.2984	5	2.47274e-05	PIM2
chr12:115963519:115966082	-0.505222	0.375261	0.352501	-0.0227605	chr12:clu_6512_-	19.7179	4	2.95978e-05	MED13L
chr12:115963519:115968940	-0.0989734	0.00295505	0.00416699	0.00121194	chr12:clu_6512_-	19.7179	4	2.95978e-05	MED13L
chr12:115966243:115968940	-0.130637	0.277121	0.378597	0.101475	chr12:clu_6512_-	19.7179	4	2.95978e-05	MED13L
chr12:115966243:115970594	1.46172	0.000896708	0.00602157	0.00512486	chr12:clu_6512_-	19.7179	4	2.95978e-05	MED13L
chr12:115969097:115970594	-0.726888	0.343766	0.258714	-0.0850515	chr12:clu_6512_-	19.7179	4	2.95978e-05	MED13L
chr19:8455574:8462529	-0.41716	0.473979	0.395568	-0.0784113	chr19:clu_14405_+	16.7004	2	2.95978e-05	HNRNPM
chr19:8455574:8463497	0.629891	0.0486379	0.115655	0.0670171	chr19:clu_14405_+	16.7004	2	2.95978e-05	HNRNPM
chr19:8462581:8463497	-0.212731	0.477383	0.488777	0.0113942	chr19:clu_14405_+	16.7004	2	2.95978e-05	HNRNPM
chr2:9527954:9533422	1.56126	0.00145205	0.0163513	0.0148992	chr2:clu_15064_-	19.4497	4	3.71394e-05	ADAM17
chr2:9527954:9535834	-0.684549	0.247562	0.295059	0.0474974	chr2:clu_15064_-	19.4497	4	3.71394e-05	ADAM17
chr2:9527954:9536698	0.314559	0.0133705	0.0432795	0.0299089	chr2:clu_15064_-	19.4497	4	3.71394e-05	ADAM17
chr2:9533542:9535834	-0.18041	0.0098308	0.0193981	0.0095673	chr2:clu_15064_-	19.4497	4	3.71394e-05	ADAM17
chr2:9535922:9536698	-1.01086	0.727785	0.625912	-0.101873	chr2:clu_15064_-	19.4497	4	3.71394e-05	ADAM17
chr1:159032691:159045297	-0.371974	0.226006	0.198768	-0.0272383	chr1:clu_2553_+	22.9762	7	4.41598e-05	IFI16
chr1:159032691:159049432	-0.370984	0.192472	0.169443	-0.0230291	chr1:clu_2553_+	22.9762	7	4.41598e-05	IFI16
chr1:159032691:159051679	0.010467	0.0143645	0.0185186	0.0041541	chr1:clu_2553_+	22.9762	7	4.41598e-05	IFI16
chr1:159043559:159045297	0.621844	0.00395411	0.00939473	0.00544062	chr1:clu_2553_+	22.9762	7	4.41598e-05	IFI16
chr1:159045464:159049432	-0.436624	0.152376	0.125621	-0.026754	chr1:clu_2553_+	22.9762	7	4.41598e-05	IFI16
chr1:159045464:159051679	-0.0864713	0.188868	0.220992	0.032124	chr1:clu_2553_+	22.9762	7	4.41598e-05	IFI16
chr1:159047718:159049432	0.748656	0.00309843	0.00835701	0.00525858	chr1:clu_2553_+	22.9762	7	4.41598e-05	IFI16
chr1:159049599:159051679	-0.114915	0.218862	0.248906	0.0300441	chr1:clu_2553_+	22.9762	7	4.41598e-05	IFI16
chr2:113438022:113439020	0.38419	0.116943	0.236055	0.119112	chr2:clu_16672_+	17.6741	3	4.95166e-05	ZNG1B
chr2:113438022:113441351	-0.588683	0.656714	0.501074	-0.15564	chr2:clu_16672_+	17.6741	3	4.95166e-05	ZNG1B
chr2:113439117:113441351	-0.183112	0.222036	0.254147	0.0321115	chr2:clu_16672_+	17.6741	3	4.95166e-05	ZNG1B
chr2:113439121:113441351	0.387606	0.00430724	0.00872412	0.00441688	chr2:clu_16672_+	17.6741	3	4.95166e-05	ZNG1B
chr12:48903908:48939655	0.926361	0.00671571	0.0168713	0.0101556	chr12:clu_6097_-	24.9123	9	5.40267e-05	ARF3,ENSG00000272822,FKBP11
chr12:48924648:48924774	-0.122231	0.0333201	0.0293336	-0.00398648	chr12:clu_6097_-	24.9123	9	5.40267e-05	ARF3,ENSG00000272822,FKBP11
chr12:48924648:48925046	-0.436862	0.276971	0.178012	-0.0989582	chr12:clu_6097_-	24.9123	9	5.40267e-05	ARF3,ENSG00000272822,FKBP11
chr12:48924648:48925300	0.0913547	0.0450697	0.0491251	0.00405535	chr12:clu_6097_-	24.9123	9	5.40267e-05	ARF3,ENSG00000272822,FKBP11
chr12:48924648:48939655	0.317779	0.0141609	0.0193573	0.00519637	chr12:clu_6097_-	24.9123	9	5.40267e-05	ARF3,ENSG00000272822,FKBP11
chr12:48924855:48925046	-0.184252	0.00736096	0.00609057	-0.00127039	chr12:clu_6097_-	24.9123	9	5.40267e-05	ARF3,ENSG00000272822,FKBP11
chr12:48925111:48925300	-0.833305	0.25692	0.111081	-0.145839	chr12:clu_6097_-	24.9123	9	5.40267e-05	ARF3,ENSG00000272822,FKBP11
chr12:48925122:48925300	-0.828393	0.019663	0.00854333	-0.0111197	chr12:clu_6097_-	24.9123	9	5.40267e-05	ARF3,ENSG00000272822,FKBP11
chr12:48931328:48939655	0.524914	0.0364125	0.0612296	0.0248171	chr12:clu_6097_-	24.9123	9	5.40267e-05	ARF3,ENSG00000272822,FKBP11
chr12:48939108:48939655	0.544634	0.303406	0.520355	0.216949	chr12:clu_6097_-	24.9123	9	5.40267e-05	ARF3,ENSG00000272822,FKBP11
chr3:14467956:14468088	-0.0885105	0.10646	0.116602	0.0101413	chr3:clu_20075_+	32.8379	17	5.40267e-05	SLC6A6
chr3:14467956:14472205	0.462274	0.0165021	0.0313516	0.0148494	chr3:clu_20075_+	32.8379	17	5.40267e-05	SLC6A6
chr3:14467956:14477205	0.2378	0.023674	0.0359339	0.0122598	chr3:clu_20075_+	32.8379	17	5.40267e-05	SLC6A6
chr3:14467956:14478466	-0.0208092	0.010003	0.0117232	0.00172028	chr3:clu_20075_+	32.8379	17	5.40267e-05	SLC6A6
chr3:14467956:14479085	-0.509913	0.0250729	0.0180181	-0.00705482	chr3:clu_20075_+	32.8379	17	5.40267e-05	SLC6A6
chr3:14468212:14472205	-0.187055	0.0793975	0.0788	-0.000597524	chr3:clu_20075_+	32.8379	17	5.40267e-05	SLC6A6
chr3:14468212:14477205	0.622105	0.00425996	0.00949595	0.005236	chr3:clu_20075_+	32.8379	17	5.40267e-05	SLC6A6
chr3:14468212:14479085	-0.484192	0.00756583	0.00557868	-0.00198715	chr3:clu_20075_+	32.8379	17	5.40267e-05	SLC6A6
chr3:14472317:14477205	0.0743297	0.0472943	0.0609602	0.0136659	chr3:clu_20075_+	32.8379	17	5.40267e-05	SLC6A6
chr3:14472317:14478466	0.430196	0.00325544	0.00598959	0.00273416	chr3:clu_20075_+	32.8379	17	5.40267e-05	SLC6A6
chr3:14472317:14481671	-0.0860258	0.00620937	0.00681779	0.000608417	chr3:clu_20075_+	32.8379	17	5.40267e-05	SLC6A6
chr3:14477342:14478466	-0.0878294	0.174357	0.191096	0.0167392	chr3:clu_20075_+	32.8379	17	5.40267e-05	SLC6A6
chr3:14477342:14479085	-0.126287	0.0104047	0.0109734	0.000568679	chr3:clu_20075_+	32.8379	17	5.40267e-05	SLC6A6
chr3:14478568:14479085	0.042131	0.0977264	0.121974	0.0242471	chr3:clu_20075_+	32.8379	17	5.40267e-05	SLC6A6
chr3:14478568:14481671	0.469483	0.00802628	0.0153591	0.00733278	chr3:clu_20075_+	32.8379	17	5.40267e-05	SLC6A6
chr3:14479185:14480120	0.183226	0.00761658	0.0109469	0.0033303	chr3:clu_20075_+	32.8379	17	5.40267e-05	SLC6A6
chr3:14479185:14481671	-0.510667	0.355586	0.255341	-0.100245	chr3:clu_20075_+	32.8379	17	5.40267e-05	SLC6A6
chr3:14480238:14481671	-0.420257	0.0165879	0.0130386	-0.00354924	chr3:clu_20075_+	32.8379	17	5.40267e-05	SLC6A6
chr1:92834913:92836190	0.0205393	0.253401	0.291361	0.0379601	chr1:clu_2118_+	21.424	6	5.44529e-05	RPL5
chr1:92834913:92836201	0.507779	0.00219108	0.00410096	0.00190989	chr1:clu_2118_+	21.424	6	5.44529e-05	RPL5
chr1:92834913:92837456	0.199564	0.00370839	0.00509985	0.00139146	chr1:clu_2118_+	21.424	6	5.44529e-05	RPL5
chr1:92834913:92840551	-0.0890972	0.00242738	0.00250119	7.38083e-05	chr1:clu_2118_+	21.424	6	5.44529e-05	RPL5
chr1:92836392:92837456	-0.0607274	0.366796	0.388825	0.0220289	chr1:clu_2118_+	21.424	6	5.44529e-05	RPL5
chr1:92837630:92840551	-0.270294	0.0164736	0.0141614	-0.00231226	chr1:clu_2118_+	21.424	6	5.44529e-05	RPL5
chr1:92837633:92840551	-0.307764	0.355002	0.29395	-0.0610518	chr1:clu_2118_+	21.424	6	5.44529e-05	RPL5
chr12:62321609:62325872	0.0154654	0.473856	0.45901	-0.0148464	chr12:clu_7065_+	23.7499	8	5.44529e-05	USP15
chr12:62321609:62349221	-0.631877	0.0223024	0.0113081	-0.0109943	chr12:clu_7065_+	23.7499	8	5.44529e-05	USP15
chr12:62325933:62335166	0.382328	0.195993	0.273995	0.078002	chr12:clu_7065_+	23.7499	8	5.44529e-05	USP15
chr12:62325933:62342668	0.436517	0.00584536	0.00862674	0.00278139	chr12:clu_7065_+	23.7499	8	5.44529e-05	USP15
chr12:62325933:62349221	-0.164385	0.169983	0.137554	-0.032429	chr12:clu_7065_+	23.7499	8	5.44529e-05	USP15
chr12:62325933:62355331	-0.192442	0.0122912	0.00967114	-0.00262009	chr12:clu_7065_+	23.7499	8	5.44529e-05	USP15
chr12:62342826:62349221	0.0218578	0.00779693	0.00760108	-0.000195851	chr12:clu_7065_+	23.7499	8	5.44529e-05	USP15
chr12:62342920:62349221	0.301864	0.00433925	0.00559721	0.00125796	chr12:clu_7065_+	23.7499	8	5.44529e-05	USP15
chr12:62349307:62355331	-0.169329	0.107593	0.0866369	-0.0209557	chr12:clu_7065_+	23.7499	8	5.44529e-05	USP15
chr1:145925927:145926041	-0.15428	0.395496	0.496514	0.101018	chr1:clu_828_-	17.4443	3	5.45483e-05	RBM8A,ENSG00000289565
chr1:145925927:145926051	-0.0144806	0.00215841	0.00311628	0.000957874	chr1:clu_828_-	17.4443	3	5.45483e-05	RBM8A,ENSG00000289565
chr1:145925927:145926482	0.753961	0.00387781	0.0120731	0.00819532	chr1:clu_828_-	17.4443	3	5.45483e-05	RBM8A,ENSG00000289565
chr1:145926177:145926482	-0.5852	0.598468	0.488297	-0.110171	chr1:clu_828_-	17.4443	3	5.45483e-05	RBM8A,ENSG00000289565
chr6:18387630:18399499	-0.237426	0.270464	0.275888	0.00542401	chr6:clu_24222_+	37.2083	22	5.45483e-05	RNF144B
chr6:18387630:18427581	0.766324	0.00193072	0.0053736	0.00344288	chr6:clu_24222_+	37.2083	22	5.45483e-05	RNF144B
chr6:18399699:18400470	0.0437499	0.00579506	0.00783059	0.00203553	chr6:clu_24222_+	37.2083	22	5.45483e-05	RNF144B
chr6:18399699:18401957	-1.71995	0.0985305	0.0228214	-0.0757091	chr6:clu_24222_+	37.2083	22	5.45483e-05	RNF144B
chr6:18399699:18415875	0.687642	0.00110923	0.00285362	0.00174439	chr6:clu_24222_+	37.2083	22	5.45483e-05	RNF144B
chr6:18399699:18417455	0.272258	0.00198405	0.00336922	0.00138517	chr6:clu_24222_+	37.2083	22	5.45483e-05	RNF144B
chr6:18399699:18423533	0.47257	0.00550975	0.0114315	0.00592174	chr6:clu_24222_+	37.2083	22	5.45483e-05	RNF144B
chr6:18399699:18427581	-0.0216465	0.104884	0.132753	0.027869	chr6:clu_24222_+	37.2083	22	5.45483e-05	RNF144B
chr6:18399699:18439684	0.0778468	0.00766413	0.0107154	0.00305125	chr6:clu_24222_+	37.2083	22	5.45483e-05	RNF144B
chr6:18399699:18457155	0.0850199	0.00339772	0.00478462	0.0013869	chr6:clu_24222_+	37.2083	22	5.45483e-05	RNF144B
chr6:18399699:18459607	0.552486	0.00210747	0.0047363	0.00262883	chr6:clu_24222_+	37.2083	22	5.45483e-05	RNF144B
chr6:18402060:18427581	-0.268103	0.00280756	0.00277735	-3.0218e-05	chr6:clu_24222_+	37.2083	22	5.45483e-05	RNF144B
chr6:18427685:18439684	-0.183187	0.102396	0.110271	0.00787525	chr6:clu_24222_+	37.2083	22	5.45483e-05	RNF144B
chr6:18427685:18457155	0.684035	0.00434411	0.0111355	0.00679138	chr6:clu_24222_+	37.2083	22	5.45483e-05	RNF144B
chr6:18427685:18459607	0.31692	0.00617532	0.0109656	0.00479027	chr6:clu_24222_+	37.2083	22	5.45483e-05	RNF144B
chr6:18427685:18463291	0.508136	0.00177349	0.0038128	0.00203932	chr6:clu_24222_+	37.2083	22	5.45483e-05	RNF144B
chr6:18439744:18442436	0.0412026	0.00366946	0.00494575	0.00127629	chr6:clu_24222_+	37.2083	22	5.45483e-05	RNF144B
chr6:18439744:18457155	-0.144892	0.0702473	0.0786032	0.00835589	chr6:clu_24222_+	37.2083	22	5.45483e-05	RNF144B
chr6:18439744:18459607	0.0841246	0.0179556	0.0252621	0.00730657	chr6:clu_24222_+	37.2083	22	5.45483e-05	RNF144B
chr6:18439744:18463291	0.309922	0.00261728	0.00461514	0.00199785	chr6:clu_24222_+	37.2083	22	5.45483e-05	RNF144B
chr6:18457359:18459607	-0.283028	0.129289	0.126003	-0.00328622	chr6:clu_24222_+	37.2083	22	5.45483e-05	RNF144B
chr6:18457359:18463291	-1.71934	0.00878101	0.00203508	-0.00674593	chr6:clu_24222_+	37.2083	22	5.45483e-05	RNF144B
chr6:18459751:18463291	-0.324668	0.146567	0.137016	-0.00955112	chr6:clu_24222_+	37.2083	22	5.45483e-05	RNF144B
chr1:160739356:160739512	-0.364471	0.00170377	0.00167311	-3.06594e-05	chr1:clu_2569_+	30.7357	15	5.7172e-05	SLAMF7
chr1:160739356:160748194	-0.449133	0.207401	0.187135	-0.0202655	chr1:clu_2569_+	30.7357	15	5.7172e-05	SLAMF7
chr1:160739356:160749821	0.806496	0.00656386	0.0207882	0.0142244	chr1:clu_2569_+	30.7357	15	5.7172e-05	SLAMF7
chr1:160748514:160749821	-0.0968638	0.146386	0.187859	0.0414735	chr1:clu_2569_+	30.7357	15	5.7172e-05	SLAMF7
chr1:160748514:160750304	0.120996	0.000840658	0.00134143	0.000500774	chr1:clu_2569_+	30.7357	15	5.7172e-05	SLAMF7
chr1:160748514:160752186	1.37045	0.000842623	0.00469046	0.00384783	chr1:clu_2569_+	30.7357	15	5.7172e-05	SLAMF7
chr1:160750093:160750304	0.0279752	0.108577	0.157866	0.0492891	chr1:clu_2569_+	30.7357	15	5.7172e-05	SLAMF7
chr1:160750093:160751345	-0.0414333	0.00179743	0.00243814	0.000640713	chr1:clu_2569_+	30.7357	15	5.7172e-05	SLAMF7
chr1:160750093:160752186	0.163013	0.0134918	0.0224526	0.00896082	chr1:clu_2569_+	30.7357	15	5.7172e-05	SLAMF7
chr1:160750093:160753106	-0.396606	0.00439687	0.0041812	-0.000215669	chr1:clu_2569_+	30.7357	15	5.7172e-05	SLAMF7
chr1:160750132:160750304	0.538971	0.00257486	0.0062406	0.00366575	chr1:clu_2569_+	30.7357	15	5.7172e-05	SLAMF7
chr1:160750423:160751345	-0.487966	0.0722914	0.0627432	-0.00954813	chr1:clu_2569_+	30.7357	15	5.7172e-05	SLAMF7
chr1:160750423:160752186	-0.560787	0.0909854	0.0734221	-0.0175633	chr1:clu_2569_+	30.7357	15	5.7172e-05	SLAMF7
chr1:160750423:160753106	0.629223	0.000808189	0.00214379	0.0013356	chr1:clu_2569_+	30.7357	15	5.7172e-05	SLAMF7
chr1:160751448:160752186	-0.688847	0.0858342	0.0609396	-0.0248946	chr1:clu_2569_+	30.7357	15	5.7172e-05	SLAMF7
chr1:160752248:160753106	-0.57102	0.255505	0.204085	-0.0514206	chr1:clu_2569_+	30.7357	15	5.7172e-05	SLAMF7
chr1:153817542:153818040	-0.381978	0.570656	0.392089	-0.178567	chr1:clu_941_-	15.6941	2	5.94829e-05	GATAD2B
chr1:153817542:153818791	0.0240474	0.0252565	0.0260446	0.000788098	chr1:clu_941_-	15.6941	2	5.94829e-05	GATAD2B
chr1:153818171:153818791	0.35793	0.404087	0.581867	0.177779	chr1:clu_941_-	15.6941	2	5.94829e-05	GATAD2B
chr7:23507535:23512894	0.208857	0.624436	0.529962	-0.0944733	chr7:clu_25697_-	15.7055	2	5.94829e-05	TRA2A
chr7:23507535:23516363	-0.914472	0.0480722	0.0132677	-0.0348045	chr7:clu_25697_-	15.7055	2	5.94829e-05	TRA2A
chr7:23513082:23516363	0.705615	0.327492	0.45677	0.129278	chr7:clu_25697_-	15.7055	2	5.94829e-05	TRA2A
chr11:59773294:59787037	0.141617	0.314766	0.383309	0.0685434	chr11:clu_5303_+	15.5448	2	6.76248e-05	STX3
chr11:59773294:59788873	0.024312	0.0168521	0.0182503	0.00139823	chr11:clu_5303_+	15.5448	2	6.76248e-05	STX3
chr11:59787136:59788873	-0.165929	0.668382	0.59844	-0.0699417	chr11:clu_5303_+	15.5448	2	6.76248e-05	STX3
chr16:28176095:28177220	-0.299188	0.333406	0.250628	-0.0827776	chr16:clu_11002_-	24.1875	9	8.11463e-05	XPO6
chr16:28176095:28180941	-0.305458	0.0139533	0.0104234	-0.00352987	chr16:clu_11002_-	24.1875	9	8.11463e-05	XPO6
chr16:28176095:28211366	0.0162803	0.00956244	0.00985443	0.000291987	chr16:clu_11002_-	24.1875	9	8.11463e-05	XPO6
chr16:28177332:28180941	-0.0438716	0.273311	0.265213	-0.0080972	chr16:clu_11002_-	24.1875	9	8.11463e-05	XPO6
chr16:28177332:28211366	-0.0363508	0.0219414	0.0214521	-0.000489311	chr16:clu_11002_-	24.1875	9	8.11463e-05	XPO6
chr16:28181031:28208987	0.026325	0.029639	0.0308524	0.00121337	chr16:clu_11002_-	24.1875	9	8.11463e-05	XPO6
chr16:28181031:28211366	0.261262	0.261396	0.344156	0.0827602	chr16:clu_11002_-	24.1875	9	8.11463e-05	XPO6
chr16:28181279:28211366	-0.0353999	0.0166373	0.0162817	-0.000355551	chr16:clu_11002_-	24.1875	9	8.11463e-05	XPO6
chr16:28209055:28211366	0.296951	0.0237061	0.0323457	0.00863961	chr16:clu_11002_-	24.1875	9	8.11463e-05	XPO6
chr16:28209122:28211366	0.119449	0.0164482	0.0187926	0.00234439	chr16:clu_11002_-	24.1875	9	8.11463e-05	XPO6
chr11:1853197:1880087	-0.45489	0.400185	0.342839	-0.0573459	chr11:clu_5055_+	22.9543	8	9.05269e-05	LSP1
chr11:1853197:1881432	0.0821226	0.00881071	0.012914	0.00410333	chr11:clu_5055_+	22.9543	8	9.05269e-05	LSP1
chr11:1853197:1883419	0.222663	0.0233034	0.0393104	0.0160069	chr11:clu_5055_+	22.9543	8	9.05269e-05	LSP1
chr11:1853197:1883932	0.338572	0.00667645	0.0126465	0.00597008	chr11:clu_5055_+	22.9543	8	9.05269e-05	LSP1
chr11:1880224:1881432	-0.345231	0.112502	0.107551	-0.00495108	chr11:clu_5055_+	22.9543	8	9.05269e-05	LSP1
chr11:1880224:1883419	0.386461	0.0138711	0.0275636	0.0136924	chr11:clu_5055_+	22.9543	8	9.05269e-05	LSP1
chr11:1880224:1883932	0.289579	0.0029608	0.00534019	0.0023794	chr11:clu_5055_+	22.9543	8	9.05269e-05	LSP1
chr11:1881596:1883419	-0.291681	0.185391	0.186981	0.00159071	chr11:clu_5055_+	22.9543	8	9.05269e-05	LSP1
chr11:1883560:1883932	-0.227595	0.246299	0.264854	0.0185541	chr11:clu_5055_+	22.9543	8	9.05269e-05	LSP1
chr3:48440862:48479177	0.470817	0.0084782	0.0243578	0.0158796	chr3:clu_19391_-	16.6536	3	9.952e-05	SHISA5,ENSG00000244380
chr3:48465371:48479177	0.396177	0.00446492	0.0119051	0.00744017	chr3:clu_19391_-	16.6536	3	9.952e-05	SHISA5,ENSG00000244380
chr3:48469843:48473010	-0.861756	0.777048	0.588916	-0.188132	chr3:clu_19391_-	16.6536	3	9.952e-05	SHISA5,ENSG00000244380
chr3:48469843:48479177	-0.00523787	0.210009	0.374821	0.164812	chr3:clu_19391_-	16.6536	3	9.952e-05	SHISA5,ENSG00000244380
chr13:45338776:45339497	0.0621064	0.413746	0.484474	0.0707287	chr13:clu_7531_-	14.733	2	0.00013847	TPT1
chr13:45338776:45339994	0.17989	0.0199736	0.0263116	0.00633795	chr13:clu_7531_-	14.733	2	0.00013847	TPT1
chr13:45339602:45339994	-0.241996	0.566281	0.489214	-0.0770666	chr13:clu_7531_-	14.733	2	0.00013847	TPT1
chr3:172226947:172247533	-0.153001	0.183333	0.217429	0.0340959	chr3:clu_20681_+	22.4012	8	0.00013847	FNDC3B
chr3:172226947:172251260	0.655072	0.003791	0.0100872	0.00629623	chr3:clu_20681_+	22.4012	8	0.00013847	FNDC3B
chr3:172226947:172285926	-0.0629254	0.0538759	0.0699182	0.0160423	chr3:clu_20681_+	22.4012	8	0.00013847	FNDC3B
chr3:172247767:172251260	-0.310435	0.0100504	0.0101833	0.000132867	chr3:clu_20681_+	22.4012	8	0.00013847	FNDC3B
chr3:172247767:172285926	0.31718	0.00384799	0.0073031	0.00345511	chr3:clu_20681_+	22.4012	8	0.00013847	FNDC3B
chr3:172247776:172251260	-0.601516	0.473119	0.358311	-0.114809	chr3:clu_20681_+	22.4012	8	0.00013847	FNDC3B
chr3:172247776:172285926	0.838321	0.015831	0.0505953	0.0347643	chr3:clu_20681_+	22.4012	8	0.00013847	FNDC3B
chr3:172251541:172261869	-0.532338	0.0752793	0.0610954	-0.014184	chr3:clu_20681_+	22.4012	8	0.00013847	FNDC3B
chr3:172251541:172285926	-0.150358	0.180872	0.215078	0.0342059	chr3:clu_20681_+	22.4012	8	0.00013847	FNDC3B
chr22:35317961:35321742	0.649947	0.0112991	0.0240673	0.0127682	chr22:clu_18980_+	20.0323	6	0.000149895	TOM1
chr22:35317961:35321959	0.0148253	0.400124	0.451593	0.0514697	chr22:clu_18980_+	20.0323	6	0.000149895	TOM1
chr22:35317961:35323028	-0.720614	0.0935358	0.0505981	-0.0429377	chr22:clu_18980_+	20.0323	6	0.000149895	TOM1
chr22:35321847:35321959	0.468237	0.0113875	0.0202253	0.00883784	chr22:clu_18980_+	20.0323	6	0.000149895	TOM1
chr22:35322019:35323028	-0.238675	0.0508063	0.0445017	-0.00630455	chr22:clu_18980_+	20.0323	6	0.000149895	TOM1
chr22:35322037:35322999	-0.00507837	0.014222	0.0157351	0.00151311	chr22:clu_18980_+	20.0323	6	0.000149895	TOM1
chr22:35322037:35323028	-0.168641	0.418626	0.393279	-0.0253466	chr22:clu_18980_+	20.0323	6	0.000149895	TOM1
chr11:73394317:73394477	-0.484385	0.364329	0.272738	-0.0915915	chr11:clu_5594_+	17.456	4	0.000158354	RELT
chr11:73394317:73395087	0.0241362	0.0121291	0.0150983	0.00296919	chr11:clu_5594_+	17.456	4	0.000158354	RELT
chr11:73394734:73395087	0.196195	0.224469	0.331878	0.10741	chr11:clu_5594_+	17.456	4	0.000158354	RELT
chr11:73394734:73395444	0.513989	0.00240093	0.00487774	0.00247681	chr11:clu_5594_+	17.456	4	0.000158354	RELT
chr11:73395285:73395444	-0.249935	0.396672	0.375408	-0.0212643	chr11:clu_5594_+	17.456	4	0.000158354	RELT
chr2:218126238:218129314	0.0992509	0.00592382	0.0049159	-0.00100792	chr2:clu_17016_+	22.1841	8	0.000158354	CXCR2
chr2:218126353:218129314	0.14994	0.555651	0.485084	-0.0705669	chr2:clu_17016_+	22.1841	8	0.000158354	CXCR2
chr2:218126353:218134777	-0.112818	0.0163491	0.0109747	-0.00537434	chr2:clu_17016_+	22.1841	8	0.000158354	CXCR2
chr2:218129365:218130830	0.751785	0.00269144	0.00428921	0.00159777	chr2:clu_17016_+	22.1841	8	0.000158354	CXCR2
chr2:218129365:218134777	0.511244	0.37024	0.463885	0.0936451	chr2:clu_17016_+	22.1841	8	0.000158354	CXCR2
chr2:218129365:218134905	0.411945	0.0196497	0.0222924	0.00264277	chr2:clu_17016_+	22.1841	8	0.000158354	CXCR2
chr2:218129365:218160473	-1.16072	0.0198611	0.00467524	-0.0151858	chr2:clu_17016_+	22.1841	8	0.000158354	CXCR2
chr2:218131002:218134777	0.296002	0.00149422	0.00150961	1.53852e-05	chr2:clu_17016_+	22.1841	8	0.000158354	CXCR2
chr2:218158369:218160473	-0.946626	0.00813955	0.00237346	-0.00576608	chr2:clu_17016_+	22.1841	8	0.000158354	CXCR2
chr22:38961681:38962098	0.497086	0.221961	0.286278	0.0643169	chr22:clu_19048_+	22.1476	8	0.000160605	APOBEC3A,APOBEC3B,APOBEC3G
chr22:38961681:38962495	0.3349	0.027604	0.0302724	0.00266837	chr22:clu_19048_+	22.1476	8	0.000160605	APOBEC3A,APOBEC3B,APOBEC3G
chr22:38961681:38992431	-0.305896	0.00834095	0.00481943	-0.00352152	chr22:clu_19048_+	22.1476	8	0.000160605	APOBEC3A,APOBEC3B,APOBEC3G
chr22:38962213:38962495	0.241715	0.518521	0.518049	-0.000471577	chr22:clu_19048_+	22.1476	8	0.000160605	APOBEC3A,APOBEC3B,APOBEC3G
chr22:38991626:38992034	0.0158342	0.00680556	0.00542462	-0.00138093	chr22:clu_19048_+	22.1476	8	0.000160605	APOBEC3A,APOBEC3B,APOBEC3G
chr22:38991626:38992431	0.239878	0.0229442	0.0228813	-6.29426e-05	chr22:clu_19048_+	22.1476	8	0.000160605	APOBEC3A,APOBEC3B,APOBEC3G
chr22:38991626:39087011	-0.489501	0.0132518	0.00637258	-0.00687919	chr22:clu_19048_+	22.1476	8	0.000160605	APOBEC3A,APOBEC3B,APOBEC3G
chr22:38992149:38992431	-0.00226043	0.132567	0.103773	-0.0287943	chr22:clu_19048_+	22.1476	8	0.000160605	APOBEC3A,APOBEC3B,APOBEC3G
chr22:39086567:39087011	-0.531756	0.0480042	0.0221294	-0.0258748	chr22:clu_19048_+	22.1476	8	0.000160605	APOBEC3A,APOBEC3B,APOBEC3G
chr14:21234229:21262594	-0.452991	0.0167078	0.008612	-0.00809584	chr14:clu_7999_-	18.6319	5	0.000164665	HNRNPC
chr14:21234229:21262601	-0.429782	0.0417812	0.0220416	-0.0197395	chr14:clu_7999_-	18.6319	5	0.000164665	HNRNPC
chr14:21234229:21263311	0.229955	0.24811	0.253179	0.0050688	chr14:clu_7999_-	18.6319	5	0.000164665	HNRNPC
chr14:21234229:21269298	0.438228	0.261945	0.329189	0.0672439	chr14:clu_7999_-	18.6319	5	0.000164665	HNRNPC
chr14:21263336:21269298	0.384951	0.181107	0.21579	0.0346835	chr14:clu_7999_-	18.6319	5	0.000164665	HNRNPC
chr14:21263829:21269298	-0.170362	0.250349	0.171188	-0.0791608	chr14:clu_7999_-	18.6319	5	0.000164665	HNRNPC
chr2:230172959:230177538	-0.366214	0.0352514	0.0323176	-0.00293374	chr2:clu_16011_-	20.9764	7	0.000164665	SP110
chr2:230172959:230183572	0.0743194	0.00997785	0.0142109	0.00423305	chr2:clu_16011_-	20.9764	7	0.000164665	SP110
chr2:230176724:230177538	0.124517	0.156896	0.234962	0.0780658	chr2:clu_16011_-	20.9764	7	0.000164665	SP110
chr2:230176724:230178157	0.88573	0.00237119	0.00760226	0.00523106	chr2:clu_16011_-	20.9764	7	0.000164665	SP110
chr2:230176724:230183572	-0.197803	0.0311803	0.0338285	0.00264825	chr2:clu_16011_-	20.9764	7	0.000164665	SP110
chr2:230177680:230178157	-0.61325	0.454015	0.325122	-0.128892	chr2:clu_16011_-	20.9764	7	0.000164665	SP110
chr2:230178255:230183572	-0.163989	0.303981	0.341142	0.0371609	chr2:clu_16011_-	20.9764	7	0.000164665	SP110
chr2:230178454:230183572	0.256689	0.00632698	0.0108139	0.00448694	chr2:clu_16011_-	20.9764	7	0.000164665	SP110
chr1:12568424:12572728	-0.106169	0.263169	0.215411	-0.0477581	chr1:clu_122_-	23.0192	9	0.000180643	DHRS3
chr1:12568424:12578718	-0.0181953	0.0325923	0.0291309	-0.00346137	chr1:clu_122_-	23.0192	9	0.000180643	DHRS3
chr1:12568424:12580523	-0.559164	0.0240364	0.0125075	-0.0115289	chr1:clu_122_-	23.0192	9	0.000180643	DHRS3
chr1:12568424:12617154	-1.46876	0.0120485	0.00252465	-0.00952388	chr1:clu_122_-	23.0192	9	0.000180643	DHRS3
chr1:12572853:12578718	-0.0326995	0.187878	0.165507	-0.0223711	chr1:clu_122_-	23.0192	9	0.000180643	DHRS3
chr1:12572853:12580523	0.451905	0.0123412	0.0176505	0.00530934	chr1:clu_122_-	23.0192	9	0.000180643	DHRS3
chr1:12578956:12579293	0.420721	0.158332	0.219496	0.0611642	chr1:clu_122_-	23.0192	9	0.000180643	DHRS3
chr1:12578956:12580523	0.991971	0.00310024	0.00760929	0.00450905	chr1:clu_122_-	23.0192	9	0.000180643	DHRS3
chr1:12579412:12580523	0.443475	0.136109	0.193031	0.056922	chr1:clu_122_-	23.0192	9	0.000180643	DHRS3
chr1:12580666:12617154	-0.123085	0.170393	0.137132	-0.0332613	chr1:clu_122_-	23.0192	9	0.000180643	DHRS3
chr22:23638942:23640308	-1.13356	0.0577011	0.0187571	-0.038944	chr22:clu_18538_-	47.1973	37	0.000195335	GUSBP11,ENSG00000290958,ENSG00000234353,ENSG00000291299,ENSG00000290440,ASLP1
chr22:23638942:23659865	0.173386	0.117879	0.141585	0.023706	chr22:clu_18538_-	47.1973	37	0.000195335	GUSBP11,ENSG00000290958,ENSG00000234353,ENSG00000291299,ENSG00000290440,ASLP1
chr22:23638942:23683725	0.180312	0.00639006	0.00772848	0.00133842	chr22:clu_18538_-	47.1973	37	0.000195335	GUSBP11,ENSG00000290958,ENSG00000234353,ENSG00000291299,ENSG00000290440,ASLP1
chr22:23640423:23652479	-0.201766	0.00723028	0.00596774	-0.00126254	chr22:clu_18538_-	47.1973	37	0.000195335	GUSBP11,ENSG00000290958,ENSG00000234353,ENSG00000291299,ENSG00000290440,ASLP1
chr22:23640423:23659865	-0.545759	0.00847907	0.00496145	-0.00351762	chr22:clu_18538_-	47.1973	37	0.000195335	GUSBP11,ENSG00000290958,ENSG00000234353,ENSG00000291299,ENSG00000290440,ASLP1
chr22:23651529:23652479	0.223858	0.00201235	0.00254217	0.000529819	chr22:clu_18538_-	47.1973	37	0.000195335	GUSBP11,ENSG00000290958,ENSG00000234353,ENSG00000291299,ENSG00000290440,ASLP1
chr22:23652944:23659865	-0.465538	0.0254108	0.0161109	-0.00929997	chr22:clu_18538_-	47.1973	37	0.000195335	GUSBP11,ENSG00000290958,ENSG00000234353,ENSG00000291299,ENSG00000290440,ASLP1
chr22:23653352:23659865	-0.438446	0.0103016	0.00671077	-0.00359087	chr22:clu_18538_-	47.1973	37	0.000195335	GUSBP11,ENSG00000290958,ENSG00000234353,ENSG00000291299,ENSG00000290440,ASLP1
chr22:23653470:23659865	-0.056999	0.0126861	0.0121019	-0.000584176	chr22:clu_18538_-	47.1973	37	0.000195335	GUSBP11,ENSG00000290958,ENSG00000234353,ENSG00000291299,ENSG00000290440,ASLP1
chr22:23659581:23659865	0.670202	0.0022228	0.0043878	0.002165	chr22:clu_18538_-	47.1973	37	0.000195335	GUSBP11,ENSG00000290958,ENSG00000234353,ENSG00000291299,ENSG00000290440,ASLP1
chr22:23660000:23683725	0.248701	0.116016	0.150247	0.0342316	chr22:clu_18538_-	47.1973	37	0.000195335	GUSBP11,ENSG00000290958,ENSG00000234353,ENSG00000291299,ENSG00000290440,ASLP1
chr22:23660000:23695173	-0.379832	0.00613728	0.00423933	-0.00189795	chr22:clu_18538_-	47.1973	37	0.000195335	GUSBP11,ENSG00000290958,ENSG00000234353,ENSG00000291299,ENSG00000290440,ASLP1
chr22:23660000:23705429	-0.405109	0.00627173	0.00422407	-0.00204766	chr22:clu_18538_-	47.1973	37	0.000195335	GUSBP11,ENSG00000290958,ENSG00000234353,ENSG00000291299,ENSG00000290440,ASLP1
chr22:23678842:23683725	-0.527588	0.00505872	0.00301434	-0.00204438	chr22:clu_18538_-	47.1973	37	0.000195335	GUSBP11,ENSG00000290958,ENSG00000234353,ENSG00000291299,ENSG00000290440,ASLP1
chr22:23683867:23686831	0.654218	0.0129849	0.0252256	0.0122407	chr22:clu_18538_-	47.1973	37	0.000195335	GUSBP11,ENSG00000290958,ENSG00000234353,ENSG00000291299,ENSG00000290440,ASLP1
chr22:23683867:23686838	0.846261	0.00863748	0.0203327	0.0116952	chr22:clu_18538_-	47.1973	37	0.000195335	GUSBP11,ENSG00000290958,ENSG00000234353,ENSG00000291299,ENSG00000290440,ASLP1
chr22:23683867:23690232	-0.646308	0.0475596	0.025167	-0.0223926	chr22:clu_18538_-	47.1973	37	0.000195335	GUSBP11,ENSG00000290958,ENSG00000234353,ENSG00000291299,ENSG00000290440,ASLP1
chr22:23683867:23690236	-1.11175	0.0448974	0.0149167	-0.0299806	chr22:clu_18538_-	47.1973	37	0.000195335	GUSBP11,ENSG00000290958,ENSG00000234353,ENSG00000291299,ENSG00000290440,ASLP1
chr22:23683867:23694119	-1.03982	0.00672077	0.00239946	-0.00432131	chr22:clu_18538_-	47.1973	37	0.000195335	GUSBP11,ENSG00000290958,ENSG00000234353,ENSG00000291299,ENSG00000290440,ASLP1
chr22:23683867:23695134	1.17871	0.0020219	0.00663663	0.00461473	chr22:clu_18538_-	47.1973	37	0.000195335	GUSBP11,ENSG00000290958,ENSG00000234353,ENSG00000291299,ENSG00000290440,ASLP1
chr22:23683867:23695173	0.303231	0.0361887	0.0494932	0.0133045	chr22:clu_18538_-	47.1973	37	0.000195335	GUSBP11,ENSG00000290958,ENSG00000234353,ENSG00000291299,ENSG00000290440,ASLP1
chr22:23686995:23690232	0.235746	0.0138364	0.0176883	0.00385192	chr22:clu_18538_-	47.1973	37	0.000195335	GUSBP11,ENSG00000290958,ENSG00000234353,ENSG00000291299,ENSG00000290440,ASLP1
chr22:23686995:23690236	0.623224	0.00487175	0.00917548	0.00430372	chr22:clu_18538_-	47.1973	37	0.000195335	GUSBP11,ENSG00000290958,ENSG00000234353,ENSG00000291299,ENSG00000290440,ASLP1
chr22:23686995:23695173	0.395544	0.00925408	0.0138802	0.00462614	chr22:clu_18538_-	47.1973	37	0.000195335	GUSBP11,ENSG00000290958,ENSG00000234353,ENSG00000291299,ENSG00000290440,ASLP1
chr22:23690356:23694119	-0.405927	0.013559	0.00912464	-0.00443433	chr22:clu_18538_-	47.1973	37	0.000195335	GUSBP11,ENSG00000290958,ENSG00000234353,ENSG00000291299,ENSG00000290440,ASLP1
chr22:23695512:23705429	0.394543	0.00415631	0.00622783	0.00207152	chr22:clu_18538_-	47.1973	37	0.000195335	GUSBP11,ENSG00000290958,ENSG00000234353,ENSG00000291299,ENSG00000290440,ASLP1
chr22:23695517:23697883	0.839335	0.00448842	0.0104928	0.00600442	chr22:clu_18538_-	47.1973	37	0.000195335	GUSBP11,ENSG00000290958,ENSG00000234353,ENSG00000291299,ENSG00000290440,ASLP1
chr22:23695517:23700726	0.0367859	0.00810833	0.00849548	0.000387151	chr22:clu_18538_-	47.1973	37	0.000195335	GUSBP11,ENSG00000290958,ENSG00000234353,ENSG00000291299,ENSG00000290440,ASLP1
chr22:23695517:23705429	0.176616	0.058598	0.0706101	0.0120121	chr22:clu_18538_-	47.1973	37	0.000195335	GUSBP11,ENSG00000290958,ENSG00000234353,ENSG00000291299,ENSG00000290440,ASLP1
chr22:23695517:23709786	0.204361	0.00896803	0.0111104	0.00214239	chr22:clu_18538_-	47.1973	37	0.000195335	GUSBP11,ENSG00000290958,ENSG00000234353,ENSG00000291299,ENSG00000290440,ASLP1
chr22:23697999:23699555	-0.198476	0.00386089	0.00319721	-0.000663682	chr22:clu_18538_-	47.1973	37	0.000195335	GUSBP11,ENSG00000290958,ENSG00000234353,ENSG00000291299,ENSG00000290440,ASLP1
chr22:23697999:23705429	0.0263849	0.00689389	0.00714832	0.000254427	chr22:clu_18538_-	47.1973	37	0.000195335	GUSBP11,ENSG00000290958,ENSG00000234353,ENSG00000291299,ENSG00000290440,ASLP1
chr22:23699705:23700726	0.848487	0.00189506	0.00447091	0.00257585	chr22:clu_18538_-	47.1973	37	0.000195335	GUSBP11,ENSG00000290958,ENSG00000234353,ENSG00000291299,ENSG00000290440,ASLP1
chr22:23699705:23705429	-0.297031	0.0217016	0.0162845	-0.00541715	chr22:clu_18538_-	47.1973	37	0.000195335	GUSBP11,ENSG00000290958,ENSG00000234353,ENSG00000291299,ENSG00000290440,ASLP1
chr22:23700845:23705429	-0.500407	0.0164531	0.0100741	-0.00637906	chr22:clu_18538_-	47.1973	37	0.000195335	GUSBP11,ENSG00000290958,ENSG00000234353,ENSG00000291299,ENSG00000290440,ASLP1
chr22:23705541:23709130	-0.0158676	0.0848735	0.0843648	-0.00050865	chr22:clu_18538_-	47.1973	37	0.000195335	GUSBP11,ENSG00000290958,ENSG00000234353,ENSG00000291299,ENSG00000290440,ASLP1
chr22:23705541:23709786	0.179524	0.0244704	0.0295724	0.00510208	chr22:clu_18538_-	47.1973	37	0.000195335	GUSBP11,ENSG00000290958,ENSG00000234353,ENSG00000291299,ENSG00000290440,ASLP1
chr22:23709241:23709786	-0.0692421	0.171204	0.161333	-0.00987107	chr22:clu_18538_-	47.1973	37	0.000195335	GUSBP11,ENSG00000290958,ENSG00000234353,ENSG00000291299,ENSG00000290440,ASLP1
chr1:33013402:33014522	-1.45466	0.451419	0.359908	-0.0915114	chr1:clu_328_-	20.717	7	0.000197181	AK2
chr1:33013402:33021593	-1.07052	0.00639844	0.00749058	0.00109214	chr1:clu_328_-	20.717	7	0.000197181	AK2
chr1:33014594:33021367	-1.30183	0.356169	0.330857	-0.0253116	chr1:clu_328_-	20.717	7	0.000197181	AK2
chr1:33014594:33021593	-0.975992	0.0419632	0.0539961	0.0120329	chr1:clu_328_-	20.717	7	0.000197181	AK2
chr1:33018389:33021367	2.3722	8.82933e-05	0.00323237	0.00314408	chr1:clu_328_-	20.717	7	0.000197181	AK2
chr1:33018409:33021367	2.58902	0.000100346	0.00456308	0.00446273	chr1:clu_328_-	20.717	7	0.000197181	AK2
chr1:33020161:33021367	0.580228	0.00116462	0.00710454	0.00593992	chr1:clu_328_-	20.717	7	0.000197181	AK2
chr1:33021461:33021593	-0.738448	0.142697	0.232848	0.0901512	chr1:clu_328_-	20.717	7	0.000197181	AK2
chr17:30385236:30390044	0.234133	0.0162077	0.0363531	0.0201454	chr17:clu_12632_+	14.1935	2	0.000199004	CPD
chr17:30385236:30420841	-0.618623	0.969794	0.927156	-0.0426385	chr17:clu_12632_+	14.1935	2	0.000199004	CPD
chr17:30390159:30420841	0.38449	0.013998	0.036491	0.022493	chr17:clu_12632_+	14.1935	2	0.000199004	CPD
chr3:36889957:36892202	0.487224	0.00297102	0.00585132	0.0028803	chr3:clu_19316_-	20.6561	7	0.0002016	TRANK1
chr3:36889960:36892202	-0.156518	0.443261	0.4586	0.0153395	chr3:clu_19316_-	20.6561	7	0.0002016	TRANK1
chr3:36889960:36899109	0.616319	0.0109058	0.0244384	0.0135326	chr3:clu_19316_-	20.6561	7	0.0002016	TRANK1
chr3:36892340:36892901	-0.296038	0.219014	0.197085	-0.0219289	chr3:clu_19316_-	20.6561	7	0.0002016	TRANK1
chr3:36892340:36899109	0.031015	0.0304567	0.0380104	0.0075537	chr3:clu_19316_-	20.6561	7	0.0002016	TRANK1
chr3:36892984:36895640	0.0530886	0.0410227	0.0523396	0.0113169	chr3:clu_19316_-	20.6561	7	0.0002016	TRANK1
chr3:36892984:36899109	-1.1011	0.161373	0.0649202	-0.0964531	chr3:clu_19316_-	20.6561	7	0.0002016	TRANK1
chr3:36895758:36899109	0.366011	0.0909955	0.158755	0.0677591	chr3:clu_19316_-	20.6561	7	0.0002016	TRANK1
chr19:19386138:19427696	0.0302079	0.00749103	0.00950025	0.00200922	chr19:clu_14588_+	37.3222	25	0.000213123	GATAD2A
chr19:19386138:19436131	-0.375477	0.0159692	0.0134986	-0.00247057	chr19:clu_14588_+	37.3222	25	0.000213123	GATAD2A
chr19:19386138:19465340	-0.376833	0.0507129	0.0428092	-0.00790379	chr19:clu_14588_+	37.3222	25	0.000213123	GATAD2A
chr19:19386138:19465345	-0.42227	0.0253675	0.0204627	-0.00490483	chr19:clu_14588_+	37.3222	25	0.000213123	GATAD2A
chr19:19386138:19492306	1.25725	0.000818569	0.00354118	0.00272261	chr19:clu_14588_+	37.3222	25	0.000213123	GATAD2A
chr19:19406019:19436131	1.25291	0.00172202	0.00741724	0.00569522	chr19:clu_14588_+	37.3222	25	0.000213123	GATAD2A
chr19:19406019:19465340	-0.559392	0.0239853	0.0168686	-0.00711672	chr19:clu_14588_+	37.3222	25	0.000213123	GATAD2A
chr19:19406019:19465345	-0.740716	0.005982	0.00350939	-0.00247261	chr19:clu_14588_+	37.3222	25	0.000213123	GATAD2A
chr19:19427992:19436131	-0.358964	0.0161551	0.0138831	-0.00227196	chr19:clu_14588_+	37.3222	25	0.000213123	GATAD2A
chr19:19427992:19465340	-0.222514	0.0232875	0.0229382	-0.000349226	chr19:clu_14588_+	37.3222	25	0.000213123	GATAD2A
chr19:19427992:19465345	-0.00183482	0.00530936	0.00652108	0.00121172	chr19:clu_14588_+	37.3222	25	0.000213123	GATAD2A
chr19:19436219:19465340	-0.41517	0.0430683	0.0349885	-0.00807976	chr19:clu_14588_+	37.3222	25	0.000213123	GATAD2A
chr19:19436219:19465345	0.0340179	0.0248483	0.0316333	0.00678502	chr19:clu_14588_+	37.3222	25	0.000213123	GATAD2A
chr19:19436219:19492306	2.25705	0.000190434	0.00223894	0.00204851	chr19:clu_14588_+	37.3222	25	0.000213123	GATAD2A
chr19:19457229:19465340	-0.494839	0.00659567	0.00494797	-0.0016477	chr19:clu_14588_+	37.3222	25	0.000213123	GATAD2A
chr19:19457229:19465345	-0.0207823	0.0017145	0.00206627	0.000351766	chr19:clu_14588_+	37.3222	25	0.000213123	GATAD2A
chr19:19465614:19474033	0.247731	0.00374094	0.00589717	0.00215623	chr19:clu_14588_+	37.3222	25	0.000213123	GATAD2A
chr19:19465614:19492306	0.104719	0.145796	0.199204	0.0534081	chr19:clu_14588_+	37.3222	25	0.000213123	GATAD2A
chr19:19465614:19492581	0.344755	0.0165244	0.0287029	0.0121785	chr19:clu_14588_+	37.3222	25	0.000213123	GATAD2A
chr19:19465614:19494294	-0.164789	0.00280749	0.00292972	0.000122226	chr19:clu_14588_+	37.3222	25	0.000213123	GATAD2A
chr19:19465614:19498443	0.263819	0.00171351	0.00274497	0.00103145	chr19:clu_14588_+	37.3222	25	0.000213123	GATAD2A
chr19:19474167:19492306	-0.771081	0.00382001	0.00217402	-0.001646	chr19:clu_14588_+	37.3222	25	0.000213123	GATAD2A
chr19:19492438:19492581	-0.308353	0.357923	0.323555	-0.0343684	chr19:clu_14588_+	37.3222	25	0.000213123	GATAD2A
chr19:19492712:19494132	0.241994	0.00339358	0.00531899	0.00192541	chr19:clu_14588_+	37.3222	25	0.000213123	GATAD2A
chr19:19492712:19494294	-0.0250793	0.115418	0.138502	0.0230841	chr19:clu_14588_+	37.3222	25	0.000213123	GATAD2A
chr19:19496219:19498443	-0.776356	0.0956447	0.0541463	-0.0414985	chr19:clu_14588_+	37.3222	25	0.000213123	GATAD2A
chr20:64074541:64076525	-0.296701	0.295634	0.390251	0.0946167	chr20:clu_17994_-	22.7317	9	0.000213123	RGS19
chr20:64074541:64079294	2.75345	0.000461074	0.0128535	0.0123925	chr20:clu_17994_-	22.7317	9	0.000213123	RGS19
chr20:64076646:64076857	-1.11208	0.347569	0.203009	-0.144559	chr20:clu_17994_-	22.7317	9	0.000213123	RGS19
chr20:64076646:64077110	-0.531963	0.0951568	0.0992787	0.00412191	chr20:clu_17994_-	22.7317	9	0.000213123	RGS19
chr20:64076646:64079151	-1.05951	0.0258306	0.0159016	-0.00992893	chr20:clu_17994_-	22.7317	9	0.000213123	RGS19
chr20:64076646:64079294	-0.0978454	0.0528621	0.0851325	0.0322704	chr20:clu_17994_-	22.7317	9	0.000213123	RGS19
chr20:64076954:64077110	-0.0775412	0.0133426	0.0219285	0.00858593	chr20:clu_17994_-	22.7317	9	0.000213123	RGS19
chr20:64076954:64079151	-1.25504	0.0412242	0.0208708	-0.0203534	chr20:clu_17994_-	22.7317	9	0.000213123	RGS19
chr20:64076954:64079294	-0.431055	0.127686	0.147361	0.0196753	chr20:clu_17994_-	22.7317	9	0.000213123	RGS19
chr20:64076954:64079873	2.10829	0.000233338	0.0034123	0.00317897	chr20:clu_17994_-	22.7317	9	0.000213123	RGS19
chr5:180793097:180795838	1.59426	0.000212432	0.00142323	0.0012108	chr5:clu_22653_-	37.2528	25	0.000220435	MGAT1
chr5:180793097:180795859	2.19359	0.000306466	0.00373871	0.00343225	chr5:clu_22653_-	37.2528	25	0.000220435	MGAT1
chr5:180793097:180802680	0.138838	0.0583133	0.0911467	0.0328334	chr5:clu_22653_-	37.2528	25	0.000220435	MGAT1
chr5:180793097:180803602	-0.202007	0.254657	0.283075	0.028418	chr5:clu_22653_-	37.2528	25	0.000220435	MGAT1
chr5:180793097:180803813	0.0940801	0.0332524	0.0497001	0.0164478	chr5:clu_22653_-	37.2528	25	0.000220435	MGAT1
chr5:180793097:180808502	-0.0717546	0.00818883	0.010369	0.00218014	chr5:clu_22653_-	37.2528	25	0.000220435	MGAT1
chr5:180793097:180808648	-0.982391	0.137996	0.0702906	-0.0677058	chr5:clu_22653_-	37.2528	25	0.000220435	MGAT1
chr5:180793097:180815414	-0.553062	0.0456211	0.0356985	-0.00992255	chr5:clu_22653_-	37.2528	25	0.000220435	MGAT1
chr5:180793097:180815425	-0.599122	0.0577557	0.0431595	-0.0145962	chr5:clu_22653_-	37.2528	25	0.000220435	MGAT1
chr5:180795875:180802680	-0.0416171	0.052612	0.0686574	0.0160454	chr5:clu_22653_-	37.2528	25	0.000220435	MGAT1
chr5:180795875:180803602	-0.255559	0.0682486	0.0719089	0.00366025	chr5:clu_22653_-	37.2528	25	0.000220435	MGAT1
chr5:180795875:180803813	-0.142481	0.0214803	0.0253418	0.00386153	chr5:clu_22653_-	37.2528	25	0.000220435	MGAT1
chr5:180795875:180808502	-0.665622	0.0151271	0.0105768	-0.00455025	chr5:clu_22653_-	37.2528	25	0.000220435	MGAT1
chr5:180795875:180808648	-0.672712	0.0374173	0.0259773	-0.01144	chr5:clu_22653_-	37.2528	25	0.000220435	MGAT1
chr5:180795875:180815414	-0.732153	0.0139183	0.00910528	-0.00481304	chr5:clu_22653_-	37.2528	25	0.000220435	MGAT1
chr5:180795875:180815425	-0.198318	0.00593584	0.00662262	0.000686786	chr5:clu_22653_-	37.2528	25	0.000220435	MGAT1
chr5:180808597:180815414	2.21243	0.000302327	0.00375836	0.00345604	chr5:clu_22653_-	37.2528	25	0.000220435	MGAT1
chr5:180808597:180815425	-0.0896296	0.00361194	0.00449253	0.000880593	chr5:clu_22653_-	37.2528	25	0.000220435	MGAT1
chr5:180809076:180809364	-0.0360868	0.0329926	0.0432933	0.0103007	chr5:clu_22653_-	37.2528	25	0.000220435	MGAT1
chr5:180809076:180809374	0.725034	0.00170294	0.00478361	0.00308066	chr5:clu_22653_-	37.2528	25	0.000220435	MGAT1
chr5:180809076:180809634	0.780309	0.00548858	0.0162937	0.0108051	chr5:clu_22653_-	37.2528	25	0.000220435	MGAT1
chr5:180809076:180810040	-0.751139	0.0228527	0.0146689	-0.00818377	chr5:clu_22653_-	37.2528	25	0.000220435	MGAT1
chr5:180809076:180815414	0.13085	0.0207625	0.0321947	0.0114322	chr5:clu_22653_-	37.2528	25	0.000220435	MGAT1
chr5:180809076:180815425	-0.323159	0.027708	0.0272857	-0.00042229	chr5:clu_22653_-	37.2528	25	0.000220435	MGAT1
chr5:180815282:180815414	-0.728572	0.0427246	0.0280504	-0.0146742	chr5:clu_22653_-	37.2528	25	0.000220435	MGAT1
chr5:180815282:180815425	-0.824006	0.0308108	0.0183873	-0.0124235	chr5:clu_22653_-	37.2528	25	0.000220435	MGAT1
chr6:38061775:38062408	0.733521	0.00234231	0.00854456	0.00620225	chr6:clu_24465_+	23.6653	10	0.000221188	ZFAND3
chr6:38061775:38082392	-0.929368	0.38035	0.263054	-0.117296	chr6:clu_24465_+	23.6653	10	0.000221188	ZFAND3
chr6:38061775:38116572	-0.577113	0.017437	0.017152	-0.000284984	chr6:clu_24465_+	23.6653	10	0.000221188	ZFAND3
chr6:38061775:38152235	-0.393881	0.00260339	0.00307581	0.000472418	chr6:clu_24465_+	23.6653	10	0.000221188	ZFAND3
chr6:38062525:38082392	0.632718	0.00116988	0.00385841	0.00268853	chr6:clu_24465_+	23.6653	10	0.000221188	ZFAND3
chr6:38078282:38082392	0.551262	0.00109429	0.00332678	0.00223249	chr6:clu_24465_+	23.6653	10	0.000221188	ZFAND3
chr6:38082457:38116572	-0.50526	0.26607	0.281219	0.015149	chr6:clu_24465_+	23.6653	10	0.000221188	ZFAND3
chr6:38082457:38152235	-0.367475	0.0258325	0.0313367	0.00550427	chr6:clu_24465_+	23.6653	10	0.000221188	ZFAND3
chr6:38082457:38193836	0.557378	0.00115277	0.00352606	0.00237329	chr6:clu_24465_+	23.6653	10	0.000221188	ZFAND3
chr6:38116739:38152235	-0.337108	0.298384	0.373123	0.0747389	chr6:clu_24465_+	23.6653	10	0.000221188	ZFAND3
chr6:38116739:38193836	0.635327	0.00356357	0.0117838	0.00822021	chr6:clu_24465_+	23.6653	10	0.000221188	ZFAND3
chr10:96651651:96652698	-0.48882	0.267472	0.240585	-0.0268867	chr10:clu_3451_-	24.6212	11	0.000224574	PIK3AP1
chr10:96651651:96656798	-0.486702	0.158544	0.142909	-0.0156349	chr10:clu_3451_-	24.6212	11	0.000224574	PIK3AP1
chr10:96651651:96709567	0.267229	0.00349501	0.00669557	0.00320055	chr10:clu_3451_-	24.6212	11	0.000224574	PIK3AP1
chr10:96652838:96656798	-0.260523	0.00658613	0.00744337	0.000857234	chr10:clu_3451_-	24.6212	11	0.000224574	PIK3AP1
chr10:96652842:96656798	-0.487884	0.279988	0.252079	-0.0279092	chr10:clu_3451_-	24.6212	11	0.000224574	PIK3AP1
chr10:96656934:96669531	0.55849	0.00736415	0.0188779	0.0115138	chr10:clu_3451_-	24.6212	11	0.000224574	PIK3AP1
chr10:96656934:96673258	0.219092	0.0173453	0.0316676	0.0143223	chr10:clu_3451_-	24.6212	11	0.000224574	PIK3AP1
chr10:96656934:96709567	-0.302519	0.223783	0.242509	0.0187258	chr10:clu_3451_-	24.6212	11	0.000224574	PIK3AP1
chr10:96669623:96673258	0.855747	0.00185281	0.0063938	0.004541	chr10:clu_3451_-	24.6212	11	0.000224574	PIK3AP1
chr10:96669623:96709567	0.115007	0.00542069	0.00891833	0.00349765	chr10:clu_3451_-	24.6212	11	0.000224574	PIK3AP1
chr10:96702494:96709567	0.312347	0.0123838	0.0248191	0.0124353	chr10:clu_3451_-	24.6212	11	0.000224574	PIK3AP1
chr10:96707787:96709567	-0.301464	0.0157647	0.0171019	0.00133718	chr10:clu_3451_-	24.6212	11	0.000224574	PIK3AP1
chr16:1939143:1940778	-0.91062	0.53933	0.428678	-0.110652	chr16:clu_10772_-	16.8492	4	0.000224574	MSRB1
chr16:1939143:1941257	-0.484799	0.108142	0.131584	0.023442	chr16:clu_10772_-	16.8492	4	0.000224574	MSRB1
chr16:1940892:1941029	1.68617	0.00155256	0.0165614	0.0150089	chr16:clu_10772_-	16.8492	4	0.000224574	MSRB1
chr16:1940892:1941257	-0.541382	0.336852	0.387324	0.0504715	chr16:clu_10772_-	16.8492	4	0.000224574	MSRB1
chr16:1941167:1941257	0.250627	0.0141226	0.0358522	0.0217296	chr16:clu_10772_-	16.8492	4	0.000224574	MSRB1
chr16:81652364:81657775	-0.660425	0.447921	0.38652	-0.0614002	chr16:clu_10642_+	19.2575	6	0.000229551	CMIP
chr16:81652364:81670142	0.219061	0.00267132	0.00555461	0.00288329	chr16:clu_10642_+	19.2575	6	0.000229551	CMIP
chr16:81657816:81660884	-0.683467	0.344783	0.290744	-0.0540392	chr16:clu_10642_+	19.2575	6	0.000229551	CMIP
chr16:81657816:81670142	1.41871	0.00130868	0.00903151	0.00772283	chr16:clu_10642_+	19.2575	6	0.000229551	CMIP
chr16:81660946:81664269	-0.24323	0.109753	0.143739	0.0339857	chr16:clu_10642_+	19.2575	6	0.000229551	CMIP
chr16:81660946:81670142	-0.160553	0.0226845	0.0322695	0.00958499	chr16:clu_10642_+	19.2575	6	0.000229551	CMIP
chr16:81664349:81670142	0.109908	0.0708787	0.132141	0.0612626	chr16:clu_10642_+	19.2575	6	0.000229551	CMIP
chr9:93550691:93552107	-0.0214329	0.0701998	0.13503	0.0648305	chr9:clu_27458_+	20.3368	7	0.000237637	FAM120A
chr9:93550691:93556382	-0.510488	0.26217	0.309232	0.0470622	chr9:clu_27458_+	20.3368	7	0.000237637	FAM120A
chr9:93550691:93557827	2.36108	0.000241507	0.00503195	0.00479045	chr9:clu_27458_+	20.3368	7	0.000237637	FAM120A
chr9:93552161:93553335	0.589281	0.0100287	0.0355281	0.0254993	chr9:clu_27458_+	20.3368	7	0.000237637	FAM120A
chr9:93552161:93556382	-0.166431	0.0404209	0.0672558	0.0268349	chr9:clu_27458_+	20.3368	7	0.000237637	FAM120A
chr9:93553422:93556382	-0.266201	0.00526831	0.0079335	0.00266519	chr9:clu_27458_+	20.3368	7	0.000237637	FAM120A
chr9:93553444:93556382	-0.979123	0.0361487	0.0266851	-0.00946362	chr9:clu_27458_+	20.3368	7	0.000237637	FAM120A
chr9:93556591:93557827	-1.00668	0.575522	0.413303	-0.162219	chr9:clu_27458_+	20.3368	7	0.000237637	FAM120A
chr13:30735675:30740709	-0.340095	0.00507421	0.00375199	-0.00132222	chr13:clu_7752_+	24.4791	11	0.000241246	ALOX5AP
chr13:30735675:30744060	-0.0214058	0.22559	0.229413	0.00382311	chr13:clu_7752_+	24.4791	11	0.000241246	ALOX5AP
chr13:30735675:30752052	0.351801	0.0014703	0.00217164	0.000701333	chr13:clu_7752_+	24.4791	11	0.000241246	ALOX5AP
chr13:30742545:30744060	-0.0584164	0.00321821	0.00315384	-6.43726e-05	chr13:clu_7752_+	24.4791	11	0.000241246	ALOX5AP
chr13:30744159:30744818	-0.358635	0.00493521	0.00358218	-0.00135303	chr13:clu_7752_+	24.4791	11	0.000241246	ALOX5AP
chr13:30744159:30746625	0.263112	0.0054798	0.00740675	0.00192695	chr13:clu_7752_+	24.4791	11	0.000241246	ALOX5AP
chr13:30744159:30752052	0.071212	0.232351	0.259219	0.0268677	chr13:clu_7752_+	24.4791	11	0.000241246	ALOX5AP
chr13:30744159:30763944	-0.243435	0.00169771	0.00138273	-0.000314985	chr13:clu_7752_+	24.4791	11	0.000241246	ALOX5AP
chr13:30746744:30752052	0.0196325	0.00771135	0.00817056	0.000459205	chr13:clu_7752_+	24.4791	11	0.000241246	ALOX5AP
chr13:30752122:30755944	-0.0160068	0.277385	0.283613	0.00622799	chr13:clu_7752_+	24.4791	11	0.000241246	ALOX5AP
chr13:30752122:30763944	0.551504	0.00204489	0.00368791	0.00164302	chr13:clu_7752_+	24.4791	11	0.000241246	ALOX5AP
chr13:30756025:30763944	-0.219268	0.233043	0.194448	-0.0385947	chr13:clu_7752_+	24.4791	11	0.000241246	ALOX5AP
chr1:183546337:183547103	0.146578	0.0605303	0.0763001	0.0157698	chr1:clu_2752_+	19.1167	6	0.000246699	SMG7
chr1:183546337:183549208	0.851649	0.0904136	0.230672	0.140258	chr1:clu_2752_+	19.1167	6	0.000246699	SMG7
chr1:183546337:183549764	-0.481342	0.0330917	0.0222622	-0.0108295	chr1:clu_2752_+	19.1167	6	0.000246699	SMG7
chr1:183547252:183549208	0.205289	0.0465155	0.0621795	0.015664	chr1:clu_2752_+	19.1167	6	0.000246699	SMG7
chr1:183549288:183549764	0.101147	0.186251	0.224347	0.038096	chr1:clu_2752_+	19.1167	6	0.000246699	SMG7
chr1:183549288:183550751	-0.317465	0.0102672	0.00813713	-0.00213003	chr1:clu_2752_+	19.1167	6	0.000246699	SMG7
chr1:183549923:183550751	-0.505855	0.572931	0.376102	-0.196828	chr1:clu_2752_+	19.1167	6	0.000246699	SMG7
chr9:124384656:124405317	-0.412783	0.657652	0.51422	-0.143432	chr9:clu_28205_-	13.81	2	0.000246699	PSMB7
chr9:124384656:124412352	0.233805	0.02553	0.0381078	0.0125777	chr9:clu_28205_-	13.81	2	0.000246699	PSMB7
chr9:124405432:124412352	0.178978	0.316818	0.447672	0.130855	chr9:clu_28205_-	13.81	2	0.000246699	PSMB7
chr12:56599355:56599702	-1.85499	0.0970837	0.136808	0.0397239	chr12:clu_6243_-	15.242	3	0.000262801	BAZ2A
chr12:56599358:56599702	-2.40378	0.518148	0.421775	-0.096373	chr12:clu_6243_-	15.242	3	0.000262801	BAZ2A
chr12:56599358:56599964	6.34572	2.23152e-06	0.0114574	0.0114552	chr12:clu_6243_-	15.242	3	0.000262801	BAZ2A
chr12:56599848:56599964	-2.08694	0.384766	0.42996	0.045194	chr12:clu_6243_-	15.242	3	0.000262801	BAZ2A
chr9:89379629:89381055	0.644587	0.501585	0.540266	0.0386806	chr9:clu_27991_-	13.6849	2	0.000270775	SEMA4D
chr9:89379629:89381174	-1.32973	0.102183	0.015283	-0.0869	chr9:clu_27991_-	13.6849	2	0.000270775	SEMA4D
chr9:89381098:89381174	0.68514	0.396232	0.444451	0.0482194	chr9:clu_27991_-	13.6849	2	0.000270775	SEMA4D
chr11:119018970:119019143	-0.495321	0.404325	0.267788	-0.136537	chr11:clu_5774_+	20.0895	7	0.000272178	TRAPPC4
chr11:119018970:119021760	0.684863	0.013138	0.0283228	0.0151848	chr11:clu_5774_+	20.0895	7	0.000272178	TRAPPC4
chr11:119019317:119020150	0.0289464	0.152605	0.170732	0.0181273	chr11:clu_5774_+	20.0895	7	0.000272178	TRAPPC4
chr11:119019317:119021760	0.431367	0.0690298	0.115492	0.0464624	chr11:clu_5774_+	20.0895	7	0.000272178	TRAPPC4
chr11:119019317:119023321	-0.500684	0.0321169	0.0211575	-0.0109594	chr11:clu_5774_+	20.0895	7	0.000272178	TRAPPC4
chr11:119019424:119020150	-0.500068	0.00550314	0.00362752	-0.00187563	chr11:clu_5774_+	20.0895	7	0.000272178	TRAPPC4
chr11:119020253:119021760	0.30284	0.0731855	0.107677	0.0344914	chr11:clu_5774_+	20.0895	7	0.000272178	TRAPPC4
chr11:119021886:119023321	0.0480561	0.250097	0.285203	0.0351063	chr11:clu_5774_+	20.0895	7	0.000272178	TRAPPC4
chr7:130884396:130912110	-0.0895667	0.0418926	0.0630967	0.0212042	chr7:clu_26098_-	39.1715	28	0.000272178	LINC-PINT
chr7:130884396:130941413	1.21211	0.00147154	0.0081461	0.00667456	chr7:clu_26098_-	39.1715	28	0.000272178	LINC-PINT
chr7:130884396:130945720	0.0440222	0.0123109	0.0211922	0.00888132	chr7:clu_26098_-	39.1715	28	0.000272178	LINC-PINT
chr7:130901777:130912110	0.394439	0.00141401	0.0034556	0.00204159	chr7:clu_26098_-	39.1715	28	0.000272178	LINC-PINT
chr7:130901882:130912110	-0.611566	0.0171083	0.0152888	-0.00181943	chr7:clu_26098_-	39.1715	28	0.000272178	LINC-PINT
chr7:130906552:130912110	0.70339	0.00158964	0.00529109	0.00370145	chr7:clu_26098_-	39.1715	28	0.000272178	LINC-PINT
chr7:130912152:130912686	0.34301	0.00325949	0.00756632	0.00430683	chr7:clu_26098_-	39.1715	28	0.000272178	LINC-PINT
chr7:130912152:130912951	0.0300087	0.0501384	0.0851082	0.0349698	chr7:clu_26098_-	39.1715	28	0.000272178	LINC-PINT
chr7:130912152:130941413	0.50899	0.00500313	0.0137108	0.00870763	chr7:clu_26098_-	39.1715	28	0.000272178	LINC-PINT
chr7:130912152:130945720	-0.0414563	0.00994681	0.0157198	0.00577302	chr7:clu_26098_-	39.1715	28	0.000272178	LINC-PINT
chr7:130912152:130984053	-0.856791	0.00307742	0.00215206	-0.000925354	chr7:clu_26098_-	39.1715	28	0.000272178	LINC-PINT
chr7:130920122:130941413	-0.761872	0.00356199	0.00273895	-0.000823042	chr7:clu_26098_-	39.1715	28	0.000272178	LINC-PINT
chr7:130940733:130941413	2.71366	0.000244447	0.00607407	0.00582963	chr7:clu_26098_-	39.1715	28	0.000272178	LINC-PINT
chr7:130941858:130945720	-0.847448	0.00674635	0.00476206	-0.00198429	chr7:clu_26098_-	39.1715	28	0.000272178	LINC-PINT
chr7:130942359:130945720	1.07567	0.00163404	0.00789198	0.00625795	chr7:clu_26098_-	39.1715	28	0.000272178	LINC-PINT
chr7:130944447:130945720	-0.519143	0.0172689	0.0169267	-0.000342213	chr7:clu_26098_-	39.1715	28	0.000272178	LINC-PINT
chr7:130944889:130945720	-0.444216	0.207127	0.218819	0.0116917	chr7:clu_26098_-	39.1715	28	0.000272178	LINC-PINT
chr7:130944906:130945720	-0.269658	0.0121798	0.0153214	0.00314156	chr7:clu_26098_-	39.1715	28	0.000272178	LINC-PINT
chr7:130945835:130959869	-0.202595	0.0355814	0.0478636	0.0122822	chr7:clu_26098_-	39.1715	28	0.000272178	LINC-PINT
chr7:130945835:130961123	-0.671156	0.0863199	0.0726775	-0.0136424	chr7:clu_26098_-	39.1715	28	0.000272178	LINC-PINT
chr7:130945835:130967389	-0.903603	0.165893	0.110705	-0.0551884	chr7:clu_26098_-	39.1715	28	0.000272178	LINC-PINT
chr7:130945835:130984053	-0.903755	0.177097	0.118163	-0.0589333	chr7:clu_26098_-	39.1715	28	0.000272178	LINC-PINT
chr7:130958929:130961123	-0.508272	0.00316647	0.00313764	-2.88241e-05	chr7:clu_26098_-	39.1715	28	0.000272178	LINC-PINT
chr7:130959970:130961123	0.138375	0.00639157	0.0120913	0.00569968	chr7:clu_26098_-	39.1715	28	0.000272178	LINC-PINT
chr7:130959970:130967389	2.47727	0.000304191	0.00596732	0.00566312	chr7:clu_26098_-	39.1715	28	0.000272178	LINC-PINT
chr7:130959970:130984053	-0.480402	0.0157261	0.0160233	0.000297248	chr7:clu_26098_-	39.1715	28	0.000272178	LINC-PINT
chr7:130966238:130967389	-0.88436	0.0112372	0.00764456	-0.00359261	chr7:clu_26098_-	39.1715	28	0.000272178	LINC-PINT
chr7:130967517:130984053	-0.62416	0.0993233	0.0876496	-0.0116737	chr7:clu_26098_-	39.1715	28	0.000272178	LINC-PINT
chr7:130978528:130984053	-0.0209178	0.00298474	0.00481494	0.00183019	chr7:clu_26098_-	39.1715	28	0.000272178	LINC-PINT
chr1:24873290:24907259	-0.339709	0.00295751	0.00278025	-0.000177253	chr1:clu_254_-	25.1555	12	0.000274865	RUNX3
chr1:24873290:24919240	-0.296669	0.00850004	0.00834203	-0.000158009	chr1:clu_254_-	25.1555	12	0.000274865	RUNX3
chr1:24873290:24927574	0.933246	0.00154359	0.00518236	0.00363877	chr1:clu_254_-	25.1555	12	0.000274865	RUNX3
chr1:24902666:24907259	-0.817223	0.181569	0.105881	-0.0756877	chr1:clu_254_-	25.1555	12	0.000274865	RUNX3
chr1:24902666:24919240	-0.289414	0.0672901	0.0665201	-0.000770024	chr1:clu_254_-	25.1555	12	0.000274865	RUNX3
chr1:24902666:24927574	-0.0458839	0.0118142	0.0148994	0.00308523	chr1:clu_254_-	25.1555	12	0.000274865	RUNX3
chr1:24906361:24907259	2.33749	0.000276499	0.00378046	0.00350397	chr1:clu_254_-	25.1555	12	0.000274865	RUNX3
chr1:24907417:24919240	-0.0373003	0.197493	0.251215	0.0537218	chr1:clu_254_-	25.1555	12	0.000274865	RUNX3
chr1:24907417:24927574	1.14324	0.00298025	0.0123438	0.00936352	chr1:clu_254_-	25.1555	12	0.000274865	RUNX3
chr1:24919344:24927574	-0.136269	0.391155	0.450672	0.0595171	chr1:clu_254_-	25.1555	12	0.000274865	RUNX3
chr1:24924989:24927574	-0.816976	0.0120806	0.00704648	-0.00503409	chr1:clu_254_-	25.1555	12	0.000274865	RUNX3
chr1:24926688:24927574	-0.817234	0.00434036	0.00253103	-0.00180932	chr1:clu_254_-	25.1555	12	0.000274865	RUNX3
chr1:24926691:24927574	-0.817297	0.118	0.0688062	-0.049194	chr1:clu_254_-	25.1555	12	0.000274865	RUNX3
chr1:206729475:206729972	-0.314849	0.405567	0.335107	-0.0704599	chr1:clu_2863_+	17.7195	5	0.000274865	MAPKAPK2
chr1:206729475:206730001	-0.171537	0.00582552	0.00555515	-0.000270374	chr1:clu_2863_+	17.7195	5	0.000274865	MAPKAPK2
chr1:206729475:206730688	0.382757	0.00200113	0.00332172	0.00132059	chr1:clu_2863_+	17.7195	5	0.000274865	MAPKAPK2
chr1:206730098:206730688	-0.0363161	0.258263	0.281935	0.0236718	chr1:clu_2863_+	17.7195	5	0.000274865	MAPKAPK2
chr1:206730098:206731138	0.135459	0.0044946	0.0058261	0.00133151	chr1:clu_2863_+	17.7195	5	0.000274865	MAPKAPK2
chr1:206730763:206731138	0.00448613	0.323849	0.368255	0.0444064	chr1:clu_2863_+	17.7195	5	0.000274865	MAPKAPK2
chr8:97029494:97055529	-1.02379	0.242742	0.0671639	-0.175578	chr8:clu_27078_+	16.4825	4	0.000274865	CPQ
chr8:97029494:97066009	0.58228	0.543264	0.749044	0.205781	chr8:clu_27078_+	16.4825	4	0.000274865	CPQ
chr8:97055645:97056406	-0.386703	0.101351	0.0530277	-0.0483238	chr8:clu_27078_+	16.4825	4	0.000274865	CPQ
chr8:97055645:97066009	0.376458	0.063139	0.070861	0.00772198	chr8:clu_27078_+	16.4825	4	0.000274865	CPQ
chr8:97056545:97066009	0.451751	0.0495041	0.0599032	0.0103991	chr8:clu_27078_+	16.4825	4	0.000274865	CPQ
chr3:9689082:9689964	0.0814965	0.323104	0.336345	0.0132407	chr3:clu_20039_+	17.6948	5	0.000277297	MTMR14
chr3:9689082:9697711	-0.436879	0.0547783	0.0339565	-0.0208218	chr3:clu_20039_+	17.6948	5	0.000277297	MTMR14
chr3:9689082:9701790	0.554381	0.0966006	0.161359	0.0647584	chr3:clu_20039_+	17.6948	5	0.000277297	MTMR14
chr3:9690143:9697711	-0.538811	0.226839	0.126988	-0.0998506	chr3:clu_20039_+	17.6948	5	0.000277297	MTMR14
chr3:9690143:9701790	0.190731	0.183543	0.213118	0.029575	chr3:clu_20039_+	17.6948	5	0.000277297	MTMR14
chr3:9697866:9701790	0.149081	0.115135	0.128233	0.0130983	chr3:clu_20039_+	17.6948	5	0.000277297	MTMR14
chr8:141155970:141160632	-0.223889	0.231457	0.172705	-0.0587522	chr8:clu_27170_+	24.085	11	0.000289986	DENND3
chr8:141155970:141163333	0.0397226	0.0362597	0.0352163	-0.00104343	chr8:clu_27170_+	24.085	11	0.000289986	DENND3
chr8:141155970:141165186	-0.578812	0.0524856	0.027462	-0.0250235	chr8:clu_27170_+	24.085	11	0.000289986	DENND3
chr8:141155970:141165223	-0.564843	0.0147689	0.00783625	-0.00693267	chr8:clu_27170_+	24.085	11	0.000289986	DENND3
chr8:141155970:141166190	0.497267	0.00903297	0.013863	0.00483007	chr8:clu_27170_+	24.085	11	0.000289986	DENND3
chr8:141155989:141160632	0.391438	0.00820997	0.0113347	0.00312469	chr8:clu_27170_+	24.085	11	0.000289986	DENND3
chr8:141160787:141163333	-0.0398191	0.0960117	0.086119	-0.00989275	chr8:clu_27170_+	24.085	11	0.000289986	DENND3
chr8:141160787:141165186	0.123283	0.0405579	0.0428237	0.00226582	chr8:clu_27170_+	24.085	11	0.000289986	DENND3
chr8:141160787:141165223	-0.175659	0.0192203	0.0150501	-0.00417018	chr8:clu_27170_+	24.085	11	0.000289986	DENND3
chr8:141163429:141165186	0.107806	0.144344	0.150068	0.00572332	chr8:clu_27170_+	24.085	11	0.000289986	DENND3
chr8:141163429:141165223	0.115089	0.0188309	0.0197207	0.000889765	chr8:clu_27170_+	24.085	11	0.000289986	DENND3
chr8:141165289:141166190	0.308416	0.328821	0.417802	0.0889811	chr8:clu_27170_+	24.085	11	0.000289986	DENND3
chr11:105044572:105045291	-0.328872	0.0246444	0.0225111	-0.00213322	chr11:clu_4893_-	19.9142	7	0.000292217	CARD16,CARD17P,ENSG00000290797
chr11:105044658:105045191	-0.268725	0.0321703	0.0312073	-0.000962971	chr11:clu_4893_-	19.9142	7	0.000292217	CARD16,CARD17P,ENSG00000290797
chr11:105044658:105045291	-0.389116	0.785644	0.675682	-0.109962	chr11:clu_4893_-	19.9142	7	0.000292217	CARD16,CARD17P,ENSG00000290797
chr11:105044658:105101408	-0.282214	0.0382303	0.036589	-0.00164124	chr11:clu_4893_-	19.9142	7	0.000292217	CARD16,CARD17P,ENSG00000290797
chr11:105099421:105100513	0.732922	0.0539229	0.142425	0.0885016	chr11:clu_4893_-	19.9142	7	0.000292217	CARD16,CARD17P,ENSG00000290797
chr11:105099421:105101408	-0.0919113	0.0142532	0.0165008	0.00224754	chr11:clu_4893_-	19.9142	7	0.000292217	CARD16,CARD17P,ENSG00000290797
chr11:105100593:105101408	0.703489	0.0107441	0.027555	0.0168109	chr11:clu_4893_-	19.9142	7	0.000292217	CARD16,CARD17P,ENSG00000290797
chr11:105100779:105101408	-0.0755726	0.0403913	0.0475307	0.00713942	chr11:clu_4893_-	19.9142	7	0.000292217	CARD16,CARD17P,ENSG00000290797
chr6:166939008:166943019	0.491543	0.588592	0.697019	0.108427	chr6:clu_24133_-	16.2981	4	0.00030738	RNASET2,ENSG00000249141
chr6:166939008:166956097	0.348951	0.00798434	0.00819864	0.000214308	chr6:clu_24133_-	16.2981	4	0.00030738	RNASET2,ENSG00000249141
chr6:166952548:166955484	-0.185095	0.0150701	0.00907163	-0.00599843	chr6:clu_24133_-	16.2981	4	0.00030738	RNASET2,ENSG00000249141
chr6:166952548:166956097	0.0483344	0.364642	0.277213	-0.0874288	chr6:clu_24133_-	16.2981	4	0.00030738	RNASET2,ENSG00000249141
chr6:166955627:166956097	-0.703734	0.0237119	0.00849756	-0.0152143	chr6:clu_24133_-	16.2981	4	0.00030738	RNASET2,ENSG00000249141
chr6:33414829:33414955	0.620381	0.031438	0.0602989	0.028861	chr6:clu_24391_+	21.9401	9	0.000312297	PHF1
chr6:33414829:33414966	0.383908	0.0978383	0.148138	0.0502993	chr6:clu_24391_+	21.9401	9	0.000312297	PHF1
chr6:33414829:33415235	-0.123402	0.0112921	0.0102946	-0.000997512	chr6:clu_24391_+	21.9401	9	0.000312297	PHF1
chr6:33414829:33415590	-0.124624	0.0164335	0.0149635	-0.00147	chr6:clu_24391_+	21.9401	9	0.000312297	PHF1
chr6:33415144:33415235	-0.126251	0.239785	0.217981	-0.0218039	chr6:clu_24391_+	21.9401	9	0.000312297	PHF1
chr6:33415144:33415590	-0.125246	0.0156088	0.0142037	-0.00140506	chr6:clu_24391_+	21.9401	9	0.000312297	PHF1
chr6:33415329:33415590	-0.126284	0.246266	0.223866	-0.0224007	chr6:clu_24391_+	21.9401	9	0.000312297	PHF1
chr6:33415329:33415593	-0.125897	0.0133911	0.0121778	-0.00121336	chr6:clu_24391_+	21.9401	9	0.000312297	PHF1
chr6:33415329:33415810	-0.126163	0.00622367	0.00565824	-0.000565428	chr6:clu_24391_+	21.9401	9	0.000312297	PHF1
chr6:33415670:33415810	-0.126421	0.321723	0.292419	-0.0293042	chr6:clu_24391_+	21.9401	9	0.000312297	PHF1
chr19:14406766:14406869	0.21382	0.189483	0.215597	0.0261144	chr19:clu_14487_+	22.8678	10	0.000325533	ADGRE5
chr19:14406766:14408488	0.438766	0.00160066	0.00228068	0.000680022	chr19:clu_14487_+	22.8678	10	0.000325533	ADGRE5
chr19:14406960:14407061	0.147719	0.143258	0.152576	0.00931753	chr19:clu_14487_+	22.8678	10	0.000325533	ADGRE5
chr19:14406960:14407089	0.376446	0.00218534	0.00292563	0.000740291	chr19:clu_14487_+	22.8678	10	0.000325533	ADGRE5
chr19:14406960:14407188	-0.658639	0.0174491	0.00829741	-0.00915171	chr19:clu_14487_+	22.8678	10	0.000325533	ADGRE5
chr19:14406960:14407908	-0.0853165	0.015528	0.0131001	-0.00242788	chr19:clu_14487_+	22.8678	10	0.000325533	ADGRE5
chr19:14406960:14408488	0.099212	0.00331429	0.00336271	4.84256e-05	chr19:clu_14487_+	22.8678	10	0.000325533	ADGRE5
chr19:14407229:14407908	0.203861	0.280799	0.316332	0.0355334	chr19:clu_14487_+	22.8678	10	0.000325533	ADGRE5
chr19:14407229:14408092	-0.697691	0.00792921	0.00362609	-0.00430312	chr19:clu_14487_+	22.8678	10	0.000325533	ADGRE5
chr19:14408009:14408092	-0.135366	0.289398	0.23223	-0.0571676	chr19:clu_14487_+	22.8678	10	0.000325533	ADGRE5
chr19:14408009:14408488	0.0971897	0.0490561	0.0496723	0.000616213	chr19:clu_14487_+	22.8678	10	0.000325533	ADGRE5
chr3:113778835:113780732	0.0192542	0.0140464	0.0204211	0.0063747	chr3:clu_20477_+	20.8121	8	0.000325533	ATP6V1A
chr3:113778835:113781050	-0.616893	0.450992	0.347062	-0.10393	chr3:clu_20477_+	20.8121	8	0.000325533	ATP6V1A
chr3:113778835:113784278	-0.334489	0.00255309	0.00260585	5.27692e-05	chr3:clu_20477_+	20.8121	8	0.000325533	ATP6V1A
chr3:113778835:113784696	0.607863	0.00175957	0.0046084	0.00284883	chr3:clu_20477_+	20.8121	8	0.000325533	ATP6V1A
chr3:113778835:113786232	0.819654	0.00186034	0.00602164	0.0041613	chr3:clu_20477_+	20.8121	8	0.000325533	ATP6V1A
chr3:113780783:113781050	0.214481	0.0123689	0.021859	0.00949011	chr3:clu_20477_+	20.8121	8	0.000325533	ATP6V1A
chr3:113784438:113784696	-0.343755	0.25697	0.259862	0.00289224	chr3:clu_20477_+	20.8121	8	0.000325533	ATP6V1A
chr3:113784438:113786232	-0.328853	0.0544162	0.0558549	0.00143863	chr3:clu_20477_+	20.8121	8	0.000325533	ATP6V1A
chr3:113784833:113786232	-0.0372616	0.205034	0.281705	0.0766712	chr3:clu_20477_+	20.8121	8	0.000325533	ATP6V1A
chr8:100705673:100706651	0.0714162	0.241331	0.296509	0.0551778	chr8:clu_26533_-	16.2108	4	0.000325533	PABPC1
chr8:100705673:100709133	0.0423061	0.00238269	0.00284347	0.000460786	chr8:clu_26533_-	16.2108	4	0.000325533	PABPC1
chr8:100706805:100706887	-0.260014	0.360264	0.317766	-0.0424985	chr8:clu_26533_-	16.2108	4	0.000325533	PABPC1
chr8:100706805:100709133	0.316094	0.000993029	0.00155829	0.000565262	chr8:clu_26533_-	16.2108	4	0.000325533	PABPC1
chr8:100706997:100709133	-0.169802	0.395029	0.381324	-0.0137053	chr8:clu_26533_-	16.2108	4	0.000325533	PABPC1
chr20:38907935:38908028	-0.401105	0.620035	0.490319	-0.129716	chr20:clu_17434_+	14.6099	3	0.000404814	PPP1R16B
chr20:38907935:38908032	-0.713877	0.0223189	0.0129093	-0.00940966	chr20:clu_17434_+	14.6099	3	0.000404814	PPP1R16B
chr20:38907935:38918157	1.01286	0.0149015	0.0484585	0.0335571	chr20:clu_17434_+	14.6099	3	0.000404814	PPP1R16B
chr20:38908193:38918157	0.102119	0.342745	0.448313	0.105568	chr20:clu_17434_+	14.6099	3	0.000404814	PPP1R16B
chr7:100149565:100152716	-0.0757273	0.00451757	0.00241253	-0.00210504	chr7:clu_25315_+	17.0357	5	0.000458251	LAMTOR4
chr7:100149565:100153400	0.470751	0.0317374	0.0292733	-0.00246412	chr7:clu_25315_+	17.0357	5	0.000458251	LAMTOR4
chr7:100149579:100152653	-0.362888	0.0117707	0.00471693	-0.00705382	chr7:clu_25315_+	17.0357	5	0.000458251	LAMTOR4
chr7:100149579:100152716	-0.367879	0.0765751	0.0305334	-0.0460417	chr7:clu_25315_+	17.0357	5	0.000458251	LAMTOR4
chr7:100149579:100153400	0.70364	0.762911	0.888211	0.1253	chr7:clu_25315_+	17.0357	5	0.000458251	LAMTOR4
chr7:100152757:100153400	-0.367898	0.112488	0.0448526	-0.0676358	chr7:clu_25315_+	17.0357	5	0.000458251	LAMTOR4
chr15:63249705:63250368	-0.0532503	0.0458745	0.055332	0.00945754	chr15:clu_9726_+	15.7667	4	0.00046873	RAB8B
chr15:63249705:63255507	-0.204323	0.36937	0.383051	0.0136814	chr15:clu_9726_+	15.7667	4	0.00046873	RAB8B
chr15:63249705:63256505	-0.335119	0.0394942	0.0359356	-0.00355862	chr15:clu_9726_+	15.7667	4	0.00046873	RAB8B
chr15:63250477:63255507	0.937007	0.0145361	0.0471971	0.032661	chr15:clu_9726_+	15.7667	4	0.00046873	RAB8B
chr15:63255584:63256505	-0.344315	0.530726	0.478484	-0.0522414	chr15:clu_9726_+	15.7667	4	0.00046873	RAB8B
chr5:96740118:96740745	0.124754	0.258211	0.280631	0.0224198	chr5:clu_23042_+	15.6211	4	0.000531761	CAST
chr5:96740118:96741266	-1.19866	0.150734	0.0436135	-0.10712	chr5:clu_23042_+	15.6211	4	0.000531761	CAST
chr5:96740118:96741494	0.645744	0.00519581	0.00950774	0.00431192	chr5:clu_23042_+	15.6211	4	0.000531761	CAST
chr5:96740783:96741266	0.507551	0.20789	0.331315	0.123425	chr5:clu_23042_+	15.6211	4	0.000531761	CAST
chr5:96741358:96741494	-0.079391	0.377969	0.334933	-0.0430362	chr5:clu_23042_+	15.6211	4	0.000531761	CAST
chr2:27428731:27433249	-0.902337	0.198024	0.292507	0.0944826	chr2:clu_16138_+	14.2397	3	0.000554797	NRBP1
chr2:27428731:27433254	-0.99672	0.0237958	0.0319837	0.00818785	chr2:clu_16138_+	14.2397	3	0.000554797	NRBP1
chr2:27428731:27433673	3.34104	5.31035e-05	0.00546279	0.00540969	chr2:clu_16138_+	14.2397	3	0.000554797	NRBP1
chr2:27433483:27433673	-1.44198	0.778127	0.670047	-0.10808	chr2:clu_16138_+	14.2397	3	0.000554797	NRBP1
chr1:161052363:161052440	-0.168057	0.24983	0.218579	-0.031251	chr1:clu_1093_-	17.9004	6	0.000574349	ARHGAP30
chr1:161052363:161053258	-0.0141522	0.0163629	0.016698	0.000335088	chr1:clu_1093_-	17.9004	6	0.000574349	ARHGAP30
chr1:161052543:161052626	-0.207454	0.377905	0.317861	-0.0600443	chr1:clu_1093_-	17.9004	6	0.000574349	ARHGAP30
chr1:161052543:161053258	0.165538	0.00371816	0.0045412	0.00082304	chr1:clu_1093_-	17.9004	6	0.000574349	ARHGAP30
chr1:161052797:161053258	0.176537	0.202965	0.250634	0.0476693	chr1:clu_1093_-	17.9004	6	0.000574349	ARHGAP30
chr1:161052797:161054366	-0.176819	0.00376871	0.00326852	-0.000500188	chr1:clu_1093_-	17.9004	6	0.000574349	ARHGAP30
chr1:161053385:161054366	0.224407	0.14545	0.188419	0.0429681	chr1:clu_1093_-	17.9004	6	0.000574349	ARHGAP30
chr8:129855747:129862229	0.435767	0.421352	0.467609	0.0462576	chr8:clu_26622_-	12.6963	2	0.000577658	CYRIB
chr8:129855747:129871375	-0.697836	0.0128373	0.00458559	-0.00825174	chr8:clu_26622_-	12.6963	2	0.000577658	CYRIB
chr8:129862334:129871375	0.262069	0.565811	0.527805	-0.0380059	chr8:clu_26622_-	12.6963	2	0.000577658	CYRIB
chr1:155910506:155910656	0.154727	0.477582	0.446	-0.0315824	chr1:clu_1020_-	17.8502	6	0.000586211	RIT1
chr1:155910506:155910878	-0.0327087	0.00383362	0.0029682	-0.000865421	chr1:clu_1020_-	17.8502	6	0.000586211	RIT1
chr1:155910506:155911243	-0.30458	0.101935	0.0601361	-0.0417989	chr1:clu_1020_-	17.8502	6	0.000586211	RIT1
chr1:155910804:155910878	0.0547185	0.0136244	0.0115125	-0.00211187	chr1:clu_1020_-	17.8502	6	0.000586211	RIT1
chr1:155910804:155911066	0.0259983	0.00593138	0.00487008	-0.0010613	chr1:clu_1020_-	17.8502	6	0.000586211	RIT1
chr1:155910804:155911243	0.412436	0.388521	0.469487	0.0809651	chr1:clu_1020_-	17.8502	6	0.000586211	RIT1
chr1:155910804:155911272	-0.310591	0.00857174	0.00502655	-0.00354519	chr1:clu_1020_-	17.8502	6	0.000586211	RIT1
chr19:54885525:54885805	-0.0522463	0.00825835	0.0114015	0.00314314	chr19:clu_14953_+	16.6869	5	0.000586211	FCAR
chr19:54885525:54888007	-0.424406	0.441907	0.420506	-0.0214009	chr19:clu_14953_+	16.6869	5	0.000586211	FCAR
chr19:54885525:54889649	-0.0243867	0.0474014	0.0672913	0.0198899	chr19:clu_14953_+	16.6869	5	0.000586211	FCAR
chr19:54888220:54889649	1.06872	0.0035215	0.0149151	0.0113936	chr19:clu_14953_+	16.6869	5	0.000586211	FCAR
chr19:54888228:54889649	-0.109204	0.0703273	0.0917183	0.021391	chr19:clu_14953_+	16.6869	5	0.000586211	FCAR
chr19:54888294:54889649	-0.458477	0.428584	0.394168	-0.0344168	chr19:clu_14953_+	16.6869	5	0.000586211	FCAR
chr18:23466276:23467399	0.103566	0.344415	0.356944	0.0125296	chr18:clu_13463_+	16.6479	5	0.00059515	RIOK3
chr18:23466276:23473429	-0.486777	0.0581834	0.0334145	-0.0247689	chr18:clu_13463_+	16.6479	5	0.00059515	RIOK3
chr18:23467526:23473429	-0.0477716	0.427266	0.38062	-0.0466457	chr18:clu_13463_+	16.6479	5	0.00059515	RIOK3
chr18:23467526:23474948	-0.485018	0.0136809	0.00787071	-0.00581017	chr18:clu_13463_+	16.6479	5	0.00059515	RIOK3
chr18:23473483:23474948	0.538468	0.0331919	0.0531405	0.0199487	chr18:clu_13463_+	16.6479	5	0.00059515	RIOK3
chr18:23473626:23474948	0.377533	0.123263	0.168009	0.0447465	chr18:clu_13463_+	16.6479	5	0.00059515	RIOK3
chr6:2837999:2838549	-0.485619	0.529391	0.46865	-0.0607413	chr6:clu_23446_-	16.6575	5	0.00059515	SERPINB1
chr6:2837999:2840419	-0.458847	0.00780479	0.00709676	-0.000708033	chr6:clu_23446_-	16.6575	5	0.00059515	SERPINB1
chr6:2838686:2839335	1.25107	0.00287671	0.0144612	0.0115845	chr6:clu_23446_-	16.6575	5	0.00059515	SERPINB1
chr6:2838686:2840349	0.0801158	0.0268764	0.0418927	0.0150163	chr6:clu_23446_-	16.6575	5	0.00059515	SERPINB1
chr6:2838686:2840419	-0.315615	0.38662	0.405684	0.0190639	chr6:clu_23446_-	16.6575	5	0.00059515	SERPINB1
chr6:2838686:2840445	-0.0711064	0.0464307	0.0622154	0.0157847	chr6:clu_23446_-	16.6575	5	0.00059515	SERPINB1
chr7:66948694:66950952	-0.536926	0.617955	0.491154	-0.1268	chr7:clu_25125_+	16.6377	5	0.00059515	TMEM248
chr7:66948694:66950956	-0.62255	0.00459131	0.00334975	-0.00124156	chr7:clu_25125_+	16.6377	5	0.00059515	TMEM248
chr7:66948694:66955502	0.737473	0.00142343	0.00404632	0.0026229	chr7:clu_25125_+	16.6377	5	0.00059515	TMEM248
chr7:66951135:66953226	-0.249594	0.143128	0.151626	0.00849761	chr7:clu_25125_+	16.6377	5	0.00059515	TMEM248
chr7:66951135:66955502	0.594293	0.0077359	0.019057	0.0113211	chr7:clu_25125_+	16.6377	5	0.00059515	TMEM248
chr7:66953369:66955502	0.0773046	0.225166	0.330767	0.1056	chr7:clu_25125_+	16.6377	5	0.00059515	TMEM248
chrX:124025918:124026565	0.280277	0.00700361	0.0128305	0.00582689	chrX:clu_28702_+	21.9685	10	0.000600112	STAG2
chrX:124025918:124027742	0.372137	0.0154204	0.0309679	0.0155475	chrX:clu_28702_+	21.9685	10	0.000600112	STAG2
chrX:124025918:124028468	-0.0430843	0.0272197	0.0360887	0.008869	chrX:clu_28702_+	21.9685	10	0.000600112	STAG2
chrX:124025918:124030961	-0.595002	0.689452	0.526377	-0.163075	chrX:clu_28702_+	21.9685	10	0.000600112	STAG2
chrX:124026687:124027742	-0.15861	0.0114465	0.0135203	0.00207386	chrX:clu_28702_+	21.9685	10	0.000600112	STAG2
chrX:124026687:124028468	0.0584219	0.0253367	0.037181	0.0118443	chrX:clu_28702_+	21.9685	10	0.000600112	STAG2
chrX:124026687:124030961	0.179553	0.0595099	0.098575	0.0390651	chrX:clu_28702_+	21.9685	10	0.000600112	STAG2
chrX:124027792:124028468	0.391975	0.0247431	0.0506857	0.0259426	chrX:clu_28702_+	21.9685	10	0.000600112	STAG2
chrX:124027792:124030961	-0.491534	0.0209196	0.0177126	-0.00320702	chrX:clu_28702_+	21.9685	10	0.000600112	STAG2
chrX:124028507:124030961	0.216293	0.0714627	0.122804	0.0513416	chrX:clu_28702_+	21.9685	10	0.000600112	STAG2
chrX:124028566:124030961	-0.210426	0.0474855	0.0532566	0.00577106	chrX:clu_28702_+	21.9685	10	0.000600112	STAG2
chr1:44803153:44803268	-0.589905	0.293282	0.197684	-0.095598	chr1:clu_1972_+	15.3184	4	0.000626671	PLK3
chr1:44803153:44803600	-0.0199015	0.068819	0.0820246	0.0132056	chr1:clu_1972_+	15.3184	4	0.000626671	PLK3
chr1:44803153:44803931	0.779309	0.00242915	0.00643846	0.00400931	chr1:clu_1972_+	15.3184	4	0.000626671	PLK3
chr1:44803391:44803600	-0.103872	0.227083	0.248859	0.0217755	chr1:clu_1972_+	15.3184	4	0.000626671	PLK3
chr1:44803691:44803931	-0.06563	0.408386	0.464994	0.0566076	chr1:clu_1972_+	15.3184	4	0.000626671	PLK3
chr19:1110888:1111019	-0.145613	0.398879	0.423069	0.0241907	chr19:clu_13639_-	16.5397	5	0.000626671	SBNO2
chr19:1110888:1111506	0.0981666	0.0174826	0.0236618	0.00617924	chr19:clu_13639_-	16.5397	5	0.000626671	SBNO2
chr19:1111093:1111506	-0.066521	0.313387	0.35975	0.046363	chr19:clu_13639_-	16.5397	5	0.000626671	SBNO2
chr19:1111093:1111996	0.251906	0.00246759	0.00389478	0.0014272	chr19:clu_13639_-	16.5397	5	0.000626671	SBNO2
chr19:1111614:1111996	-0.55541	0.266841	0.187867	-0.0789738	chr19:clu_13639_-	16.5397	5	0.000626671	SBNO2
chr19:1111631:1111996	0.41747	0.000943281	0.00175693	0.000813654	chr19:clu_13639_-	16.5397	5	0.000626671	SBNO2
chr22:31262791:31265946	-0.269173	0.300773	0.279297	-0.0214758	chr22:clu_18945_+	15.3348	4	0.000626671	LIMK2
chr22:31262791:31266984	0.666647	0.00340234	0.00805428	0.00465194	chr22:clu_18945_+	15.3348	4	0.000626671	LIMK2
chr22:31266132:31266984	-0.359228	0.404125	0.342952	-0.0611732	chr22:clu_18945_+	15.3348	4	0.000626671	LIMK2
chr22:31266132:31267776	-0.086961	0.0156974	0.01749	0.00179258	chr22:clu_18945_+	15.3348	4	0.000626671	LIMK2
chr22:31267070:31267776	0.0487153	0.276002	0.352207	0.0762045	chr22:clu_18945_+	15.3348	4	0.000626671	LIMK2
chr12:56606733:56609736	-0.467961	0.681544	0.545337	-0.136207	chr12:clu_6248_-	12.5059	2	0.00062761	BAZ2A
chr12:56606733:56610114	0.370696	0.0140771	0.026056	0.0119789	chr12:clu_6248_-	12.5059	2	0.00062761	BAZ2A
chr12:56609946:56610114	0.0972642	0.304379	0.428607	0.124228	chr12:clu_6248_-	12.5059	2	0.00062761	BAZ2A
chr21:44901584:44903365	0.181365	0.00398315	0.0111825	0.00719936	chr21:clu_18425_-	12.5064	2	0.00062761	ITGB2
chr21:44901618:44903365	0.680315	0.000953839	0.00441042	0.00345658	chr21:clu_18425_-	12.5064	2	0.00062761	ITGB2
chr21:44901733:44903365	-0.86168	0.995063	0.984407	-0.0106559	chr21:clu_18425_-	12.5064	2	0.00062761	ITGB2
chr19:19494383:19495754	0.514164	0.357929	0.546584	0.188656	chr19:clu_14589_+	12.4465	2	0.000653877	GATAD2A
chr19:19494383:19496052	-0.257082	0.0105801	0.00747139	-0.00310867	chr19:clu_14589_+	12.4465	2	0.000653877	GATAD2A
chr19:19495885:19496052	-0.257082	0.631491	0.445944	-0.185547	chr19:clu_14589_+	12.4465	2	0.000653877	GATAD2A
chr20:45794017:45795345	0.0131557	0.417734	0.49146	0.0737255	chr20:clu_17481_+	16.4527	5	0.000653877	DNTTIP1
chr20:45794017:45801074	-2.05109	0.0403034	0.00601782	-0.0342856	chr20:clu_17481_+	16.4527	5	0.000653877	DNTTIP1
chr20:45795443:45796458	-0.11798	0.0334685	0.034536	0.00106754	chr20:clu_17481_+	16.4527	5	0.000653877	DNTTIP1
chr20:45795443:45801074	-0.211148	0.46638	0.438444	-0.027936	chr20:clu_17481_+	16.4527	5	0.000653877	DNTTIP1
chr20:45796559:45801074	3.08681	0.000230582	0.00586522	0.00563464	chr20:clu_17481_+	16.4527	5	0.000653877	DNTTIP1
chr20:45800160:45801074	-0.71975	0.0418835	0.0236774	-0.0182061	chr20:clu_17481_+	16.4527	5	0.000653877	DNTTIP1
chr9:113267439:113270807	-1.30336	0.00422296	0.0214808	0.0172578	chr9:clu_28137_-	12.4307	2	0.000658359	CDC26
chr9:113267439:113272427	-2.96835	0.995762	0.95828	-0.0374817	chr9:clu_28137_-	12.4307	2	0.000658359	CDC26
chr9:113270937:113272427	4.2717	1.50847e-05	0.0202389	0.0202238	chr9:clu_28137_-	12.4307	2	0.000658359	CDC26
chr11:72697195:72697323	0.389107	0.124424	0.151434	0.0270101	chr11:clu_4756_-	19.687	8	0.000684316	ARAP1
chr11:72697195:72697598	-0.775166	0.0154637	0.00587485	-0.00958889	chr11:clu_4756_-	19.687	8	0.000684316	ARAP1
chr11:72697195:72697911	-0.792636	0.01838	0.00686185	-0.0115182	chr11:clu_4756_-	19.687	8	0.000684316	ARAP1
chr11:72697195:72699005	0.116208	0.00594031	0.00550313	-0.000437172	chr11:clu_4756_-	19.687	8	0.000684316	ARAP1
chr11:72697486:72697598	0.149504	0.199365	0.190945	-0.00841912	chr11:clu_4756_-	19.687	8	0.000684316	ARAP1
chr11:72697649:72697911	0.0704208	0.185684	0.16432	-0.021364	chr11:clu_4756_-	19.687	8	0.000684316	ARAP1
chr11:72698106:72699005	0.494445	0.142287	0.192412	0.0501252	chr11:clu_4756_-	19.687	8	0.000684316	ARAP1
chr11:72698106:72699417	0.248896	0.0115999	0.0122711	0.000671125	chr11:clu_4756_-	19.687	8	0.000684316	ARAP1
chr11:72699107:72699417	0.0992211	0.296856	0.270377	-0.0264791	chr11:clu_4756_-	19.687	8	0.000684316	ARAP1
chr9:35722223:35722861	-0.188958	0.230377	0.239751	0.00937457	chr9:clu_27875_-	17.4931	6	0.000702095	TLN1
chr9:35722223:35723952	0.271107	0.00990164	0.0163242	0.00642261	chr9:clu_27875_-	17.4931	6	0.000702095	TLN1
chr9:35722223:35724572	0.160761	0.00433058	0.00639366	0.00206308	chr9:clu_27875_-	17.4931	6	0.000702095	TLN1
chr9:35722223:35725224	0.489628	0.00200337	0.00410951	0.00210614	chr9:clu_27875_-	17.4931	6	0.000702095	TLN1
chr9:35722921:35723952	-0.0886383	0.199909	0.229998	0.0300884	chr9:clu_27875_-	17.4931	6	0.000702095	TLN1
chr9:35724334:35724572	-0.438613	0.296847	0.240675	-0.0561719	chr9:clu_27875_-	17.4931	6	0.000702095	TLN1
chr9:35724959:35725224	-0.205287	0.256632	0.262749	0.00611711	chr9:clu_27875_-	17.4931	6	0.000702095	TLN1
chr14:22906368:22908333	0.0288544	0.115283	0.121792	0.00650894	chr14:clu_8034_-	27.177	16	0.000728351	RBM23
chr14:22906368:22909483	0.240957	0.0523284	0.0683447	0.0160164	chr14:clu_8034_-	27.177	16	0.000728351	RBM23
chr14:22906368:22911328	0.0226312	0.0167911	0.0176291	0.00083798	chr14:clu_8034_-	27.177	16	0.000728351	RBM23
chr14:22906368:22918999	0.282953	0.0137908	0.0187844	0.00499356	chr14:clu_8034_-	27.177	16	0.000728351	RBM23
chr14:22908380:22909483	-0.1013	0.0988047	0.0916443	-0.00716044	chr14:clu_8034_-	27.177	16	0.000728351	RBM23
chr14:22908380:22911328	-0.836746	0.0592414	0.0263362	-0.0329052	chr14:clu_8034_-	27.177	16	0.000728351	RBM23
chr14:22908380:22918999	-0.0297527	0.0106409	0.0106018	-3.91191e-05	chr14:clu_8034_-	27.177	16	0.000728351	RBM23
chr14:22908740:22909483	-0.131851	0.00239083	0.00215084	-0.000239987	chr14:clu_8034_-	27.177	16	0.000728351	RBM23
chr14:22909595:22911328	-0.0584229	0.392667	0.380166	-0.0125008	chr14:clu_8034_-	27.177	16	0.000728351	RBM23
chr14:22911403:22913724	-0.292143	0.017436	0.0133626	-0.00407334	chr14:clu_8034_-	27.177	16	0.000728351	RBM23
chr14:22911403:22917028	0.173683	0.00157946	0.00192868	0.000349218	chr14:clu_8034_-	27.177	16	0.000728351	RBM23
chr14:22911403:22917479	0.932819	0.0229464	0.0598624	0.036916	chr14:clu_8034_-	27.177	16	0.000728351	RBM23
chr14:22911403:22918999	-0.0764629	0.162853	0.154849	-0.00800333	chr14:clu_8034_-	27.177	16	0.000728351	RBM23
chr14:22913845:22918999	-0.0614522	0.00349575	0.00337423	-0.000121526	chr14:clu_8034_-	27.177	16	0.000728351	RBM23
chr14:22917166:22918999	-0.238517	0.00400514	0.00323857	-0.000766573	chr14:clu_8034_-	27.177	16	0.000728351	RBM23
chr14:22917802:22918999	-0.0589836	0.0222319	0.021512	-0.000719828	chr14:clu_8034_-	27.177	16	0.000728351	RBM23
chr14:22918715:22918999	0.203734	0.00351451	0.00442249	0.000907982	chr14:clu_8034_-	27.177	16	0.000728351	RBM23
chr12:51240461:51240655	-0.0201408	0.00264785	0.00302618	0.000378328	chr12:clu_6934_+	15.0703	4	0.000729	DAZAP2
chr12:51240461:51240871	-0.297953	0.561195	0.485805	-0.0753895	chr12:clu_6934_+	15.0703	4	0.000729	DAZAP2
chr12:51240461:51242330	0.113134	0.016217	0.0211764	0.00495942	chr12:clu_6934_+	15.0703	4	0.000729	DAZAP2
chr12:51241116:51242330	-0.00058	0.417805	0.486933	0.0691286	chr12:clu_6934_+	15.0703	4	0.000729	DAZAP2
chr12:51241116:51246061	0.20554	0.0021357	0.00305881	0.000923113	chr12:clu_6934_+	15.0703	4	0.000729	DAZAP2
chr10:96907747:96944113	-0.355557	0.129268	0.135942	0.00667389	chr10:clu_4098_+	22.5138	11	0.000744483	LCOR
chr10:96907747:96949008	-0.489368	0.0200905	0.0184816	-0.0016089	chr10:clu_4098_+	22.5138	11	0.000744483	LCOR
chr10:96907747:96954953	0.852481	0.000967972	0.00340698	0.002439	chr10:clu_4098_+	22.5138	11	0.000744483	LCOR
chr10:96944245:96949008	-0.777487	0.25308	0.174533	-0.0785468	chr10:clu_4098_+	22.5138	11	0.000744483	LCOR
chr10:96944245:96952103	1.10457	0.00100896	0.00456941	0.00356045	chr10:clu_4098_+	22.5138	11	0.000744483	LCOR
chr10:96949295:96952081	0.924295	0.00104145	0.00393851	0.00289706	chr10:clu_4098_+	22.5138	11	0.000744483	LCOR
chr10:96949295:96952103	-0.366223	0.314833	0.327574	0.0127416	chr10:clu_4098_+	22.5138	11	0.000744483	LCOR
chr10:96952196:96954953	-0.253148	0.0920542	0.107246	0.0151919	chr10:clu_4098_+	22.5138	11	0.000744483	LCOR
chr10:96952196:96958412	0.28706	0.0282823	0.0565538	0.0282715	chr10:clu_4098_+	22.5138	11	0.000744483	LCOR
chr10:96952196:96968218	-0.085805	0.0169003	0.023276	0.00637569	chr10:clu_4098_+	22.5138	11	0.000744483	LCOR
chr10:96952196:96980793	-0.375115	0.115051	0.118648	0.00359652	chr10:clu_4098_+	22.5138	11	0.000744483	LCOR
chr10:96968272:96980793	-0.465704	0.0274222	0.0258302	-0.00159197	chr10:clu_4098_+	22.5138	11	0.000744483	LCOR
chr15:63706831:63707093	-0.0283869	0.0280613	0.0231854	-0.00487586	chr15:clu_9314_-	20.5488	9	0.000744483	HERC1
chr15:63706831:63712775	0.698582	0.164679	0.281491	0.116812	chr15:clu_9314_-	20.5488	9	0.000744483	HERC1
chr15:63706831:63713353	0.00421438	0.0643805	0.0549566	-0.00942384	chr15:clu_9314_-	20.5488	9	0.000744483	HERC1
chr15:63706831:63716302	0.274893	0.0391736	0.0438342	0.00466067	chr15:clu_9314_-	20.5488	9	0.000744483	HERC1
chr15:63710207:63712775	-0.0485327	0.0136226	0.0110311	-0.00259151	chr15:clu_9314_-	20.5488	9	0.000744483	HERC1
chr15:63712895:63713353	0.113232	0.170714	0.16251	-0.00820374	chr15:clu_9314_-	20.5488	9	0.000744483	HERC1
chr15:63712895:63716302	0.097176	0.115937	0.108607	-0.00732924	chr15:clu_9314_-	20.5488	9	0.000744483	HERC1
chr15:63712899:63716302	-0.796051	0.0554454	0.0212609	-0.0341845	chr15:clu_9314_-	20.5488	9	0.000744483	HERC1
chr15:63713665:63716302	0.0155622	0.319031	0.27544	-0.0435909	chr15:clu_9314_-	20.5488	9	0.000744483	HERC1
chr15:63713692:63716302	-0.33069	0.0289564	0.0176833	-0.0112731	chr15:clu_9314_-	20.5488	9	0.000744483	HERC1
chr8:11844241:11845082	0.246809	0.00806243	0.00996175	0.00189932	chr8:clu_26267_-	18.4915	7	0.000744483	CTSB
chr8:11844241:11845661	-0.0802656	0.0018814	0.00167611	-0.000205285	chr8:clu_26267_-	18.4915	7	0.000744483	CTSB
chr8:11844820:11845082	-0.10259	0.00332426	0.00289616	-0.000428101	chr8:clu_26267_-	18.4915	7	0.000744483	CTSB
chr8:11845222:11845661	-0.114056	0.605637	0.521627	-0.0840098	chr8:clu_26267_-	18.4915	7	0.000744483	CTSB
chr8:11845222:11847052	-0.098378	0.00224048	0.00196018	-0.000280292	chr8:clu_26267_-	18.4915	7	0.000744483	CTSB
chr8:11845789:11846562	-0.0388446	0.00137682	0.00127846	-9.83549e-05	chr8:clu_26267_-	18.4915	7	0.000744483	CTSB
chr8:11845789:11847052	0.23682	0.373648	0.457082	0.0834338	chr8:clu_26267_-	18.4915	7	0.000744483	CTSB
chr8:11846616:11847052	-0.0494956	0.00382961	0.00351836	-0.000311248	chr8:clu_26267_-	18.4915	7	0.000744483	CTSB
chr3:50236453:50252100	-0.300775	0.23517	0.196125	-0.0390441	chr3:clu_20302_+	17.3499	6	0.000757458	GNAI2
chr3:50236453:50252397	0.143807	0.00282008	0.00366854	0.000848465	chr3:clu_20302_+	17.3499	6	0.000757458	GNAI2
chr3:50236453:50256192	0.464264	0.00282156	0.00505703	0.00223546	chr3:clu_20302_+	17.3499	6	0.000757458	GNAI2
chr3:50252142:50252397	-0.12037	0.224966	0.224708	-0.000257932	chr3:clu_20302_+	17.3499	6	0.000757458	GNAI2
chr3:50252538:50253024	0.126143	0.174786	0.223393	0.0486062	chr3:clu_20302_+	17.3499	6	0.000757458	GNAI2
chr3:50252538:50256192	-0.158881	0.00833015	0.00800626	-0.000323891	chr3:clu_20302_+	17.3499	6	0.000757458	GNAI2
chr3:50253184:50256192	-0.154188	0.351106	0.339042	-0.0120642	chr3:clu_20302_+	17.3499	6	0.000757458	GNAI2
chr12:122354556:122355115	-0.665908	0.561751	0.329837	-0.231914	chr12:clu_6589_-	12.1796	2	0.000782805	CLIP1
chr12:122354556:122360959	0.853401	0.146924	0.394165	0.24724	chr12:clu_6589_-	12.1796	2	0.000782805	CLIP1
chr12:122355312:122360959	-0.187493	0.291325	0.275998	-0.0153265	chr12:clu_6589_-	12.1796	2	0.000782805	CLIP1
chr1:15426018:15427150	0.174139	0.296179	0.367143	0.0709638	chr1:clu_1642_+	14.9064	4	0.000801302	EFHD2
chr1:15426018:15428593	-0.387294	0.0254927	0.0180247	-0.00746795	chr1:clu_1642_+	14.9064	4	0.000801302	EFHD2
chr1:15427284:15427723	-0.0970783	0.0027275	0.00257785	-0.000149653	chr1:clu_1642_+	14.9064	4	0.000801302	EFHD2
chr1:15427284:15428593	-0.14342	0.672021	0.606386	-0.0656349	chr1:clu_1642_+	14.9064	4	0.000801302	EFHD2
chr1:15428009:15428593	0.453653	0.00357967	0.00586834	0.00228867	chr1:clu_1642_+	14.9064	4	0.000801302	EFHD2
chr16:27342259:27344594	0.27234	0.0216402	0.0300736	0.00843344	chr16:clu_10213_+	23.3352	12	0.000801302	IL4R
chr16:27342259:27344869	0.310922	0.239313	0.345659	0.106346	chr16:clu_10213_+	23.3352	12	0.000801302	IL4R
chr16:27342259:27346467	0.295703	0.00381852	0.00543208	0.00161357	chr16:clu_10213_+	23.3352	12	0.000801302	IL4R
chr16:27344661:27344869	0.427244	0.00937183	0.0152063	0.00583447	chr16:clu_10213_+	23.3352	12	0.000801302	IL4R
chr16:27345020:27345185	-0.0926197	0.0247269	0.0238559	-0.000871059	chr16:clu_10213_+	23.3352	12	0.000801302	IL4R
chr16:27345020:27345267	0.149548	0.00508155	0.00624588	0.00116433	chr16:clu_10213_+	23.3352	12	0.000801302	IL4R
chr16:27345020:27345374	-0.0598143	0.00872352	0.00869689	-2.66295e-05	chr16:clu_10213_+	23.3352	12	0.000801302	IL4R
chr16:27345020:27345572	0.237095	0.00330572	0.00443491	0.00112919	chr16:clu_10213_+	23.3352	12	0.000801302	IL4R
chr16:27345020:27346467	-0.16603	0.231019	0.207106	-0.0239137	chr16:clu_10213_+	23.3352	12	0.000801302	IL4R
chr16:27345020:27352540	-0.325271	0.035489	0.0271319	-0.00835713	chr16:clu_10213_+	23.3352	12	0.000801302	IL4R
chr16:27345789:27346467	-0.429157	0.0754909	0.0520192	-0.0234717	chr16:clu_10213_+	23.3352	12	0.000801302	IL4R
chr16:27346618:27352540	-0.275514	0.329328	0.264621	-0.0647074	chr16:clu_10213_+	23.3352	12	0.000801302	IL4R
chr16:27346618:27352545	-0.344447	0.0126911	0.00951823	-0.00317284	chr16:clu_10213_+	23.3352	12	0.000801302	IL4R
chr1:66368065:66368787	-0.113026	0.643578	0.553251	-0.0903271	chr1:clu_2038_+	12.1286	2	0.000803682	PDE4B
chr1:66368065:66372313	-0.179213	0.02632	0.0211769	-0.00514311	chr1:clu_2038_+	12.1286	2	0.000803682	PDE4B
chr1:66368969:66372313	0.292239	0.330102	0.425573	0.0954702	chr1:clu_2038_+	12.1286	2	0.000803682	PDE4B
chr3:157150381:157151729	0.297539	0.028789	0.0569945	0.0282055	chr3:clu_19843_-	13.5542	3	0.000824402	CCNL1
chr3:157150381:157151917	0.0540917	0.0168743	0.0261882	0.00931385	chr3:clu_19843_-	13.5542	3	0.000824402	CCNL1
chr3:157150381:157152177	-0.527894	0.853701	0.74034	-0.113361	chr3:clu_19843_-	13.5542	3	0.000824402	CCNL1
chr3:157151930:157152177	0.176263	0.100635	0.176477	0.0758415	chr3:clu_19843_-	13.5542	3	0.000824402	CCNL1
chr16:2586893:2595793	-0.683605	0.491411	0.366163	-0.125248	chr16:clu_10024_+	12.0859	2	0.000825278	PDPK1
chr16:2586893:2597651	1.05618	0.036134	0.153364	0.11723	chr16:clu_10024_+	12.0859	2	0.000825278	PDPK1
chr16:2597275:2597651	-0.372574	0.472455	0.480473	0.00801802	chr16:clu_10024_+	12.0859	2	0.000825278	PDPK1
chr15:67209544:67220489	-0.691041	0.01804	0.0206451	0.00260512	chr15:clu_9363_-	18.2438	7	0.000844777	AAGAB
chr15:67209544:67226901	-0.296201	0.0913229	0.155109	0.0637862	chr15:clu_9363_-	18.2438	7	0.000844777	AAGAB
chr15:67209544:67231230	-1.3818	0.0214841	0.0123227	-0.00916136	chr15:clu_9363_-	18.2438	7	0.000844777	AAGAB
chr15:67209544:67231814	-1.047	0.615703	0.493583	-0.122119	chr15:clu_9363_-	18.2438	7	0.000844777	AAGAB
chr15:67220540:67226901	0.633644	0.00370828	0.0159609	0.0122526	chr15:clu_9363_-	18.2438	7	0.000844777	AAGAB
chr15:67226950:67231230	4.47025	0.000255281	0.0509471	0.0506918	chr15:clu_9363_-	18.2438	7	0.000844777	AAGAB
chr15:67226950:67231814	-0.578894	0.120451	0.154204	0.0337531	chr15:clu_9363_-	18.2438	7	0.000844777	AAGAB
chr15:67231332:67231814	-1.10896	0.129036	0.0972279	-0.0318081	chr15:clu_9363_-	18.2438	7	0.000844777	AAGAB
chr18:69867411:69873144	-0.0718018	0.547983	0.439704	-0.108279	chr18:clu_13363_-	13.5043	3	0.000844777	CD226
chr18:69867411:69895701	-0.536432	0.0719384	0.0362717	-0.0356667	chr18:clu_13363_-	13.5043	3	0.000844777	CD226
chr18:69873246:69895701	0.478078	0.36903	0.513175	0.144144	chr18:clu_13363_-	13.5043	3	0.000844777	CD226
chr18:69878815:69895701	0.130156	0.0110485	0.0108494	-0.00019909	chr18:clu_13363_-	13.5043	3	0.000844777	CD226
chr2:54987698:54997707	-0.479199	0.0150831	0.0138883	-0.00119488	chr2:clu_15287_-	19.2589	8	0.000863112	RTN4
chr2:54987698:55010087	-1.4415	0.22679	0.0797733	-0.147016	chr2:clu_15287_-	19.2589	8	0.000863112	RTN4
chr2:54987698:55025086	-0.0336455	0.196191	0.282057	0.0858659	chr2:clu_15287_-	19.2589	8	0.000863112	RTN4
chr2:54987698:55028164	-0.557358	0.13414	0.114228	-0.0199127	chr2:clu_15287_-	19.2589	8	0.000863112	RTN4
chr2:54987698:55049745	-0.621563	0.222009	0.177296	-0.0447131	chr2:clu_15287_-	19.2589	8	0.000863112	RTN4
chr2:54987698:55050428	-0.646711	0.0292002	0.0227401	-0.00646009	chr2:clu_15287_-	19.2589	8	0.000863112	RTN4
chr2:54997737:55025086	3.71088	0.000380839	0.023154	0.0227732	chr2:clu_15287_-	19.2589	8	0.000863112	RTN4
chr2:55027485:55028164	0.129209	0.137603	0.232816	0.0952126	chr2:clu_15287_-	19.2589	8	0.000863112	RTN4
chr2:55028220:55049745	-0.0601125	0.0386027	0.0540481	0.0154454	chr2:clu_15287_-	19.2589	8	0.000863112	RTN4
chr4:38035698:38044362	-0.835137	0.351549	0.227682	-0.123867	chr4:clu_21015_+	17.0889	6	0.000881592	TBC1D1
chr4:38035698:38049618	0.337232	0.0140242	0.0293343	0.0153101	chr4:clu_21015_+	17.0889	6	0.000881592	TBC1D1
chr4:38035698:38054199	0.5249	0.00717684	0.0181106	0.0109338	chr4:clu_21015_+	17.0889	6	0.000881592	TBC1D1
chr4:38045903:38049045	0.135474	0.00922105	0.0157636	0.00654253	chr4:clu_21015_+	17.0889	6	0.000881592	TBC1D1
chr4:38045903:38049618	-0.100545	0.183778	0.248123	0.0643444	chr4:clu_21015_+	17.0889	6	0.000881592	TBC1D1
chr4:38049090:38049618	0.293091	0.00672492	0.013459	0.00673411	chr4:clu_21015_+	17.0889	6	0.000881592	TBC1D1
chr4:38049898:38054199	-0.355015	0.427526	0.447528	0.020002	chr4:clu_21015_+	17.0889	6	0.000881592	TBC1D1
chr3:122718745:122720255	1.2004	0.00432212	0.0191605	0.0148384	chr3:clu_20504_+	15.9253	5	0.000895086	PARP14
chr3:122718958:122720255	-0.271679	0.568697	0.578461	0.00976431	chr3:clu_20504_+	15.9253	5	0.000895086	PARP14
chr3:122718958:122727812	0.401471	0.0117185	0.0233675	0.011649	chr3:clu_20504_+	15.9253	5	0.000895086	PARP14
chr3:122720388:122721088	-0.512568	0.119013	0.095142	-0.0238714	chr3:clu_20504_+	15.9253	5	0.000895086	PARP14
chr3:122720388:122727812	-0.0402665	0.152767	0.19585	0.043083	chr3:clu_20504_+	15.9253	5	0.000895086	PARP14
chr3:122721653:122727812	-0.777361	0.143483	0.0880192	-0.0554634	chr3:clu_20504_+	15.9253	5	0.000895086	PARP14
chr1:27615844:27616857	-0.186065	0.319075	0.289931	-0.0291442	chr1:clu_278_-	20.1881	9	0.000907008	FGR
chr1:27615844:27621559	0.694279	0.00434934	0.00953133	0.00518199	chr1:clu_278_-	20.1881	9	0.000907008	FGR
chr1:27617006:27617193	-0.311467	0.1879	0.150614	-0.0372854	chr1:clu_278_-	20.1881	9	0.000907008	FGR
chr1:27617006:27618957	-0.355536	0.0151969	0.0116562	-0.00354071	chr1:clu_278_-	20.1881	9	0.000907008	FGR
chr1:27617006:27621559	0.12365	0.0981584	0.121573	0.0234144	chr1:clu_278_-	20.1881	9	0.000907008	FGR
chr1:27617006:27635065	0.200367	0.0110442	0.0147694	0.00372515	chr1:clu_278_-	20.1881	9	0.000907008	FGR
chr1:27617296:27621559	-0.0345668	0.186996	0.19771	0.010714	chr1:clu_278_-	20.1881	9	0.000907008	FGR
chr1:27619173:27621559	-0.357068	0.029515	0.0226037	-0.00691136	chr1:clu_278_-	20.1881	9	0.000907008	FGR
chr1:27625151:27626046	0.0443981	0.0734576	0.084048	0.0105903	chr1:clu_278_-	20.1881	9	0.000907008	FGR
chr1:27625151:27635065	0.182009	0.0743076	0.0975634	0.0232559	chr1:clu_278_-	20.1881	9	0.000907008	FGR
chr8:58572314:58575900	-0.328614	0.53444	0.499983	-0.0344577	chr8:clu_27004_+	13.2433	3	0.0010454	SDCBP
chr8:58572314:58575903	-0.366526	0.149357	0.13453	-0.0148279	chr8:clu_27004_+	13.2433	3	0.0010454	SDCBP
chr8:58572314:58578033	0.818171	0.00119975	0.00353336	0.00233361	chr8:clu_27004_+	13.2433	3	0.0010454	SDCBP
chr8:58576061:58578033	-0.12303	0.315003	0.361955	0.046952	chr8:clu_27004_+	13.2433	3	0.0010454	SDCBP
chr12:56286620:56291631	-2.99236	0.0258983	0.00137654	-0.0245218	chr12:clu_6234_-	17.927	7	0.00105493	CS,ENSG00000144785
chr12:56286620:56300160	0.051401	0.0210736	0.0235042	0.0024306	chr12:clu_6234_-	17.927	7	0.00105493	CS,ENSG00000144785
chr12:56286645:56291220	-0.679142	0.0211824	0.0113792	-0.0098032	chr12:clu_6234_-	17.927	7	0.00105493	CS,ENSG00000144785
chr12:56286645:56291631	0.895207	0.013694	0.0355138	0.0218198	chr12:clu_6234_-	17.927	7	0.00105493	CS,ENSG00000144785
chr12:56286645:56298609	3.77349	0.000177743	0.00819748	0.00801974	chr12:clu_6234_-	17.927	7	0.00105493	CS,ENSG00000144785
chr12:56286645:56300160	-0.0314232	0.835911	0.858216	0.0223051	chr12:clu_6234_-	17.927	7	0.00105493	CS,ENSG00000144785
chr12:56291793:56300160	-0.274458	0.0679065	0.0546764	-0.0132302	chr12:clu_6234_-	17.927	7	0.00105493	CS,ENSG00000144785
chr12:56298691:56300160	-0.742708	0.0141567	0.0071366	-0.00702009	chr12:clu_6234_-	17.927	7	0.00105493	CS,ENSG00000144785
chr9:79576177:79612656	-0.0599322	0.140255	0.152108	0.011853	chr9:clu_27405_+	26.4683	16	0.00105493	TLE4
chr9:79576177:79627374	-0.414272	0.0156759	0.0119283	-0.0037476	chr9:clu_27405_+	26.4683	16	0.00105493	TLE4
chr9:79612718:79627374	-0.133087	0.188032	0.189538	0.0015054	chr9:clu_27405_+	26.4683	16	0.00105493	TLE4
chr9:79612718:79649820	0.166606	0.00190912	0.00259688	0.000687758	chr9:clu_27405_+	26.4683	16	0.00105493	TLE4
chr9:79627448:79649820	-0.433981	0.174771	0.130393	-0.0443774	chr9:clu_27405_+	26.4683	16	0.00105493	TLE4
chr9:79627448:79652590	0.114431	0.0114737	0.0148136	0.00333995	chr9:clu_27405_+	26.4683	16	0.00105493	TLE4
chr9:79627448:79652593	-0.0730787	0.0354818	0.0379778	0.00249602	chr9:clu_27405_+	26.4683	16	0.00105493	TLE4
chr9:79627448:79704783	0.604743	0.00227791	0.00480214	0.00252423	chr9:clu_27405_+	26.4683	16	0.00105493	TLE4
chr9:79649858:79650903	0.138077	0.00737517	0.00974989	0.00237473	chr9:clu_27405_+	26.4683	16	0.00105493	TLE4
chr9:79649858:79652590	-0.435435	0.14622	0.108934	-0.0372865	chr9:clu_27405_+	26.4683	16	0.00105493	TLE4
chr9:79649858:79652593	-0.140522	0.0185852	0.0185952	1.00305e-05	chr9:clu_27405_+	26.4683	16	0.00105493	TLE4
chr9:79650986:79652590	0.299702	0.0044138	0.00685856	0.00244477	chr9:clu_27405_+	26.4683	16	0.00105493	TLE4
chr9:79652794:79654059	0.0322111	0.126303	0.150199	0.0238953	chr9:clu_27405_+	26.4683	16	0.00105493	TLE4
chr9:79652794:79704783	0.544427	0.00816119	0.0161978	0.00803664	chr9:clu_27405_+	26.4683	16	0.00105493	TLE4
chr9:79654075:79669599	-0.0553065	0.0027401	0.00298545	0.000245346	chr9:clu_27405_+	26.4683	16	0.00105493	TLE4
chr9:79654075:79704783	0.0710524	0.111637	0.138015	0.0263784	chr9:clu_27405_+	26.4683	16	0.00105493	TLE4
chr9:79670441:79704783	-0.225635	0.00468799	0.00430781	-0.000380177	chr9:clu_27405_+	26.4683	16	0.00105493	TLE4
chr12:53462567:53464760	0.17305	0.215817	0.239851	0.0240343	chr12:clu_6961_+	18.9426	8	0.00106342	PCBP2,ENSG00000257379
chr12:53462567:53464765	-1.25718	0.00905474	0.00240765	-0.00664709	chr12:clu_6961_+	18.9426	8	0.00106342	PCBP2,ENSG00000257379
chr12:53462567:53465932	0.00358075	0.144293	0.135364	-0.00892943	chr12:clu_6961_+	18.9426	8	0.00106342	PCBP2,ENSG00000257379
chr12:53462567:53467221	0.198543	0.0338509	0.038592	0.00474115	chr12:clu_6961_+	18.9426	8	0.00106342	PCBP2,ENSG00000257379
chr12:53464852:53465932	0.030203	0.203844	0.196389	-0.00745537	chr12:clu_6961_+	18.9426	8	0.00106342	PCBP2,ENSG00000257379
chr12:53464852:53467221	0.181847	0.0170831	0.0191533	0.00207018	chr12:clu_6961_+	18.9426	8	0.00106342	PCBP2,ENSG00000257379
chr12:53465031:53465932	0.159033	0.00776573	0.00851042	0.000744686	chr12:clu_6961_+	18.9426	8	0.00106342	PCBP2,ENSG00000257379
chr12:53465031:53467221	0.468282	0.00091242	0.00136229	0.000449866	chr12:clu_6961_+	18.9426	8	0.00106342	PCBP2,ENSG00000257379
chr12:53465973:53467221	0.0426365	0.367379	0.35837	-0.00900825	chr12:clu_6961_+	18.9426	8	0.00106342	PCBP2,ENSG00000257379
chr22:18150222:18157558	-0.648669	0.390124	0.408916	0.0187924	chr22:clu_18820_+	18.9485	8	0.00106342	USP18
chr22:18150222:18160172	-0.533488	0.00878789	0.0103357	0.00154778	chr22:clu_18820_+	18.9485	8	0.00106342	USP18
chr22:18153018:18157558	2.94583	0.000490019	0.0186945	0.0182045	chr22:clu_18820_+	18.9485	8	0.00106342	USP18
chr22:18157820:18158780	-0.08796	0.0601076	0.110376	0.0502682	chr22:clu_18820_+	18.9485	8	0.00106342	USP18
chr22:18157820:18160172	-1.06866	0.462894	0.318796	-0.144098	chr22:clu_18820_+	18.9485	8	0.00106342	USP18
chr22:18157859:18158780	-0.404138	0.0123482	0.0165285	0.00418032	chr22:clu_18820_+	18.9485	8	0.00106342	USP18
chr22:18157859:18160172	-0.108724	0.032628	0.0586837	0.0260557	chr22:clu_18820_+	18.9485	8	0.00106342	USP18
chr22:18158918:18160172	-0.173762	0.0270758	0.0456312	0.0185554	chr22:clu_18820_+	18.9485	8	0.00106342	USP18
chr22:18158980:18160172	0.079575	0.00554448	0.0120383	0.00649381	chr22:clu_18820_+	18.9485	8	0.00106342	USP18
chr16:29968254:29971408	0.718049	0.422755	0.489546	0.0667909	chr16:clu_10267_+	14.4711	4	0.0010726	TMEM219
chr16:29968254:29972950	-0.324989	0.051357	0.0209565	-0.0304005	chr16:clu_10267_+	14.4711	4	0.0010726	TMEM219
chr16:29971578:29972042	-0.389132	0.035436	0.0135615	-0.0218745	chr16:clu_10267_+	14.4711	4	0.0010726	TMEM219
chr16:29971578:29972950	0.589321	0.457307	0.465593	0.0082861	chr16:clu_10267_+	14.4711	4	0.0010726	TMEM219
chr16:29972140:29972950	-0.593249	0.0331446	0.0103426	-0.022802	chr16:clu_10267_+	14.4711	4	0.0010726	TMEM219
chr1:155958396:155961661	-0.0499144	0.420681	0.506152	0.0854713	chr1:clu_1006_-	11.7191	2	0.0010788	ARHGEF2
chr1:155958396:155962105	0.542223	0.0328174	0.071383	0.0385656	chr1:clu_1006_-	11.7191	2	0.0010788	ARHGEF2
chr1:155961909:155962105	-0.492308	0.546502	0.422465	-0.124037	chr1:clu_1006_-	11.7191	2	0.0010788	ARHGEF2
chr11:118763306:118765209	0.383226	0.416723	0.4827	0.0659767	chr11:clu_4959_-	11.7079	2	0.00108304	DDX6
chr11:118763306:118768223	-0.50963	0.0125637	0.00595913	-0.00660452	chr11:clu_4959_-	11.7079	2	0.00108304	DDX6
chr11:118765355:118768223	0.126403	0.570713	0.511341	-0.0593721	chr11:clu_4959_-	11.7079	2	0.00108304	DDX6
chr9:27556796:27558491	-1.0086	0.652664	0.48693	-0.165734	chr9:clu_27811_-	17.8442	7	0.00108468	C9orf72
chr9:27556796:27560227	2.73119	0.000177609	0.00557713	0.00539952	chr9:clu_27811_-	17.8442	7	0.00108468	C9orf72
chr9:27556796:27561585	-1.00533	0.0113466	0.00849296	-0.00285359	chr9:clu_27811_-	17.8442	7	0.00108468	C9orf72
chr9:27558570:27560227	0.321095	0.00480405	0.0135476	0.00874354	chr9:clu_27811_-	17.8442	7	0.00108468	C9orf72
chr9:27558573:27560227	-0.0434926	0.0394952	0.0773501	0.0378548	chr9:clu_27811_-	17.8442	7	0.00108468	C9orf72
chr9:27558607:27560227	-0.330323	0.0978264	0.143815	0.0459883	chr9:clu_27811_-	17.8442	7	0.00108468	C9orf72
chr9:27558993:27560227	-0.250267	0.0102881	0.0163852	0.00609705	chr9:clu_27811_-	17.8442	7	0.00108468	C9orf72
chr9:27560299:27561585	-0.414278	0.183398	0.247902	0.0645044	chr9:clu_27811_-	17.8442	7	0.00108468	C9orf72
chr20:49637442:49639678	0.250524	0.442617	0.541584	0.0989667	chr20:clu_17936_-	11.669	2	0.00111007	B4GALT5
chr20:49637442:49640478	-0.10233	0.0172376	0.0148208	-0.0024168	chr20:clu_17936_-	11.669	2	0.00111007	B4GALT5
chr20:49639800:49640478	-0.148194	0.540145	0.443596	-0.0965499	chr20:clu_17936_-	11.669	2	0.00111007	B4GALT5
chr1:8868057:8868441	1.09712	0.000802411	0.00411195	0.00330953	chr1:clu_90_-	13.0986	3	0.00111743	ENO1
chr1:8868057:8870452	-0.558288	0.518862	0.507887	-0.0109747	chr1:clu_90_-	13.0986	3	0.00111743	ENO1
chr1:8868057:8871891	0.0241765	0.0257473	0.0451241	0.0193768	chr1:clu_90_-	13.0986	3	0.00111743	ENO1
chr1:8870510:8871891	-0.56301	0.454589	0.442877	-0.0117116	chr1:clu_90_-	13.0986	3	0.00111743	ENO1
chr3:12901522:12908349	0.274891	0.119866	0.154166	0.0343007	chr3:clu_19225_-	16.6847	6	0.00113104	IQSEC1
chr3:12901522:12911629	-0.187445	0.0209081	0.0169363	-0.00397175	chr3:clu_19225_-	16.6847	6	0.00113104	IQSEC1
chr3:12908525:12908801	-0.192204	0.0269922	0.0217609	-0.00523131	chr3:clu_19225_-	16.6847	6	0.00113104	IQSEC1
chr3:12908525:12909273	0.743086	0.118527	0.243471	0.124944	chr3:clu_19225_-	16.6847	6	0.00113104	IQSEC1
chr3:12908525:12911629	-0.212761	0.0596444	0.0471064	-0.012538	chr3:clu_19225_-	16.6847	6	0.00113104	IQSEC1
chr3:12909434:12911629	-0.212783	0.635755	0.502101	-0.133655	chr3:clu_19225_-	16.6847	6	0.00113104	IQSEC1
chr3:12909694:12911629	-0.212783	0.0183072	0.0144585	-0.00384872	chr3:clu_19225_-	16.6847	6	0.00113104	IQSEC1
chr8:67302466:67343164	-3.50641	0.996433	0.901594	-0.0948384	chr8:clu_26436_-	11.6339	2	0.00113104	ARFGEF1
chr8:67314867:67343164	-0.386332	0.00354978	0.0727443	0.0691945	chr8:clu_26436_-	11.6339	2	0.00113104	ARFGEF1
chr8:67320512:67343164	3.89274	1.73501e-05	0.0256613	0.0256439	chr8:clu_26436_-	11.6339	2	0.00113104	ARFGEF1
chr9:89350852:89354786	-1.59777	0.0287825	0.00983009	-0.0189524	chr9:clu_27440_+	16.637	6	0.00117179	SECISBP2
chr9:89350852:89357411	-0.470924	0.111397	0.117405	0.00600739	chr9:clu_27440_+	16.637	6	0.00117179	SECISBP2
chr9:89350852:89357999	-0.951182	0.361178	0.235483	-0.125695	chr9:clu_27440_+	16.637	6	0.00117179	SECISBP2
chr9:89350852:89358721	3.30741	0.00068469	0.0315657	0.030881	chr9:clu_27440_+	16.637	6	0.00117179	SECISBP2
chr9:89357565:89357999	-0.308789	0.0710439	0.0880546	0.0170107	chr9:clu_27440_+	16.637	6	0.00117179	SECISBP2
chr9:89358191:89358721	-0.471682	0.387109	0.407676	0.0205668	chr9:clu_27440_+	16.637	6	0.00117179	SECISBP2
chr9:89358572:89358721	0.492935	0.0398041	0.109986	0.070182	chr9:clu_27440_+	16.637	6	0.00117179	SECISBP2
chr1:36475673:36475769	-0.158011	0.0191248	0.0193343	0.000209481	chr1:clu_358_-	15.3207	5	0.00138162	CSF3R
chr1:36475673:36477605	0.083952	0.0871262	0.112192	0.0250661	chr1:clu_358_-	15.3207	5	0.00138162	CSF3R
chr1:36475673:36479433	0.202391	0.231859	0.336106	0.104246	chr1:clu_358_-	15.3207	5	0.00138162	CSF3R
chr1:36475967:36477605	0.495654	0.0108186	0.0210275	0.0102088	chr1:clu_358_-	15.3207	5	0.00138162	CSF3R
chr1:36477677:36479019	-0.204729	0.0239649	0.0231216	-0.000843339	chr1:clu_358_-	15.3207	5	0.00138162	CSF3R
chr1:36477677:36479433	-0.419257	0.627106	0.488219	-0.138887	chr1:clu_358_-	15.3207	5	0.00138162	CSF3R
chr14:102876525:102886189	0.31395	0.247084	0.277594	0.0305101	chr14:clu_8957_+	21.4671	11	0.00138785	TRAF3
chr14:102876525:102889560	0.729803	0.0016826	0.00286516	0.00118256	chr14:clu_8957_+	21.4671	11	0.00138785	TRAF3
chr14:102876525:102891325	-0.336877	0.0437379	0.0256314	-0.0181064	chr14:clu_8957_+	21.4671	11	0.00138785	TRAF3
chr14:102876525:102897261	-1.00969	0.0391306	0.0117012	-0.0274294	chr14:clu_8957_+	21.4671	11	0.00138785	TRAF3
chr14:102876525:102903255	0.359922	0.00904181	0.0106362	0.00159439	chr14:clu_8957_+	21.4671	11	0.00138785	TRAF3
chr14:102886269:102889560	0.517497	0.0934388	0.128674	0.0352356	chr14:clu_8957_+	21.4671	11	0.00138785	TRAF3
chr14:102886269:102891325	0.14107	0.0688323	0.0650544	-0.00377786	chr14:clu_8957_+	21.4671	11	0.00138785	TRAF3
chr14:102886269:102897261	-0.629583	0.0206754	0.00904165	-0.0116337	chr14:clu_8957_+	21.4671	11	0.00138785	TRAF3
chr14:102889634:102891325	0.356634	0.0961035	0.112679	0.0165753	chr14:clu_8957_+	21.4671	11	0.00138785	TRAF3
chr14:102891417:102897261	0.0736708	0.189761	0.167657	-0.0221044	chr14:clu_8957_+	21.4671	11	0.00138785	TRAF3
chr14:102891417:102903255	-0.739803	0.0110993	0.00434731	-0.00675195	chr14:clu_8957_+	21.4671	11	0.00138785	TRAF3
chr14:102897401:102903255	0.223409	0.179413	0.184119	0.00470583	chr14:clu_8957_+	21.4671	11	0.00138785	TRAF3
chr16:2618578:2618822	-0.343687	0.232347	0.339964	0.107616	chr16:clu_10782_-	20.4697	10	0.00142987	PDPK2P,ENSG00000290728
chr16:2618578:2622690	0.374375	0.00317746	0.00953292	0.00635546	chr16:clu_10782_-	20.4697	10	0.00142987	PDPK2P,ENSG00000290728
chr16:2618578:2638670	-1.53679	0.0182178	0.00808412	-0.0101337	chr16:clu_10782_-	20.4697	10	0.00142987	PDPK2P,ENSG00000290728
chr16:2618885:2633739	2.7478	0.000235829	0.00759465	0.00735882	chr16:clu_10782_-	20.4697	10	0.00142987	PDPK2P,ENSG00000290728
chr16:2618890:2622690	-0.765314	0.234527	0.225101	-0.00942589	chr16:clu_10782_-	20.4697	10	0.00142987	PDPK2P,ENSG00000290728
chr16:2618890:2633739	0.156495	0.00689602	0.0166387	0.0097427	chr16:clu_10782_-	20.4697	10	0.00142987	PDPK2P,ENSG00000290728
chr16:2618890:2638670	3.15846	0.000348904	0.016942	0.0165931	chr16:clu_10782_-	20.4697	10	0.00142987	PDPK2P,ENSG00000290728
chr16:2622765:2633739	-1.02834	0.197552	0.145758	-0.0517935	chr16:clu_10782_-	20.4697	10	0.00142987	PDPK2P,ENSG00000290728
chr16:2633836:2634495	-1.1926	0.168667	0.105596	-0.0630707	chr16:clu_10782_-	20.4697	10	0.00142987	PDPK2P,ENSG00000290728
chr16:2633836:2638670	-1.00294	0.0888166	0.0672167	-0.0215999	chr16:clu_10782_-	20.4697	10	0.00142987	PDPK2P,ENSG00000290728
chr16:2638421:2638670	-0.56745	0.0492142	0.0575713	0.00835714	chr16:clu_10782_-	20.4697	10	0.00142987	PDPK2P,ENSG00000290728
chr8:143922395:143922504	0.0567238	0.388788	0.362952	-0.025836	chr8:clu_26703_-	11.3565	2	0.00143586	PLEC
chr8:143922395:143926784	0.507559	0.34288	0.502428	0.159548	chr8:clu_26703_-	11.3565	2	0.00143586	PLEC
chr8:143925884:143926784	-0.564282	0.268332	0.13462	-0.133712	chr8:clu_26703_-	11.3565	2	0.00143586	PLEC
chr1:153948329:153948458	0.527988	0.258923	0.351898	0.0929747	chr1:clu_950_-	19.4137	9	0.00148955	CRTC2
chr1:153948329:153952018	0.762807	0.00516731	0.00888158	0.00371428	chr1:clu_950_-	19.4137	9	0.00148955	CRTC2
chr1:153948644:153949115	0.518679	0.203905	0.274556	0.0706508	chr1:clu_950_-	19.4137	9	0.00148955	CRTC2
chr1:153948644:153951260	-0.410127	0.020335	0.0108161	-0.00951887	chr1:clu_950_-	19.4137	9	0.00148955	CRTC2
chr1:153948644:153952018	-0.193102	0.0100459	0.0066385	-0.00340742	chr1:clu_950_-	19.4137	9	0.00148955	CRTC2
chr1:153948644:153952397	-1.01233	0.0136903	0.00398754	-0.00970276	chr1:clu_950_-	19.4137	9	0.00148955	CRTC2
chr1:153949384:153951260	-0.276417	0.0882011	0.0536254	-0.0345757	chr1:clu_950_-	19.4137	9	0.00148955	CRTC2
chr1:153949384:153952018	0.553244	0.00767161	0.010693	0.00302141	chr1:clu_950_-	19.4137	9	0.00148955	CRTC2
chr1:153951666:153952018	-0.459284	0.111103	0.0562604	-0.0548422	chr1:clu_950_-	19.4137	9	0.00148955	CRTC2
chr1:153952262:153952397	-0.0114535	0.280958	0.222644	-0.0583143	chr1:clu_950_-	19.4137	9	0.00148955	CRTC2
chr12:10108:10197	-0.505416	0.00151601	0.0017014	0.000185395	chr12:clu_6667_+	41.7285	36	0.00148955	NA
chr12:10113:10192	0.203554	0.0045498	0.0103753	0.00582548	chr12:clu_6667_+	41.7285	36	0.00148955	NA
chr12:10113:10197	-0.688863	0.00215846	0.00201641	-0.000142046	chr12:clu_6667_+	41.7285	36	0.00148955	NA
chr12:10113:10204	-0.654738	0.164518	0.159027	-0.00549148	chr12:clu_6667_+	41.7285	36	0.00148955	NA
chr12:10113:10210	-0.710119	0.162855	0.148938	-0.0139171	chr12:clu_6667_+	41.7285	36	0.00148955	NA
chr12:10113:10216	-0.693009	0.153268	0.142589	-0.0106788	chr12:clu_6667_+	41.7285	36	0.00148955	NA
chr12:10113:10222	-0.69849	0.149559	0.138378	-0.0111809	chr12:clu_6667_+	41.7285	36	0.00148955	NA
chr12:10113:10228	-0.708312	0.147354	0.135005	-0.0123486	chr12:clu_6667_+	41.7285	36	0.00148955	NA
chr12:10113:10234	-0.663252	0.107975	0.103486	-0.00448894	chr12:clu_6667_+	41.7285	36	0.00148955	NA
chr12:10113:10240	-0.236065	0.0308199	0.0452808	0.0144609	chr12:clu_6667_+	41.7285	36	0.00148955	NA
chr12:10113:10246	-0.350294	0.0151392	0.0198417	0.00470245	chr12:clu_6667_+	41.7285	36	0.00148955	NA
chr12:10113:10252	-0.526909	0.0122358	0.0134401	0.00120434	chr12:clu_6667_+	41.7285	36	0.00148955	NA
chr12:10113:10258	-0.724498	0.0103285	0.00931104	-0.00101749	chr12:clu_6667_+	41.7285	36	0.00148955	NA
chr12:10113:10264	-0.345432	0.00547329	0.00720832	0.00173504	chr12:clu_6667_+	41.7285	36	0.00148955	NA
chr12:10113:10270	-0.722335	0.00472676	0.00427034	-0.00045642	chr12:clu_6667_+	41.7285	36	0.00148955	NA
chr12:10113:10276	-0.723753	0.00273312	0.00246571	-0.00026741	chr12:clu_6667_+	41.7285	36	0.00148955	NA
chr12:10113:10356	-0.602195	0.000904297	0.000921269	1.69717e-05	chr12:clu_6667_+	41.7285	36	0.00148955	NA
chr12:10113:10373	-0.703241	0.00425438	0.00391767	-0.000336713	chr12:clu_6667_+	41.7285	36	0.00148955	NA
chr12:10113:10379	-0.354455	0.00259256	0.00338373	0.000791174	chr12:clu_6667_+	41.7285	36	0.00148955	NA
chr12:10113:10385	0.853422	0.000726876	0.00317469	0.00244782	chr12:clu_6667_+	41.7285	36	0.00148955	NA
chr12:10113:10391	0.844768	0.000724731	0.00313805	0.00241332	chr12:clu_6667_+	41.7285	36	0.00148955	NA
chr12:10113:10397	0.762189	0.000714451	0.00284834	0.00213389	chr12:clu_6667_+	41.7285	36	0.00148955	NA
chr12:10113:10402	0.267525	0.00122015	0.00296621	0.00174606	chr12:clu_6667_+	41.7285	36	0.00148955	NA
chr12:10113:10408	-0.13634	0.0017005	0.00276039	0.00105989	chr12:clu_6667_+	41.7285	36	0.00148955	NA
chr12:10113:10414	0.802725	0.000582036	0.00241643	0.00183439	chr12:clu_6667_+	41.7285	36	0.00148955	NA
chr12:10113:10420	1.89044	0.000186366	0.00229604	0.00210968	chr12:clu_6667_+	41.7285	36	0.00148955	NA
chr12:10113:10426	1.7498	0.000173342	0.00185539	0.00168205	chr12:clu_6667_+	41.7285	36	0.00148955	NA
chr12:10113:10464	1.46816	0.000146975	0.00118703	0.00104005	chr12:clu_6667_+	41.7285	36	0.00148955	NA
chr12:10113:10476	-0.0397469	0.000656616	0.00117396	0.000517348	chr12:clu_6667_+	41.7285	36	0.00148955	NA
chr12:10113:10506	-0.727542	0.00239393	0.00215154	-0.000242392	chr12:clu_6667_+	41.7285	36	0.00148955	NA
chr12:10113:10512	-0.724085	0.00136567	0.00123164	-0.000134027	chr12:clu_6667_+	41.7285	36	0.00148955	NA
chr12:10113:10523	0.516073	0.0012586	0.003923	0.00266441	chr12:clu_6667_+	41.7285	36	0.00148955	NA
chr12:10113:10529	1.05591	0.000757031	0.00404852	0.00329149	chr12:clu_6667_+	41.7285	36	0.00148955	NA
chr12:10113:10535	1.04576	0.000735831	0.00389538	0.00315955	chr12:clu_6667_+	41.7285	36	0.00148955	NA
chr12:10113:10541	0.4309	0.00142332	0.00407422	0.0026509	chr12:clu_6667_+	41.7285	36	0.00148955	NA
chr12:10113:10547	1.0534	0.000727937	0.00388314	0.0031552	chr12:clu_6667_+	41.7285	36	0.00148955	NA
chr12:10155:10210	-0.705523	0.00154486	0.00141935	-0.00012551	chr12:clu_6667_+	41.7285	36	0.00148955	NA
chr22:38716082:38716652	-0.596638	0.00915356	0.0053842	-0.00376936	chr22:clu_19041_+	19.4145	9	0.00148955	GTPBP1
chr22:38716087:38716628	0.0208184	0.00792259	0.00864085	0.000718265	chr22:clu_19041_+	19.4145	9	0.00148955	GTPBP1
chr22:38716087:38716652	-0.360102	0.442256	0.329558	-0.112698	chr22:clu_19041_+	19.4145	9	0.00148955	GTPBP1
chr22:38716087:38716657	-0.0424425	0.00264502	0.00270798	6.29549e-05	chr22:clu_19041_+	19.4145	9	0.00148955	GTPBP1
chr22:38716087:38716796	0.44537	0.00370847	0.00618394	0.00247547	chr22:clu_19041_+	19.4145	9	0.00148955	GTPBP1
chr22:38716087:38724297	0.725713	0.00318472	0.00702897	0.00384426	chr22:clu_19041_+	19.4145	9	0.00148955	GTPBP1
chr22:38717000:38721742	0.120747	0.260361	0.313807	0.0534467	chr22:clu_19041_+	19.4145	9	0.00148955	GTPBP1
chr22:38717000:38724297	0.00318545	0.0197923	0.0212094	0.00141708	chr22:clu_19041_+	19.4145	9	0.00148955	GTPBP1
chr22:38721865:38722659	-0.457346	0.00562359	0.00380224	-0.00182135	chr22:clu_19041_+	19.4145	9	0.00148955	GTPBP1
chr22:38721865:38724297	0.140694	0.245353	0.301677	0.0563241	chr22:clu_19041_+	19.4145	9	0.00148955	GTPBP1
chr9:133112152:133120968	1.16541	0.0282394	0.0778842	0.0496447	chr9:clu_28297_-	12.723	3	0.00148955	RALGDS,ENSG00000285245
chr9:133112152:133120972	0.354397	0.644998	0.79056	0.145562	chr9:clu_28297_-	12.723	3	0.00148955	RALGDS,ENSG00000285245
chr9:133112152:133130952	-0.761277	0.0444204	0.0178413	-0.026579	chr9:clu_28297_-	12.723	3	0.00148955	RALGDS,ENSG00000285245
chr9:133112152:133148963	-0.758525	0.282342	0.113715	-0.168628	chr9:clu_28297_-	12.723	3	0.00148955	RALGDS,ENSG00000285245
chr1:1787053:1787322	-0.471992	0.623416	0.521922	-0.101494	chr1:clu_49_-	15.1669	5	0.00150603	GNB1
chr1:1787053:1787326	-0.191685	0.0235257	0.0260679	0.00254218	chr1:clu_49_-	15.1669	5	0.00150603	GNB1
chr1:1787053:1787491	0.178009	0.0023531	0.00377363	0.00142053	chr1:clu_49_-	15.1669	5	0.00150603	GNB1
chr1:1787053:1789053	-0.13424	0.00329507	0.00386702	0.000571944	chr1:clu_49_-	15.1669	5	0.00150603	GNB1
chr1:1787437:1789053	-0.0557169	0.34496	0.437907	0.0929471	chr1:clu_49_-	15.1669	5	0.00150603	GNB1
chr1:1787600:1789053	0.675625	0.00244997	0.00646237	0.0040124	chr1:clu_49_-	15.1669	5	0.00150603	GNB1
chr19:38840559:38841613	-0.236355	0.05989	0.0989677	0.0390777	chr19:clu_14030_-	12.5933	3	0.00166596	HNRNPL
chr19:38840559:38843842	-0.852049	0.889241	0.7939	-0.0953411	chr19:clu_14030_-	12.5933	3	0.00166596	HNRNPL
chr19:38841682:38841796	1.13412	0.00120207	0.00782087	0.0066188	chr19:clu_14030_-	12.5933	3	0.00166596	HNRNPL
chr19:38841682:38843842	-0.0457126	0.0496667	0.0993114	0.0496447	chr19:clu_14030_-	12.5933	3	0.00166596	HNRNPL
chr5:154803745:154804201	-0.235387	0.359961	0.257355	-0.102606	chr5:clu_23307_+	17.2114	7	0.00168335	LARP1
chr5:154803745:154804774	0.101329	0.00665118	0.00665901	7.83328e-06	chr5:clu_23307_+	17.2114	7	0.00168335	LARP1
chr5:154803745:154805881	0.247249	0.067361	0.0780354	0.0106744	chr5:clu_23307_+	17.2114	7	0.00168335	LARP1
chr5:154803745:154808459	0.816206	0.00632129	0.0129355	0.00661423	chr5:clu_23307_+	17.2114	7	0.00168335	LARP1
chr5:154804307:154804774	-0.907621	0.0416094	0.0151887	-0.0264207	chr5:clu_23307_+	17.2114	7	0.00168335	LARP1
chr5:154804307:154804861	-0.512987	0.0135014	0.007313	-0.0061884	chr5:clu_23307_+	17.2114	7	0.00168335	LARP1
chr5:154804307:154805881	-0.00384977	0.216853	0.195433	-0.02142	chr5:clu_23307_+	17.2114	7	0.00168335	LARP1
chr5:154806032:154808459	0.495061	0.287742	0.427081	0.139339	chr5:clu_23307_+	17.2114	7	0.00168335	LARP1
chr12:46243314:46254814	1.18977	0.0262283	0.142871	0.116643	chr12:clu_6061_-	11.1363	2	0.001691	SLC38A1
chr12:46243314:46268526	-0.505707	0.261641	0.261544	-9.62451e-05	chr12:clu_6061_-	11.1363	2	0.001691	SLC38A1
chr12:46243314:46268865	-0.684058	0.712131	0.595585	-0.116546	chr12:clu_6061_-	11.1363	2	0.001691	SLC38A1
chr16:20862643:20896308	-1.81443	0.040563	0.0835231	0.0429601	chr16:clu_10949_-	13.8281	4	0.001691	ERI2,DCUN1D3
chr16:20862643:20900204	-2.72989	0.921784	0.75985	-0.161933	chr16:clu_10949_-	13.8281	4	0.001691	ERI2,DCUN1D3
chr16:20862643:20900277	2.73256	0.000112027	0.0217635	0.0216515	chr16:clu_10949_-	13.8281	4	0.001691	ERI2,DCUN1D3
chr16:20896381:20900204	-1.44585	0.0374703	0.111541	0.0740708	chr16:clu_10949_-	13.8281	4	0.001691	ERI2,DCUN1D3
chr16:20897874:20900204	3.25761	7.10116e-05	0.023322	0.023251	chr16:clu_10949_-	13.8281	4	0.001691	ERI2,DCUN1D3
chr6:89329957:89333086	-0.0801977	0.577275	0.493877	-0.0833984	chr6:clu_23854_-	12.5505	3	0.001691	UBE2J1
chr6:89329957:89335302	-0.141849	0.0144104	0.0115914	-0.00281897	chr6:clu_23854_-	12.5505	3	0.001691	UBE2J1
chr6:89329987:89333086	-0.0470373	0.00252083	0.00222936	-0.000291467	chr6:clu_23854_-	12.5505	3	0.001691	UBE2J1
chr6:89333205:89335302	0.269084	0.405793	0.492302	0.0865088	chr6:clu_23854_-	12.5505	3	0.001691	UBE2J1
chr7:26174782:26192495	-0.0366654	0.00728067	0.00698663	-0.00029404	chr7:clu_25705_-	17.1769	7	0.001691	HNRNPA2B1
chr7:26190460:26190993	0.015749	0.0347287	0.0351195	0.000390789	chr7:clu_25705_-	17.1769	7	0.001691	HNRNPA2B1
chr7:26190460:26191056	0.36347	0.129024	0.184733	0.0557088	chr7:clu_25705_-	17.1769	7	0.001691	HNRNPA2B1
chr7:26190460:26192495	0.28787	0.0213034	0.0282807	0.00697725	chr7:clu_25705_-	17.1769	7	0.001691	HNRNPA2B1
chr7:26191128:26192495	0.205004	0.20129	0.245966	0.0446757	chr7:clu_25705_-	17.1769	7	0.001691	HNRNPA2B1
chr7:26192338:26192495	-0.564718	0.179153	0.101389	-0.0777644	chr7:clu_25705_-	17.1769	7	0.001691	HNRNPA2B1
chr7:26192338:26193251	-0.206411	0.0102407	0.00829289	-0.0019478	chr7:clu_25705_-	17.1769	7	0.001691	HNRNPA2B1
chr7:26192577:26193251	-0.0642993	0.416978	0.389232	-0.0277463	chr7:clu_25705_-	17.1769	7	0.001691	HNRNPA2B1
chr17:47605552:47605923	3.05095	5.73233e-07	0.0170567	0.0170561	chr17:clu_12871_+	11.1037	2	0.00170051	NPEPPS
chr17:47605552:47612460	-7.29003	0.999999	0.960582	-0.0394174	chr17:clu_12871_+	11.1037	2	0.00170051	NPEPPS
chr17:47606020:47612460	4.23908	2.29053e-07	0.0223615	0.0223613	chr17:clu_12871_+	11.1037	2	0.00170051	NPEPPS
chr3:196903610:196904945	0.86681	0.0831382	0.194286	0.111148	chr3:clu_20836_+	16.0964	6	0.00170051	SENP5
chr3:196903610:196907642	-0.0860491	0.104826	0.0944688	-0.0103572	chr3:clu_20836_+	16.0964	6	0.00170051	SENP5
chr3:196903610:196923414	-1.28902	0.0509464	0.0137877	-0.0371587	chr3:clu_20836_+	16.0964	6	0.00170051	SENP5
chr3:196903610:196927796	0.869475	0.0531255	0.124481	0.0713551	chr3:clu_20836_+	16.0964	6	0.00170051	SENP5
chr3:196903610:196929633	-0.808631	0.417634	0.182727	-0.234907	chr3:clu_20836_+	16.0964	6	0.00170051	SENP5
chr3:196923551:196929633	0.11972	0.0214028	0.0236949	0.00229208	chr3:clu_20836_+	16.0964	6	0.00170051	SENP5
chr3:196927879:196929633	0.327691	0.268927	0.366555	0.0976279	chr3:clu_20836_+	16.0964	6	0.00170051	SENP5
chr11:119017433:119017958	-0.0861672	0.0029603	0.00239369	-0.000566613	chr11:clu_4963_-	13.746	4	0.00171099	RPS25
chr11:119017545:119017925	-0.0539647	0.00423542	0.00353683	-0.000698597	chr11:clu_4963_-	13.746	4	0.00171099	RPS25
chr11:119017545:119017958	0.25167	0.493697	0.559645	0.0659483	chr11:clu_4963_-	13.746	4	0.00171099	RPS25
chr11:119017545:119018282	-0.102714	0.0204974	0.0163021	-0.00419528	chr11:clu_4963_-	13.746	4	0.00171099	RPS25
chr11:119018053:119018282	-0.00882364	0.47861	0.418122	-0.0604878	chr11:clu_4963_-	13.746	4	0.00171099	RPS25
chr12:6653050:6653230	-0.573665	0.395274	0.365273	-0.0300012	chr12:clu_5916_-	13.7711	4	0.00171099	ING4
chr12:6653050:6656727	0.539655	0.0738421	0.207746	0.133904	chr12:clu_5916_-	13.7711	4	0.00171099	ING4
chr12:6653396:6655638	-0.342726	0.0249617	0.0290596	0.00409786	chr12:clu_5916_-	13.7711	4	0.00171099	ING4
chr12:6653396:6656727	-0.842726	0.497526	0.351304	-0.146222	chr12:clu_5916_-	13.7711	4	0.00171099	ING4
chr12:6655913:6656727	1.21946	0.00839626	0.0466176	0.0382214	chr12:clu_5916_-	13.7711	4	0.00171099	ING4
chr16:28166585:28166668	0.26892	0.268038	0.294647	0.0266096	chr16:clu_11001_-	12.4734	3	0.00171099	XPO6
chr16:28166585:28169750	0.411203	0.41292	0.523317	0.110397	chr16:clu_11001_-	12.4734	3	0.00171099	XPO6
chr16:28167581:28167664	-0.523003	0.213713	0.106417	-0.107296	chr16:clu_11001_-	12.4734	3	0.00171099	XPO6
chr16:28167581:28169750	-0.157119	0.10533	0.075619	-0.0297106	chr16:clu_11001_-	12.4734	3	0.00171099	XPO6
chr18:62542574:62544802	-0.0590706	0.472642	0.434643	-0.0379995	chr18:clu_13546_+	12.4841	3	0.00171099	ZCCHC2
chr18:62542574:62550348	-0.636897	0.0255724	0.0131955	-0.0123769	chr18:clu_13546_+	12.4841	3	0.00171099	ZCCHC2
chr18:62544873:62550348	0.113909	0.496302	0.542588	0.0462861	chr18:clu_13546_+	12.4841	3	0.00171099	ZCCHC2
chr18:62545528:62550348	0.582058	0.00548321	0.00957356	0.00409035	chr18:clu_13546_+	12.4841	3	0.00171099	ZCCHC2
chr2:157416143:157418523	0.283749	0.427396	0.479878	0.0524814	chr2:clu_15718_-	11.0493	2	0.00171099	CYTIP
chr2:157416143:157427351	-0.358827	0.0053252	0.00314462	-0.00218058	chr2:clu_15718_-	11.0493	2	0.00171099	CYTIP
chr2:157418589:157427351	0.0750785	0.567279	0.516978	-0.0503008	chr2:clu_15718_-	11.0493	2	0.00171099	CYTIP
chr3:134552012:134558142	-0.359256	0.116217	0.0675406	-0.0486762	chr3:clu_20571_+	20.0804	10	0.00171099	CEP63,ENSG00000288700
chr3:134552012:134559150	-0.726849	0.030035	0.0120859	-0.0179491	chr3:clu_20571_+	20.0804	10	0.00171099	CEP63,ENSG00000288700
chr3:134552012:134561377	0.0375267	0.0779228	0.0673412	-0.0105816	chr3:clu_20571_+	20.0804	10	0.00171099	CEP63,ENSG00000288700
chr3:134552012:134574793	0.0561894	0.0670969	0.0590778	-0.00801915	chr3:clu_20571_+	20.0804	10	0.00171099	CEP63,ENSG00000288700
chr3:134552012:134597801	0.69393	0.00380378	0.0063373	0.00253352	chr3:clu_20571_+	20.0804	10	0.00171099	CEP63,ENSG00000288700
chr3:134558347:134559150	0.00517076	0.145526	0.12176	-0.0237659	chr3:clu_20571_+	20.0804	10	0.00171099	CEP63,ENSG00000288700
chr3:134558347:134561377	-0.357409	0.0697644	0.0406193	-0.0291452	chr3:clu_20571_+	20.0804	10	0.00171099	CEP63,ENSG00000288700
chr3:134558347:134574793	0.55441	0.00789186	0.011436	0.00354417	chr3:clu_20571_+	20.0804	10	0.00171099	CEP63,ENSG00000288700
chr3:134559305:134561377	-0.715244	0.127359	0.0518468	-0.0755122	chr3:clu_20571_+	20.0804	10	0.00171099	CEP63,ENSG00000288700
chr3:134559429:134561377	0.0971645	0.0519147	0.0476219	-0.00429275	chr3:clu_20571_+	20.0804	10	0.00171099	CEP63,ENSG00000288700
chr3:134595363:134597801	0.714366	0.302469	0.514333	0.211864	chr3:clu_20571_+	20.0804	10	0.00171099	CEP63,ENSG00000288700
chr5:98856725:98858180	-0.324297	0.582329	0.619713	0.0373845	chr5:clu_22330_-	11.0837	2	0.00171099	CHD1
chr5:98856725:98858964	0.875587	0.00970857	0.0342989	0.0245904	chr5:clu_22330_-	11.0837	2	0.00171099	CHD1
chr5:98858390:98858964	-0.55129	0.407963	0.345988	-0.0619749	chr5:clu_22330_-	11.0837	2	0.00171099	CHD1
chrX:153796552:153797458	0.62517	0.42257	0.460869	0.0382983	chrX:clu_28773_+	11.0838	2	0.00171099	SSR4
chrX:153796552:153797725	-1.12834	0.0235671	0.00445089	-0.0191162	chrX:clu_28773_+	11.0838	2	0.00171099	SSR4
chrX:153797532:153797725	0.503166	0.553863	0.534681	-0.0191821	chrX:clu_28773_+	11.0838	2	0.00171099	SSR4
chr6:30730727:30730919	-0.0469503	0.237064	0.306609	0.069545	chr6:clu_23568_-	11.0364	2	0.00172309	FLOT1
chr6:30730727:30740158	0.462941	0.00885699	0.0190743	0.0102173	chr6:clu_23568_-	11.0364	2	0.00172309	FLOT1
chr6:30731100:30740158	-0.41599	0.754079	0.674317	-0.0797623	chr6:clu_23568_-	11.0364	2	0.00172309	FLOT1
chr21:45264044:45269839	2.18794	0.000392018	0.00517065	0.00477863	chr21:clu_18426_-	30.4611	22	0.00173459	POFUT2
chr21:45265635:45266022	-0.284619	0.00682752	0.0075977	0.000770183	chr21:clu_18426_-	30.4611	22	0.00173459	POFUT2
chr21:45265635:45267590	-0.465937	0.143868	0.133549	-0.0103198	chr21:clu_18426_-	30.4611	22	0.00173459	POFUT2
chr21:45265635:45269839	-0.915731	0.00778662	0.00460978	-0.00317684	chr21:clu_18426_-	30.4611	22	0.00173459	POFUT2
chr21:45265635:45285678	-0.174064	0.00519794	0.00646047	0.00126253	chr21:clu_18426_-	30.4611	22	0.00173459	POFUT2
chr21:45266227:45267590	-0.206832	0.00487692	0.00586608	0.000989154	chr21:clu_18426_-	30.4611	22	0.00173459	POFUT2
chr21:45267713:45268544	-0.619208	0.0103762	0.00826321	-0.00211302	chr21:clu_18426_-	30.4611	22	0.00173459	POFUT2
chr21:45267713:45269839	-0.91834	0.233635	0.137954	-0.0956807	chr21:clu_18426_-	30.4611	22	0.00173459	POFUT2
chr21:45269392:45269839	-0.912541	0.0112462	0.00667918	-0.00456705	chr21:clu_18426_-	30.4611	22	0.00173459	POFUT2
chr21:45270019:45271502	0.216532	0.00458755	0.0084265	0.00383895	chr21:clu_18426_-	30.4611	22	0.00173459	POFUT2
chr21:45270019:45277017	0.134703	0.0792912	0.1342	0.0549091	chr21:clu_18426_-	30.4611	22	0.00173459	POFUT2
chr21:45270019:45285678	2.13303	0.000381338	0.00476103	0.00437969	chr21:clu_18426_-	30.4611	22	0.00173459	POFUT2
chr21:45271606:45277017	1.68411	0.00222714	0.0177491	0.015522	chr21:clu_18426_-	30.4611	22	0.00173459	POFUT2
chr21:45278169:45282349	-0.329742	0.187786	0.19975	0.0119636	chr21:clu_18426_-	30.4611	22	0.00173459	POFUT2
chr21:45278169:45285269	-0.143349	0.00219039	0.00280733	0.000616941	chr21:clu_18426_-	30.4611	22	0.00173459	POFUT2
chr21:45278169:45285678	0.913588	0.00746305	0.0275239	0.0200609	chr21:clu_18426_-	30.4611	22	0.00173459	POFUT2
chr21:45282398:45283383	-0.289661	0.0091611	0.0101433	0.000982151	chr21:clu_18426_-	30.4611	22	0.00173459	POFUT2
chr21:45282459:45283352	-0.0325367	0.0179556	0.0257097	0.0077541	chr21:clu_18426_-	30.4611	22	0.00173459	POFUT2
chr21:45282459:45283383	-0.645008	0.0903594	0.0701257	-0.0202336	chr21:clu_18426_-	30.4611	22	0.00173459	POFUT2
chr21:45282459:45285269	0.153329	0.0042621	0.00734922	0.00308712	chr21:clu_18426_-	30.4611	22	0.00173459	POFUT2
chr21:45282459:45285678	-0.230262	0.0432496	0.050817	0.00756731	chr21:clu_18426_-	30.4611	22	0.00173459	POFUT2
chr21:45283527:45285269	-0.884661	0.0123146	0.00752047	-0.00479414	chr21:clu_18426_-	30.4611	22	0.00173459	POFUT2
chr21:45283527:45285678	-0.370746	0.114564	0.116966	0.00240286	chr21:clu_18426_-	30.4611	22	0.00173459	POFUT2
chr4:88479507:88486115	0.0199753	0.198331	0.258881	0.0605504	chr4:clu_21179_+	15.9671	6	0.0017765	HERC5
chr4:88479507:88489166	-0.179736	0.0698943	0.0747168	0.00482256	chr4:clu_21179_+	15.9671	6	0.0017765	HERC5
chr4:88479507:88493012	0.463191	0.00716544	0.0145693	0.00740389	chr4:clu_21179_+	15.9671	6	0.0017765	HERC5
chr4:88487179:88489166	-0.654307	0.128257	0.0853009	-0.0429558	chr4:clu_21179_+	15.9671	6	0.0017765	HERC5
chr4:88489336:88492029	0.0343217	0.00871227	0.0115365	0.00282418	chr4:clu_21179_+	15.9671	6	0.0017765	HERC5
chr4:88489336:88493012	-0.316833	0.582711	0.543113	-0.0395986	chr4:clu_21179_+	15.9671	6	0.0017765	HERC5
chr4:88492146:88493012	0.633388	0.0049296	0.0118829	0.00695334	chr4:clu_21179_+	15.9671	6	0.0017765	HERC5
chr1:10418925:10419417	-0.111304	0.384685	0.447436	0.0627507	chr1:clu_1582_+	10.9349	2	0.00186498	PGD
chr1:10418925:10419630	0.483007	0.000786663	0.00165775	0.000871091	chr1:clu_1582_+	10.9349	2	0.00186498	PGD
chr1:10419539:10419630	-0.371702	0.614528	0.550906	-0.0636217	chr1:clu_1582_+	10.9349	2	0.00186498	PGD
chr12:124911822:124912051	0.311522	0.00192124	0.00370002	0.00177878	chr12:clu_6631_-	16.9594	7	0.00186498	NA
chr12:124911822:124912279	0.242731	0.00182256	0.00327665	0.00145408	chr12:clu_6631_-	16.9594	7	0.00186498	NA
chr12:124911822:124912507	0.503883	0.00119264	0.00278404	0.00159139	chr12:clu_6631_-	16.9594	7	0.00186498	NA
chr12:124911822:124912735	-0.434319	0.354007	0.323385	-0.0306217	chr12:clu_6631_-	16.9594	7	0.00186498	NA
chr12:124912050:124913191	-0.217983	0.00462735	0.00524801	0.000620655	chr12:clu_6631_-	16.9594	7	0.00186498	NA
chr12:124912278:124913191	-0.0983936	0.00522409	0.00667743	0.00145334	chr12:clu_6631_-	16.9594	7	0.00186498	NA
chr12:124912506:124912735	-0.310096	0.625791	0.647273	0.0214814	chr12:clu_6631_-	16.9594	7	0.00186498	NA
chr12:124912506:124913191	0.00265611	0.00541405	0.00765609	0.00224203	chr12:clu_6631_-	16.9594	7	0.00186498	NA
chr16:3247246:3248465	1.17741	0.00114372	0.00527634	0.00413262	chr16:clu_10791_-	19.8591	10	0.00197445	MEFV
chr16:3247246:3248909	-0.394635	0.33865	0.324366	-0.0142837	chr16:clu_10791_-	19.8591	10	0.00197445	MEFV
chr16:3247246:3249431	-0.0545953	0.0249533	0.0335808	0.00862742	chr16:clu_10791_-	19.8591	10	0.00197445	MEFV
chr16:3247246:3254158	0.0676627	0.00378414	0.00575473	0.00197059	chr16:clu_10791_-	19.8591	10	0.00197445	MEFV
chr16:3248562:3248909	0.724739	0.00196481	0.00576425	0.00379944	chr16:clu_10791_-	19.8591	10	0.00197445	MEFV
chr16:3249001:3249431	-0.202551	0.00684584	0.0079457	0.00109986	chr16:clu_10791_-	19.8591	10	0.00197445	MEFV
chr16:3249004:3249431	-0.522676	0.30099	0.253647	-0.0473435	chr16:clu_10791_-	19.8591	10	0.00197445	MEFV
chr16:3249004:3254158	-0.359061	0.00466818	0.00463321	-3.49711e-05	chr16:clu_10791_-	19.8591	10	0.00197445	MEFV
chr16:3249780:3251957	0.257474	0.0135241	0.0248656	0.0113416	chr16:clu_10791_-	19.8591	10	0.00197445	MEFV
chr16:3249780:3254158	-0.229937	0.267169	0.301716	0.0345469	chr16:clu_10791_-	19.8591	10	0.00197445	MEFV
chr16:3252049:3254158	-0.463829	0.0363069	0.0324506	-0.00385625	chr16:clu_10791_-	19.8591	10	0.00197445	MEFV
chr17:8905737:8909074	-0.693352	0.564005	0.456588	-0.107417	chr17:clu_11586_-	21.7001	12	0.00198884	PIK3R5
chr17:8905737:8965596	2.69789	0.000206443	0.00496409	0.00475764	chr17:clu_11586_-	21.7001	12	0.00198884	PIK3R5
chr17:8907441:8909074	-0.371941	0.00257861	0.00287882	0.000300208	chr17:clu_11586_-	21.7001	12	0.00198884	PIK3R5
chr17:8909174:8911392	-0.38842	0.306728	0.336841	0.0301131	chr17:clu_11586_-	21.7001	12	0.00198884	PIK3R5
chr17:8909174:8965596	0.0279977	0.00723727	0.012053	0.0048157	chr17:clu_11586_-	21.7001	12	0.00198884	PIK3R5
chr17:8911507:8912464	-0.391514	0.0133694	0.0146366	0.00126719	chr17:clu_11586_-	21.7001	12	0.00198884	PIK3R5
chr17:8911507:8912744	0.660303	0.00349716	0.0109608	0.00746362	chr17:clu_11586_-	21.7001	12	0.00198884	PIK3R5
chr17:8911507:8965596	0.310954	0.0364501	0.0805573	0.0441072	chr17:clu_11586_-	21.7001	12	0.00198884	PIK3R5
chr17:8912666:8965596	0.0765626	0.00529524	0.00925757	0.00396232	chr17:clu_11586_-	21.7001	12	0.00198884	PIK3R5
chr17:8913009:8965596	-0.354406	0.00385613	0.00438123	0.000525092	chr17:clu_11586_-	21.7001	12	0.00198884	PIK3R5
chr17:8916847:8965596	-0.236088	0.043889	0.0561286	0.0122396	chr17:clu_11586_-	21.7001	12	0.00198884	PIK3R5
chr17:8944493:8965596	-0.657924	0.00982788	0.00824304	-0.00158484	chr17:clu_11586_-	21.7001	12	0.00198884	PIK3R5
chr17:8959973:8965596	-0.680064	0.00305987	0.00251024	-0.00054963	chr17:clu_11586_-	21.7001	12	0.00198884	PIK3R5
chr19:39318358:39329000	0.722164	0.000793907	0.00170308	0.00090917	chr19:clu_14043_-	26.9261	18	0.00198884	GMFG,LRFN1
chr19:39328548:39329000	0.205987	0.108642	0.139088	0.0304459	chr19:clu_14043_-	26.9261	18	0.00198884	GMFG,LRFN1
chr19:39328548:39329049	0.345991	0.00131328	0.00193398	0.000620702	chr19:clu_14043_-	26.9261	18	0.00198884	GMFG,LRFN1
chr19:39328548:39335261	-0.00973713	0.00155108	0.00160044	4.93567e-05	chr19:clu_14043_-	26.9261	18	0.00198884	GMFG,LRFN1
chr19:39329073:39329544	-0.0844539	0.22706	0.217418	-0.00964182	chr19:clu_14043_-	26.9261	18	0.00198884	GMFG,LRFN1
chr19:39329073:39329548	-0.139222	0.00167581	0.00151913	-0.000156682	chr19:clu_14043_-	26.9261	18	0.00198884	GMFG,LRFN1
chr19:39329073:39333077	0.135117	0.00617511	0.00736475	0.00118964	chr19:clu_14043_-	26.9261	18	0.00198884	GMFG,LRFN1
chr19:39329626:39333077	-0.0888594	0.223784	0.21334	-0.0104447	chr19:clu_14043_-	26.9261	18	0.00198884	GMFG,LRFN1
chr19:39329626:39335261	-0.151392	0.00530293	0.00474898	-0.000553953	chr19:clu_14043_-	26.9261	18	0.00198884	GMFG,LRFN1
chr19:39329626:39335435	-0.138989	0.00158797	0.00143984	-0.000148133	chr19:clu_14043_-	26.9261	18	0.00198884	GMFG,LRFN1
chr19:39333126:39335261	-0.0171163	0.165697	0.169713	0.00401565	chr19:clu_14043_-	26.9261	18	0.00198884	GMFG,LRFN1
chr19:39333126:39335435	-0.103603	0.00967011	0.00908386	-0.000586251	chr19:clu_14043_-	26.9261	18	0.00198884	GMFG,LRFN1
chr19:39333126:39335974	-0.106936	0.00320187	0.00299775	-0.000204122	chr19:clu_14043_-	26.9261	18	0.00198884	GMFG,LRFN1
chr19:39335305:39335435	-0.137256	0.00342234	0.00310847	-0.000313872	chr19:clu_14043_-	26.9261	18	0.00198884	GMFG,LRFN1
chr19:39335305:39335974	-0.157471	0.0018977	0.00168916	-0.000208536	chr19:clu_14043_-	26.9261	18	0.00198884	GMFG,LRFN1
chr19:39335310:39335435	-0.073495	0.156462	0.151469	-0.00499308	chr19:clu_14043_-	26.9261	18	0.00198884	GMFG,LRFN1
chr19:39335310:39335974	0.205328	0.00747412	0.00956237	0.00208825	chr19:clu_14043_-	26.9261	18	0.00198884	GMFG,LRFN1
chr19:39335531:39335974	-0.218885	0.0730015	0.0611089	-0.0118926	chr19:clu_14043_-	26.9261	18	0.00198884	GMFG,LRFN1
chr19:39335554:39335974	-0.187169	0.00128712	0.00111215	-0.000174964	chr19:clu_14043_-	26.9261	18	0.00198884	GMFG,LRFN1
chr1:15873136:15876202	-1.64059	0.271111	0.228488	-0.0426233	chr1:clu_1654_+	14.6816	5	0.00200015	SPEN
chr1:15873136:15909321	2.71346	0.000337935	0.022156	0.0218181	chr1:clu_1654_+	14.6816	5	0.00200015	SPEN
chr1:15874395:15876202	-1.6392	0.388498	0.327876	-0.0606215	chr1:clu_1654_+	14.6816	5	0.00200015	SPEN
chr1:15874395:15909321	2.47024	0.000331921	0.0170632	0.0167313	chr1:clu_1654_+	14.6816	5	0.00200015	SPEN
chr1:15876678:15909321	-1.32626	0.330108	0.380963	0.0508553	chr1:clu_1654_+	14.6816	5	0.00200015	SPEN
chr1:15876678:15909324	-0.577642	0.00961271	0.0234529	0.0138401	chr1:clu_1654_+	14.6816	5	0.00200015	SPEN
chr12:53452376:53454726	-0.592684	0.828106	0.595535	-0.232571	chr12:clu_6960_+	9.11105	1	0.00200015	PCBP2,ENSG00000257379
chr12:53454591:53454726	0.592684	0.171894	0.404465	0.232571	chr12:clu_6960_+	9.11105	1	0.00200015	PCBP2,ENSG00000257379
chr2:233195495:233198095	-0.0455225	0.354469	0.373874	0.0194044	chr2:clu_17128_+	17.8351	8	0.00203957	INPP5D,ATG16L1
chr2:233195495:233204126	-0.453199	0.0160184	0.0112386	-0.00477976	chr2:clu_17128_+	17.8351	8	0.00203957	INPP5D,ATG16L1
chr2:233195495:233206706	0.327655	0.0102519	0.0157044	0.00545245	chr2:clu_17128_+	17.8351	8	0.00203957	INPP5D,ATG16L1
chr2:233198376:233204126	-0.00994061	0.234097	0.255856	0.0217587	chr2:clu_17128_+	17.8351	8	0.00203957	INPP5D,ATG16L1
chr2:233198376:233206706	-0.431987	0.0189407	0.0135738	-0.00536686	chr2:clu_17128_+	17.8351	8	0.00203957	INPP5D,ATG16L1
chr2:233198376:233243252	-0.305275	0.0067292	0.00547395	-0.00125526	chr2:clu_17128_+	17.8351	8	0.00203957	INPP5D,ATG16L1
chr2:233198376:233256102	1.13965	0.00351464	0.0121267	0.00861201	chr2:clu_17128_+	17.8351	8	0.00203957	INPP5D,ATG16L1
chr2:233204717:233206706	0.553046	0.0928999	0.178286	0.0853858	chr2:clu_17128_+	17.8351	8	0.00203957	INPP5D,ATG16L1
chr2:233251942:233256102	-0.774425	0.263078	0.133867	-0.129212	chr2:clu_17128_+	17.8351	8	0.00203957	INPP5D,ATG16L1
chr3:3174261:3175163	0.345429	0.509454	0.591726	0.0822717	chr3:clu_19181_-	12.214	3	0.00204407	CRBN
chr3:3174261:3179621	0.694991	0.00460305	0.00758357	0.00298052	chr3:clu_19181_-	12.214	3	0.00204407	CRBN
chr3:3175266:3179621	-1.08869	0.0317834	0.00879806	-0.0229853	chr3:clu_19181_-	12.214	3	0.00204407	CRBN
chr3:3175269:3179621	0.0482653	0.45416	0.391893	-0.0622669	chr3:clu_19181_-	12.214	3	0.00204407	CRBN
chr4:122318270:122319567	-0.945239	0.0144993	0.00538954	-0.00910975	chr4:clu_21300_+	12.2022	3	0.00205601	BLTP1
chr4:122318270:122321008	0.962408	0.0780315	0.195414	0.117382	chr4:clu_21300_+	12.2022	3	0.00205601	BLTP1
chr4:122318270:122324427	-0.124615	0.758571	0.64061	-0.117962	chr4:clu_21300_+	12.2022	3	0.00205601	BLTP1
chr4:122321206:122324427	0.107446	0.148898	0.158587	0.00968935	chr4:clu_21300_+	12.2022	3	0.00205601	BLTP1
chr11:117986534:117986684	-0.217227	0.0586302	0.04298	-0.0156502	chr11:clu_5746_+	17.7834	8	0.0020729	IL10RA
chr11:117986534:117988382	0.101859	0.0759729	0.0766269	0.000654024	chr11:clu_5746_+	17.7834	8	0.0020729	IL10RA
chr11:117986813:117988382	-0.115733	0.255361	0.207195	-0.0481664	chr11:clu_5746_+	17.7834	8	0.0020729	IL10RA
chr11:117986813:117993241	0.474502	0.00151711	0.00222114	0.000704033	chr11:clu_5746_+	17.7834	8	0.0020729	IL10RA
chr11:117987664:117988382	-1.41148	0.00562296	0.00124869	-0.00437427	chr11:clu_5746_+	17.7834	8	0.0020729	IL10RA
chr11:117988502:117989442	0.325345	0.22662	0.285812	0.0591916	chr11:clu_5746_+	17.7834	8	0.0020729	IL10RA
chr11:117988502:117989510	0.75453	0.00408038	0.00790451	0.00382413	chr11:clu_5746_+	17.7834	8	0.0020729	IL10RA
chr11:117988502:117993241	-0.0334044	0.0465347	0.0409973	-0.00553737	chr11:clu_5746_+	17.7834	8	0.0020729	IL10RA
chr11:117989620:117993241	0.121607	0.32566	0.335015	0.00935444	chr11:clu_5746_+	17.7834	8	0.0020729	IL10RA
chr12:56664800:56666204	0.10402	0.222052	0.310088	0.0880361	chr12:clu_6242_-	13.4386	4	0.0020729	PTGES3
chr12:56664800:56670275	0.641324	0.00107053	0.00255846	0.00148793	chr12:clu_6242_-	13.4386	4	0.0020729	PTGES3
chr12:56666266:56670275	-0.231322	0.3773	0.376774	-0.00052647	chr12:clu_6242_-	13.4386	4	0.0020729	PTGES3
chr12:56666266:56671749	-0.0103867	0.0137754	0.0171573	0.00338188	chr12:clu_6242_-	13.4386	4	0.0020729	PTGES3
chr12:56670364:56671749	-0.503636	0.385802	0.293423	-0.0923795	chr12:clu_6242_-	13.4386	4	0.0020729	PTGES3
chr3:49278451:49278814	-0.114267	0.396806	0.37258	-0.0242262	chr3:clu_19424_-	13.4448	4	0.0020729	USP4
chr3:49278451:49280744	0.794302	0.039356	0.0916725	0.0523165	chr3:clu_19424_-	13.4448	4	0.0020729	USP4
chr3:49278902:49279677	-0.897352	0.0762765	0.0327298	-0.0435468	chr3:clu_19424_-	13.4448	4	0.0020729	USP4
chr3:49278902:49280744	-0.0348404	0.465724	0.473439	0.00771529	chr3:clu_19424_-	13.4448	4	0.0020729	USP4
chr3:49279891:49280744	0.252157	0.0218373	0.0295785	0.00774119	chr3:clu_19424_-	13.4448	4	0.0020729	USP4
chr3:31617988:31619676	0.0697537	0.0858424	0.126986	0.0411437	chr3:clu_20133_+	17.7475	8	0.00212509	STT3B
chr3:31617988:31622097	-0.82949	0.0395479	0.0238035	-0.0157444	chr3:clu_20133_+	17.7475	8	0.00212509	STT3B
chr3:31617988:31623674	-0.127707	0.0337543	0.0409852	0.00723093	chr3:clu_20133_+	17.7475	8	0.00212509	STT3B
chr3:31619830:31619965	1.85042	0.00483939	0.0424796	0.0376402	chr3:clu_20133_+	17.7475	8	0.00212509	STT3B
chr3:31619830:31622097	-0.635281	0.229607	0.167821	-0.0617858	chr3:clu_20133_+	17.7475	8	0.00212509	STT3B
chr3:31619830:31623674	0.391911	0.00440912	0.00900155	0.00459243	chr3:clu_20133_+	17.7475	8	0.00212509	STT3B
chr3:31620777:31622097	-0.0559968	0.00683697	0.00891878	0.00208181	chr3:clu_20133_+	17.7475	8	0.00212509	STT3B
chr3:31622308:31623674	-0.348015	0.587857	0.572652	-0.0152044	chr3:clu_20133_+	17.7475	8	0.00212509	STT3B
chr3:31622322:31623674	-0.315599	0.007306	0.00735152	4.55255e-05	chr3:clu_20133_+	17.7475	8	0.00212509	STT3B
chr12:31959491:31960777	-0.33939	0.312971	0.297799	-0.0151717	chr12:clu_6857_+	22.4386	13	0.00213496	RESF1
chr12:31959491:31970189	0.0512256	0.0102614	0.01443	0.00416865	chr12:clu_6857_+	22.4386	13	0.00213496	RESF1
chr12:31959491:31980878	-0.558897	0.0244147	0.0186526	-0.00576207	chr12:clu_6857_+	22.4386	13	0.00213496	RESF1
chr12:31959900:31960777	-0.175888	0.0158432	0.0177529	0.00190974	chr12:clu_6857_+	22.4386	13	0.00213496	RESF1
chr12:31960871:31970189	0.286196	0.0987721	0.175688	0.076916	chr12:clu_6857_+	22.4386	13	0.00213496	RESF1
chr12:31960871:31980878	-0.46429	0.0363282	0.0305084	-0.00581975	chr12:clu_6857_+	22.4386	13	0.00213496	RESF1
chr12:31970356:31980878	-0.500552	0.0497738	0.0403115	-0.00946235	chr12:clu_6857_+	22.4386	13	0.00213496	RESF1
chr12:31970356:31992378	0.376	0.00256484	0.0049908	0.00242596	chr12:clu_6857_+	22.4386	13	0.00213496	RESF1
chr12:31980254:31980878	2.22408	0.000265964	0.00328505	0.00301909	chr12:clu_6857_+	22.4386	13	0.00213496	RESF1
chr12:31985957:31987184	0.0130838	0.00471442	0.00638154	0.00166712	chr12:clu_6857_+	22.4386	13	0.00213496	RESF1
chr12:31985957:31987239	-0.551498	0.270746	0.208384	-0.0623621	chr12:clu_6857_+	22.4386	13	0.00213496	RESF1
chr12:31985957:31987245	0.020953	0.0027481	0.00374928	0.00100117	chr12:clu_6857_+	22.4386	13	0.00213496	RESF1
chr12:31985957:31992378	-0.116622	0.0189737	0.0225589	0.00358522	chr12:clu_6857_+	22.4386	13	0.00213496	RESF1
chr12:31987322:31992378	-0.264399	0.151623	0.155508	0.00388504	chr12:clu_6857_+	22.4386	13	0.00213496	RESF1
chr12:57472688:57473603	-0.482036	0.190692	0.16435	-0.0263426	chr12:clu_6272_-	24.1707	15	0.00216834	ARHGAP9
chr12:57472688:57474042	-0.17502	0.0469814	0.0550424	0.00806098	chr12:clu_6272_-	24.1707	15	0.00216834	ARHGAP9
chr12:57472688:57474423	1.26911	0.00115671	0.00574346	0.00458675	chr12:clu_6272_-	24.1707	15	0.00216834	ARHGAP9
chr12:57472688:57474875	0.750611	0.000629841	0.00186208	0.00123224	chr12:clu_6272_-	24.1707	15	0.00216834	ARHGAP9
chr12:57473708:57474042	-0.482402	0.172286	0.148432	-0.0238542	chr12:clu_6272_-	24.1707	15	0.00216834	ARHGAP9
chr12:57473708:57474423	-0.0847988	0.0227887	0.0292196	0.00643084	chr12:clu_6272_-	24.1707	15	0.00216834	ARHGAP9
chr12:57473708:57474626	0.0392985	0.0039797	0.00577695	0.00179725	chr12:clu_6272_-	24.1707	15	0.00216834	ARHGAP9
chr12:57474173:57474423	0.0845501	0.00290403	0.00441064	0.00150661	chr12:clu_6272_-	24.1707	15	0.00216834	ARHGAP9
chr12:57474176:57474423	-0.223279	0.14222	0.158772	0.0165518	chr12:clu_6272_-	24.1707	15	0.00216834	ARHGAP9
chr12:57474176:57474452	-0.44075	0.00269833	0.0024236	-0.00027473	chr12:clu_6272_-	24.1707	15	0.00216834	ARHGAP9
chr12:57474476:57474626	-0.482265	0.204544	0.176248	-0.0282965	chr12:clu_6272_-	24.1707	15	0.00216834	ARHGAP9
chr12:57474476:57474875	0.21625	0.0011768	0.00203892	0.000862121	chr12:clu_6272_-	24.1707	15	0.00216834	ARHGAP9
chr12:57474476:57475291	0.684254	0.0115378	0.0319208	0.020383	chr12:clu_6272_-	24.1707	15	0.00216834	ARHGAP9
chr12:57474703:57474875	-0.291959	0.108439	0.113024	0.00458503	chr12:clu_6272_-	24.1707	15	0.00216834	ARHGAP9
chr12:57474703:57475291	-0.176666	0.0218758	0.0255871	0.00371126	chr12:clu_6272_-	24.1707	15	0.00216834	ARHGAP9
chr12:57474973:57475291	-0.204898	0.0660893	0.0751495	0.00906023	chr12:clu_6272_-	24.1707	15	0.00216834	ARHGAP9
chr8:18014036:18014584	-0.51024	0.805859	0.618764	-0.187095	chr8:clu_26799_+	10.6483	2	0.00228614	PCM1
chr8:18014036:18025361	0.0395709	0.0227422	0.0302606	0.00751844	chr8:clu_26799_+	10.6483	2	0.00228614	PCM1
chr8:18014840:18025361	0.470669	0.171399	0.350976	0.179577	chr8:clu_26799_+	10.6483	2	0.00228614	PCM1
chr6:37473601:37474524	0.00657527	0.261042	0.280354	0.0193119	chr6:clu_24461_+	17.626	8	0.00230423	CMTR1
chr6:37473601:37477592	0.251379	0.00256091	0.00351324	0.000952326	chr6:clu_24461_+	17.626	8	0.00230423	CMTR1
chr6:37474646:37475321	0.0485637	0.245778	0.27528	0.0295019	chr6:clu_24461_+	17.626	8	0.00230423	CMTR1
chr6:37474646:37476126	0.364507	0.00291254	0.00447421	0.00156167	chr6:clu_24461_+	17.626	8	0.00230423	CMTR1
chr6:37475412:37476126	0.238577	0.125439	0.169897	0.044458	chr6:clu_24461_+	17.626	8	0.00230423	CMTR1
chr6:37475412:37477592	-0.230543	0.0140908	0.0119386	-0.00215223	chr6:clu_24461_+	17.626	8	0.00230423	CMTR1
chr6:37475431:37476126	0.611384	0.00203942	0.00401022	0.0019708	chr6:clu_24461_+	17.626	8	0.00230423	CMTR1
chr6:37475916:37476126	-0.928684	0.0207511	0.00874701	-0.0120041	chr6:clu_24461_+	17.626	8	0.00230423	CMTR1
chr6:37476194:37477592	-0.361757	0.325385	0.241785	-0.0836003	chr6:clu_24461_+	17.626	8	0.00230423	CMTR1
chr4:1312161:1315397	0.165233	0.146686	0.216036	0.0693507	chr4:clu_20884_+	24.9079	16	0.0023372	MAEA
chr4:1312161:1322381	2.37874	0.000456004	0.0061436	0.0056876	chr4:clu_20884_+	24.9079	16	0.0023372	MAEA
chr4:1312161:1332757	-0.598179	0.00735055	0.0050456	-0.00230494	chr4:clu_20884_+	24.9079	16	0.0023372	MAEA
chr4:1312238:1315397	-0.308906	0.0440116	0.040345	-0.00366656	chr4:clu_20884_+	24.9079	16	0.0023372	MAEA
chr4:1315600:1322381	-0.850963	0.138006	0.0735713	-0.0644346	chr4:clu_20884_+	24.9079	16	0.0023372	MAEA
chr4:1315600:1327627	-0.208282	0.0177223	0.0179657	0.000243386	chr4:clu_20884_+	24.9079	16	0.0023372	MAEA
chr4:1315600:1332757	0.147168	0.0518972	0.0750651	0.0231678	chr4:clu_20884_+	24.9079	16	0.0023372	MAEA
chr4:1315600:1339074	-0.255647	0.0203015	0.0196282	-0.000673252	chr4:clu_20884_+	24.9079	16	0.0023372	MAEA
chr4:1322503:1327627	-0.373688	0.101692	0.0873723	-0.0143193	chr4:clu_20884_+	24.9079	16	0.0023372	MAEA
chr4:1322503:1332757	1.23674	0.00248106	0.010669	0.00818796	chr4:clu_20884_+	24.9079	16	0.0023372	MAEA
chr4:1327703:1328634	-0.0649127	0.0141219	0.0165227	0.0024008	chr4:clu_20884_+	24.9079	16	0.0023372	MAEA
chr4:1327703:1332757	-0.461751	0.0766949	0.0603406	-0.0163543	chr4:clu_20884_+	24.9079	16	0.0023372	MAEA
chr4:1327703:1339074	-0.829035	0.0137229	0.00747789	-0.00624499	chr4:clu_20884_+	24.9079	16	0.0023372	MAEA
chr4:1330003:1332757	-0.606949	0.0261538	0.0177959	-0.00835791	chr4:clu_20884_+	24.9079	16	0.0023372	MAEA
chr4:1332865:1336861	-0.287901	0.15227	0.142548	-0.00972249	chr4:clu_20884_+	24.9079	16	0.0023372	MAEA
chr4:1332865:1339074	1.16855	0.00730527	0.0293435	0.0220382	chr4:clu_20884_+	24.9079	16	0.0023372	MAEA
chr4:1338617:1339074	-0.25022	0.179128	0.17413	-0.00499809	chr4:clu_20884_+	24.9079	16	0.0023372	MAEA
chr12:112149871:112151801	-0.332661	0.485246	0.36476	-0.120486	chr12:clu_7291_+	10.5947	2	0.00237457	TRAFD1
chr12:112149871:112152427	0.170418	0.0518994	0.0645196	0.0126202	chr12:clu_7291_+	10.5947	2	0.00237457	TRAFD1
chr12:112152140:112152427	0.162243	0.462854	0.57072	0.107866	chr12:clu_7291_+	10.5947	2	0.00237457	TRAFD1
chr19:10334408:10334528	-0.515659	0.605085	0.482526	-0.122559	chr19:clu_13809_-	14.4027	5	0.00238774	ICAM3
chr19:10334408:10334530	0.149819	0.00388505	0.00602719	0.00214214	chr19:clu_13809_-	14.4027	5	0.00238774	ICAM3
chr19:10334408:10335671	0.18544	0.0156697	0.0251911	0.00952147	chr19:clu_13809_-	14.4027	5	0.00238774	ICAM3
chr19:10334782:10335066	0.112359	0.118675	0.177341	0.0586657	chr19:clu_13809_-	14.4027	5	0.00238774	ICAM3
chr19:10334782:10335671	0.248424	0.0379962	0.0650552	0.027059	chr19:clu_13809_-	14.4027	5	0.00238774	ICAM3
chr19:10335353:10335671	-0.180383	0.218689	0.24386	0.0251706	chr19:clu_13809_-	14.4027	5	0.00238774	ICAM3
chr7:36674009:36686699	-0.410972	0.50386	0.486286	-0.0175741	chr7:clu_25758_-	13.2118	4	0.0024386	AOAH
chr7:36674009:36724022	-1.10635	0.102195	0.0492055	-0.0529896	chr7:clu_25758_-	13.2118	4	0.0024386	AOAH
chr7:36686794:36690097	0.704927	0.0050609	0.0149087	0.00984776	chr7:clu_25758_-	13.2118	4	0.0024386	AOAH
chr7:36686794:36724022	-0.239806	0.387491	0.443793	0.0563016	chr7:clu_25758_-	13.2118	4	0.0024386	AOAH
chr7:36690180:36724022	1.0522	0.00139302	0.00580745	0.00441443	chr7:clu_25758_-	13.2118	4	0.0024386	AOAH
chr11:760253:763344	-4.38193	0.999998	0.986341	-0.0136564	chr11:clu_5043_+	8.80912	1	0.00252025	TALDO1
chr11:760253:763405	4.38193	2.16412e-06	0.0136586	0.0136564	chr11:clu_5043_+	8.80912	1	0.00252025	TALDO1
chr2:218387955:218388649	0.00146059	0.00757609	0.0145871	0.00701101	chr2:clu_17026_+	16.4452	7	0.00257735	SLC11A1
chr2:218387955:218389870	-0.928575	0.352902	0.268082	-0.0848193	chr2:clu_17026_+	16.4452	7	0.00257735	SLC11A1
chr2:218387955:218391198	0.0990894	0.00245453	0.00521066	0.00275613	chr2:clu_17026_+	16.4452	7	0.00257735	SLC11A1
chr2:218387955:218391376	2.86088	0.000151763	0.00509943	0.00494767	chr2:clu_17026_+	16.4452	7	0.00257735	SLC11A1
chr2:218389771:218389870	-1.08559	0.0246359	0.0159952	-0.00864066	chr2:clu_17026_+	16.4452	7	0.00257735	SLC11A1
chr2:218390028:218391198	-0.666949	0.400657	0.395376	-0.0052811	chr2:clu_17026_+	16.4452	7	0.00257735	SLC11A1
chr2:218390279:218391198	0.0485209	0.00441757	0.0089155	0.00449793	chr2:clu_17026_+	16.4452	7	0.00257735	SLC11A1
chr2:218391287:218391376	-0.328837	0.207206	0.286734	0.0795284	chr2:clu_17026_+	16.4452	7	0.00257735	SLC11A1
chr3:127673081:127674345	0.6273	0.0275582	0.0474355	0.0198772	chr3:clu_20514_+	18.4127	9	0.0026127	ABTB1
chr3:127673081:127674391	0.0315182	0.303604	0.288015	-0.0155892	chr3:clu_20514_+	18.4127	9	0.0026127	ABTB1
chr3:127673081:127675970	0.397374	0.00545189	0.00745666	0.00200476	chr3:clu_20514_+	18.4127	9	0.0026127	ABTB1
chr3:127673608:127674391	-0.995888	0.00536609	0.00182208	-0.00354401	chr3:clu_20514_+	18.4127	9	0.0026127	ABTB1
chr3:127674600:127675970	0.264035	0.168294	0.201445	0.0331511	chr3:clu_20514_+	18.4127	9	0.0026127	ABTB1
chr3:127674600:127676536	0.573489	0.00402188	0.00656012	0.00253823	chr3:clu_20514_+	18.4127	9	0.0026127	ABTB1
chr3:127676114:127676272	-0.105851	0.29112	0.240725	-0.0503951	chr3:clu_20514_+	18.4127	9	0.0026127	ABTB1
chr3:127676114:127676313	-0.0608794	0.00613763	0.0053086	-0.000829027	chr3:clu_20514_+	18.4127	9	0.0026127	ABTB1
chr3:127676114:127676536	-1.02768	0.0350329	0.0115233	-0.0235096	chr3:clu_20514_+	18.4127	9	0.0026127	ABTB1
chr3:127676431:127676536	0.296585	0.153414	0.189709	0.0362956	chr3:clu_20514_+	18.4127	9	0.0026127	ABTB1
chr1:150577491:150578244	-0.147652	0.413082	0.398386	-0.0146959	chr1:clu_884_-	10.4573	2	0.00262897	MCL1
chr1:150577491:150578843	0.389013	0.111773	0.184364	0.0725908	chr1:clu_884_-	10.4573	2	0.00262897	MCL1
chr1:150578491:150578843	-0.241361	0.475145	0.41725	-0.0578949	chr1:clu_884_-	10.4573	2	0.00262897	MCL1
chr12:56714675:56724452	2.46717	0.000241257	0.00511914	0.00487789	chr12:clu_6255_-	16.4051	7	0.00262897	NACA,ENSG00000285625
chr12:56714687:56719537	-0.131022	0.00289496	0.00457068	0.00167572	chr12:clu_6255_-	16.4051	7	0.00262897	NACA,ENSG00000285625
chr12:56714687:56724452	-0.65244	0.67907	0.636509	-0.0425611	chr12:clu_6255_-	16.4051	7	0.00262897	NACA,ENSG00000285625
chr12:56714687:56725263	-0.48591	0.00296663	0.00328456	0.000317924	chr12:clu_6255_-	16.4051	7	0.00262897	NACA,ENSG00000285625
chr12:56719596:56724452	-0.0963342	0.00204081	0.00333584	0.00129503	chr12:clu_6255_-	16.4051	7	0.00262897	NACA,ENSG00000285625
chr12:56724523:56724962	-0.274151	0.00700155	0.00958015	0.00257861	chr12:clu_6255_-	16.4051	7	0.00262897	NACA,ENSG00000285625
chr12:56724523:56725263	-0.494128	0.296309	0.325378	0.0290693	chr12:clu_6255_-	16.4051	7	0.00262897	NACA,ENSG00000285625
chr12:56724549:56725263	-0.333183	0.00947592	0.0122226	0.00274665	chr12:clu_6255_-	16.4051	7	0.00262897	NACA,ENSG00000285625
chr6:33301771:33302621	-0.665716	0.0131898	0.0102822	-0.00290764	chr6:clu_23664_-	18.3764	9	0.00265147	TAPBP
chr6:33301771:33303955	-0.472749	0.161738	0.152919	-0.00881864	chr6:clu_23664_-	18.3764	9	0.00265147	TAPBP
chr6:33301771:33304128	-0.377168	0.00849519	0.0088376	0.000342403	chr6:clu_23664_-	18.3764	9	0.00265147	TAPBP
chr6:33301771:33304297	0.0869767	0.0348025	0.05759	0.0227875	chr6:clu_23664_-	18.3764	9	0.00265147	TAPBP
chr6:33301771:33304989	-0.225598	0.0250346	0.0303059	0.00527131	chr6:clu_23664_-	18.3764	9	0.00265147	TAPBP
chr6:33303989:33304128	-0.646655	0.15786	0.125429	-0.0324316	chr6:clu_23664_-	18.3764	9	0.00265147	TAPBP
chr6:33303989:33304297	2.50975	0.000169835	0.0031693	0.00299946	chr6:clu_23664_-	18.3764	9	0.00265147	TAPBP
chr6:33303989:33304989	0.542234	0.00970689	0.025324	0.0156171	chr6:clu_23664_-	18.3764	9	0.00265147	TAPBP
chr6:33304217:33304297	-0.288328	0.130013	0.147819	0.017806	chr6:clu_23664_-	18.3764	9	0.00265147	TAPBP
chr6:33304638:33304989	-0.462752	0.458991	0.438325	-0.0206658	chr6:clu_23664_-	18.3764	9	0.00265147	TAPBP
chr11:13713033:13714509	-0.708187	0.674689	0.551401	-0.123288	chr11:clu_5157_+	10.4221	2	0.00269615	FAR1
chr11:13713033:13721730	0.917864	0.00388418	0.016138	0.0122538	chr11:clu_5157_+	10.4221	2	0.00269615	FAR1
chr11:13714680:13721730	-0.209677	0.321427	0.432461	0.111034	chr11:clu_5157_+	10.4221	2	0.00269615	FAR1
chr19:4859672:4859826	-0.64636	0.593592	0.511821	-0.0817712	chr19:clu_13715_-	10.3958	2	0.00275426	PLIN3
chr19:4859672:4861329	0.972153	0.00168491	0.00733021	0.00564531	chr19:clu_13715_-	10.3958	2	0.00275426	PLIN3
chr19:4860024:4861329	-0.325793	0.404723	0.480849	0.0761259	chr19:clu_13715_-	10.3958	2	0.00275426	PLIN3
chr3:121681865:121682917	0.141744	0.165824	0.251281	0.0854567	chr3:clu_19667_-	11.7695	3	0.00279593	GOLGB1
chr3:121681865:121690670	-0.671566	0.624071	0.419304	-0.204766	chr3:clu_19667_-	11.7695	3	0.00279593	GOLGB1
chr3:121682961:121690670	0.370317	0.0147161	0.0280267	0.0133106	chr3:clu_19667_-	11.7695	3	0.00279593	GOLGB1
chr3:121682963:121690670	0.159506	0.195389	0.301388	0.105999	chr3:clu_19667_-	11.7695	3	0.00279593	GOLGB1
chr5:112864528:112864621	-1.89831	0.29849	0.38119	0.0826996	chr5:clu_23098_+	11.7458	3	0.00284645	SRP19,ENSG00000258864
chr5:112864528:112867372	6.67026	4.92964e-07	0.00331369	0.00331319	chr5:clu_23098_+	11.7458	3	0.00284645	SRP19,ENSG00000258864
chr5:112864732:112867372	-2.14894	0.483605	0.480679	-0.00292556	chr5:clu_23098_+	11.7458	3	0.00284645	SRP19,ENSG00000258864
chr5:112864732:112867404	-2.62301	0.217905	0.134818	-0.0830872	chr5:clu_23098_+	11.7458	3	0.00284645	SRP19,ENSG00000258864
chr4:151099714:151100485	-0.426492	0.277751	0.237033	-0.0407183	chr4:clu_21339_+	14.1134	5	0.00290476	RPS3A
chr4:151099714:151100975	0.43012	0.0014702	0.00295497	0.00148476	chr4:clu_21339_+	14.1134	5	0.00290476	RPS3A
chr4:151099714:151102871	0.0832609	0.00536887	0.00762813	0.00225926	chr4:clu_21339_+	14.1134	5	0.00290476	RPS3A
chr4:151100588:151100975	-0.245438	0.326297	0.333731	0.0074339	chr4:clu_21339_+	14.1134	5	0.00290476	RPS3A
chr4:151100588:151102871	0.356285	0.00155009	0.00289378	0.00134369	chr4:clu_21339_+	14.1134	5	0.00290476	RPS3A
chr4:151101162:151102871	-0.197736	0.387562	0.415759	0.0281967	chr4:clu_21339_+	14.1134	5	0.00290476	RPS3A
chr8:20209531:20210346	0.503112	0.282396	0.283276	0.000879439	chr8:clu_26809_+	12.9598	4	0.00290476	ATP6V1B2
chr8:20209531:20211177	-1.38356	0.00468776	0.000712765	-0.003975	chr8:clu_26809_+	12.9598	4	0.00290476	ATP6V1B2
chr8:20210439:20210569	0.599231	0.292649	0.323177	0.0305287	chr8:clu_26809_+	12.9598	4	0.00290476	ATP6V1B2
chr8:20210439:20211177	-0.162718	0.0105047	0.00541463	-0.00509008	chr8:clu_26809_+	12.9598	4	0.00290476	ATP6V1B2
chr8:20210646:20211177	0.443932	0.409763	0.387419	-0.0223431	chr8:clu_26809_+	12.9598	4	0.00290476	ATP6V1B2
chr1:155727738:155729042	-3.37035	0.507038	0.427531	-0.0795064	chr1:clu_2522_+	10.2741	2	0.00303601	DAP3
chr1:155727738:155729208	6.44897	1.03258e-06	0.0160076	0.0160065	chr1:clu_2522_+	10.2741	2	0.00303601	DAP3
chr1:155729122:155729208	-3.07862	0.492961	0.556461	0.0634998	chr1:clu_2522_+	10.2741	2	0.00303601	DAP3
chr1:244862534:244862619	0.106924	0.526405	0.655403	0.128999	chr1:clu_1475_-	12.8742	4	0.00311328	HNRNPU
chr1:244862534:244863617	1.20377	0.00838554	0.0312663	0.0228807	chr1:clu_1475_-	12.8742	4	0.00311328	HNRNPU
chr1:244862534:244863674	-0.236294	0.0404329	0.0357163	-0.0047166	chr1:clu_1475_-	12.8742	4	0.00311328	HNRNPU
chr1:244862730:244863617	-0.53559	0.161217	0.105575	-0.0556424	chr1:clu_1475_-	12.8742	4	0.00311328	HNRNPU
chr1:244862730:244863674	-0.538814	0.263559	0.172039	-0.0915203	chr1:clu_1475_-	12.8742	4	0.00311328	HNRNPU
chr5:135335141:135339428	-0.172777	0.00338153	0.00319418	-0.000187345	chr5:clu_22417_-	22.6691	14	0.00313157	MACROH2A1
chr5:135335141:135343260	-0.0914976	0.224427	0.229943	0.00551639	chr5:clu_22417_-	22.6691	14	0.00313157	MACROH2A1
chr5:135335141:135345968	0.0929881	0.0204351	0.0251793	0.0047442	chr5:clu_22417_-	22.6691	14	0.00313157	MACROH2A1
chr5:135335141:135360497	0.0205989	0.00214877	0.00246274	0.00031397	chr5:clu_22417_-	22.6691	14	0.00313157	MACROH2A1
chr5:135343379:135345968	0.037898	0.00334611	0.00390196	0.000555842	chr5:clu_22417_-	22.6691	14	0.00313157	MACROH2A1
chr5:135343434:135345968	0.0763161	0.194959	0.236249	0.0412899	chr5:clu_22417_-	22.6691	14	0.00313157	MACROH2A1
chr5:135346057:135350823	-0.354372	0.0383862	0.0302382	-0.008148	chr5:clu_22417_-	22.6691	14	0.00313157	MACROH2A1
chr5:135346057:135350827	0.1979	0.00607168	0.0083088	0.00223712	chr5:clu_22417_-	22.6691	14	0.00313157	MACROH2A1
chr5:135346057:135352946	-0.351751	0.260411	0.205674	-0.0547374	chr5:clu_22417_-	22.6691	14	0.00313157	MACROH2A1
chr5:135346057:135360497	0.339868	0.0327524	0.051657	0.0189045	chr5:clu_22417_-	22.6691	14	0.00313157	MACROH2A1
chr5:135350913:135352946	0.39452	0.00193522	0.00322368	0.00128846	chr5:clu_22417_-	22.6691	14	0.00313157	MACROH2A1
chr5:135350913:135360497	-0.0770212	0.0251591	0.0261533	0.000994287	chr5:clu_22417_-	22.6691	14	0.00313157	MACROH2A1
chr5:135353045:135360497	-0.229822	0.159737	0.142521	-0.0172163	chr5:clu_22417_-	22.6691	14	0.00313157	MACROH2A1
chr5:135359628:135360497	0.0291724	0.0231877	0.0268046	0.00361693	chr5:clu_22417_-	22.6691	14	0.00313157	MACROH2A1
chr5:135359942:135360497	0.0879784	0.00366134	0.00448881	0.000827471	chr5:clu_22417_-	22.6691	14	0.00313157	MACROH2A1
chr17:8887221:8887300	2.38848	0.000239806	0.00332854	0.00308873	chr17:clu_11584_-	24.3455	16	0.00319895	PIK3R5
chr17:8887221:8887521	-0.59926	0.0438996	0.030711	-0.0131886	chr17:clu_11584_-	24.3455	16	0.00319895	PIK3R5
chr17:8887221:8887537	-0.580296	0.00831165	0.00592593	-0.00238572	chr17:clu_11584_-	24.3455	16	0.00319895	PIK3R5
chr17:8887221:8888171	0.0554588	0.00744126	0.0100189	0.00257765	chr17:clu_11584_-	24.3455	16	0.00319895	PIK3R5
chr17:8887221:8889139	-0.0202394	0.0768234	0.0958942	0.0190708	chr17:clu_11584_-	24.3455	16	0.00319895	PIK3R5
chr17:8887221:8893586	-0.336115	0.00805993	0.00733578	-0.000724144	chr17:clu_11584_-	24.3455	16	0.00319895	PIK3R5
chr17:8887683:8888171	-0.374162	0.0688261	0.0603039	-0.00852223	chr17:clu_11584_-	24.3455	16	0.00319895	PIK3R5
chr17:8888642:8889139	0.575105	0.00148695	0.00336628	0.00187933	chr17:clu_11584_-	24.3455	16	0.00319895	PIK3R5
chr17:8888891:8889139	-0.600116	0.20069	0.140277	-0.0604127	chr17:clu_11584_-	24.3455	16	0.00319895	PIK3R5
chr17:8888953:8889139	0.377375	0.00589379	0.010949	0.00505523	chr17:clu_11584_-	24.3455	16	0.00319895	PIK3R5
chr17:8889222:8889973	-0.174274	0.182724	0.195522	0.0127989	chr17:clu_11584_-	24.3455	16	0.00319895	PIK3R5
chr17:8889222:8890007	-0.189398	0.00336409	0.00354569	0.000181606	chr17:clu_11584_-	24.3455	16	0.00319895	PIK3R5
chr17:8889222:8890738	0.243	0.00323554	0.00525495	0.00201941	chr17:clu_11584_-	24.3455	16	0.00319895	PIK3R5
chr17:8889222:8893586	-0.438717	0.0110459	0.00907315	-0.00197277	chr17:clu_11584_-	24.3455	16	0.00319895	PIK3R5
chr17:8890126:8890738	-0.10831	0.17202	0.19662	0.0246006	chr17:clu_11584_-	24.3455	16	0.00319895	PIK3R5
chr17:8890126:8893586	-0.0146028	0.0367111	0.0460834	0.00937225	chr17:clu_11584_-	24.3455	16	0.00319895	PIK3R5
chr17:8890912:8893586	-0.203933	0.169228	0.17579	0.00656174	chr17:clu_11584_-	24.3455	16	0.00319895	PIK3R5
chr6:111780635:111793623	-0.904026	0.306689	0.123082	-0.183606	chr6:clu_23943_-	12.8245	4	0.00319895	FYN
chr6:111780635:111813892	-0.196263	0.00864049	0.00703743	-0.00160305	chr6:clu_23943_-	12.8245	4	0.00319895	FYN
chr6:111780635:111846589	0.169722	0.424425	0.498451	0.0740258	chr6:clu_23943_-	12.8245	4	0.00319895	FYN
chr6:111780635:111872968	0.582093	0.0161613	0.0286674	0.0125061	chr6:clu_23943_-	12.8245	4	0.00319895	FYN
chr6:111846629:111872968	0.348474	0.244084	0.342762	0.0986772	chr6:clu_23943_-	12.8245	4	0.00319895	FYN
chr7:111847126:111863372	-2.41288	0.91874	0.747592	-0.171148	chr7:clu_26062_-	10.1995	2	0.00319895	DOCK4
chr7:111857898:111863372	3.60087	8.2847e-05	0.027573	0.0274902	chr7:clu_26062_-	10.1995	2	0.00319895	DOCK4
chr7:111862785:111863372	-1.18799	0.0811767	0.224835	0.143658	chr7:clu_26062_-	10.1995	2	0.00319895	DOCK4
chr10:89392717:89393107	-0.757027	0.0179902	0.0100423	-0.00794791	chr10:clu_4052_+	16.09	7	0.00321561	IFIT1
chr10:89392717:89398362	1.05172	0.00132215	0.00450411	0.00318196	chr10:clu_4052_+	16.09	7	0.00321561	IFIT1
chr10:89392717:89399890	0.0107961	0.0159975	0.0192447	0.00324718	chr10:clu_4052_+	16.09	7	0.00321561	IFIT1
chr10:89392717:89399895	0.0569483	0.129436	0.163064	0.0336278	chr10:clu_4052_+	16.09	7	0.00321561	IFIT1
chr10:89392717:89402281	-0.278642	0.575799	0.518595	-0.0572038	chr10:clu_4052_+	16.09	7	0.00321561	IFIT1
chr10:89393203:89399895	-0.352643	0.00660066	0.00552086	-0.0010798	chr10:clu_4052_+	16.09	7	0.00321561	IFIT1
chr10:89398408:89399895	0.352313	0.00370145	0.00626542	0.00256396	chr10:clu_4052_+	16.09	7	0.00321561	IFIT1
chr10:89400003:89402281	-0.0834681	0.249153	0.272764	0.0236106	chr10:clu_4052_+	16.09	7	0.00321561	IFIT1
chr16:31363374:31369981	-0.581754	0.0398977	0.0249663	-0.0149314	chr16:clu_10341_+	16.0616	7	0.00325459	ITGAX
chr16:31363374:31371084	0.0802108	0.283091	0.343416	0.060325	chr16:clu_10341_+	16.0616	7	0.00325459	ITGAX
chr16:31363374:31371630	0.487221	0.00932537	0.0169951	0.00766969	chr16:clu_10341_+	16.0616	7	0.00325459	ITGAX
chr16:31370098:31371084	0.00801263	0.0370244	0.0417857	0.00476126	chr16:clu_10341_+	16.0616	7	0.00325459	ITGAX
chr16:31371214:31371334	-0.216286	0.164457	0.148314	-0.0161437	chr16:clu_10341_+	16.0616	7	0.00325459	ITGAX
chr16:31371214:31371591	0.624907	0.0292064	0.0610845	0.0318781	chr16:clu_10341_+	16.0616	7	0.00325459	ITGAX
chr16:31371214:31371630	0.246486	0.12712	0.182104	0.0549845	chr16:clu_10341_+	16.0616	7	0.00325459	ITGAX
chr16:31371497:31371630	-0.648798	0.309878	0.181335	-0.128543	chr16:clu_10341_+	16.0616	7	0.00325459	ITGAX
chr17:60209543:60211013	0.251534	0.208628	0.277789	0.0691612	chr17:clu_12090_-	16.0596	7	0.00325459	USP32
chr17:60209543:60211376	0.441104	0.00672766	0.0108277	0.00410003	chr17:clu_12090_-	16.0596	7	0.00325459	USP32
chr17:60209543:60212024	-0.581847	0.00765396	0.0044289	-0.00322506	chr17:clu_12090_-	16.0596	7	0.00325459	USP32
chr17:60211118:60211376	-0.284199	0.358285	0.279193	-0.0790916	chr17:clu_12090_-	16.0596	7	0.00325459	USP32
chr17:60211118:60212024	-0.0361042	0.0162867	0.0162651	-2.16354e-05	chr17:clu_12090_-	16.0596	7	0.00325459	USP32
chr17:60211514:60212024	-0.201567	0.225888	0.191186	-0.0347021	chr17:clu_12090_-	16.0596	7	0.00325459	USP32
chr17:60211514:60213581	0.228321	0.0152072	0.0197838	0.00457663	chr17:clu_12090_-	16.0596	7	0.00325459	USP32
chr17:60212098:60213581	0.182759	0.161323	0.200525	0.0392026	chr17:clu_12090_-	16.0596	7	0.00325459	USP32
chr4:86948571:86988438	-2.04632	0.0461711	0.0139335	-0.0322375	chr4:clu_21166_+	20.8168	12	0.00325459	AFF1
chr4:86948571:87046166	-1.46065	0.0782743	0.0424295	-0.0358448	chr4:clu_21166_+	20.8168	12	0.00325459	AFF1
chr4:87007424:87020506	2.92577	0.000117264	0.0051075	0.00499024	chr4:clu_21166_+	20.8168	12	0.00325459	AFF1
chr4:87007424:87046166	-1.12843	0.321569	0.242997	-0.0785714	chr4:clu_21166_+	20.8168	12	0.00325459	AFF1
chr4:87007424:87046695	-0.284759	0.00811479	0.0142563	0.00614152	chr4:clu_21166_+	20.8168	12	0.00325459	AFF1
chr4:87007424:87084120	2.81652	9.91663e-05	0.00387224	0.00377307	chr4:clu_21166_+	20.8168	12	0.00325459	AFF1
chr4:87046286:87046695	-0.640088	0.425892	0.524459	0.0985671	chr4:clu_21166_+	20.8168	12	0.00325459	AFF1
chr4:87046286:87046699	-0.736187	0.00806144	0.00901757	0.000956134	chr4:clu_21166_+	20.8168	12	0.00325459	AFF1
chr4:87047594:87067256	-1.22396	0.00887996	0.0060989	-0.00278106	chr4:clu_21166_+	20.8168	12	0.00325459	AFF1
chr4:87047594:87073539	2.80608	9.88476e-05	0.0038197	0.00372085	chr4:clu_21166_+	20.8168	12	0.00325459	AFF1
chr4:87047594:87084120	-0.614789	0.0729532	0.0921391	0.0191859	chr4:clu_21166_+	20.8168	12	0.00325459	AFF1
chr4:87047594:87084123	-0.606556	0.0272318	0.0346778	0.00744598	chr4:clu_21166_+	20.8168	12	0.00325459	AFF1
chr4:87069169:87073539	0.193374	0.00253773	0.00719162	0.00465388	chr4:clu_21166_+	20.8168	12	0.00325459	AFF1
chr10:71822007:71823888	0.154808	0.0209104	0.0318475	0.0109371	chr10:clu_3337_-	10.1136	2	0.00340123	PSAP
chr10:71822007:71825837	-0.286517	0.961323	0.941711	-0.0196121	chr10:clu_3337_-	10.1136	2	0.00340123	PSAP
chr10:71823896:71825837	0.131709	0.0177667	0.0264417	0.00867496	chr10:clu_3337_-	10.1136	2	0.00340123	PSAP
chr19:208391:208958	0.048387	0.0798914	0.0949818	0.0150904	chr19:clu_13613_-	31.4522	25	0.00343535	LINC01002
chr19:208391:209225	0.426323	0.00979921	0.0170007	0.0072015	chr19:clu_13613_-	31.4522	25	0.00343535	LINC01002
chr19:208391:209236	-0.85558	0.127035	0.0611611	-0.0658737	chr19:clu_13613_-	31.4522	25	0.00343535	LINC01002
chr19:208391:209769	0.03191	0.0125771	0.0147083	0.00213129	chr19:clu_13613_-	31.4522	25	0.00343535	LINC01002
chr19:208391:211762	0.627966	0.0284773	0.0604432	0.0319659	chr19:clu_13613_-	31.4522	25	0.00343535	LINC01002
chr19:209014:209236	0.212179	0.0101044	0.0141509	0.00404653	chr19:clu_13613_-	31.4522	25	0.00343535	LINC01002
chr19:209014:209633	0.53161	0.0229789	0.0442926	0.0213137	chr19:clu_13613_-	31.4522	25	0.00343535	LINC01002
chr19:209014:209769	-0.847555	0.0724854	0.0351794	-0.037306	chr19:clu_13613_-	31.4522	25	0.00343535	LINC01002
chr19:209014:211762	-0.353408	0.00626106	0.00498071	-0.00128035	chr19:clu_13613_-	31.4522	25	0.00343535	LINC01002
chr19:209432:209769	-0.369308	0.0119108	0.00932564	-0.00258515	chr19:clu_13613_-	31.4522	25	0.00343535	LINC01002
chr19:209432:211762	0.550933	0.0119023	0.0233897	0.0114874	chr19:clu_13613_-	31.4522	25	0.00343535	LINC01002
chr19:209726:211762	-0.000658988	0.0274072	0.0310245	0.0036173	chr19:clu_13613_-	31.4522	25	0.00343535	LINC01002
chr19:209726:218728	0.00205321	0.00575782	0.00653546	0.000777639	chr19:clu_13613_-	31.4522	25	0.00343535	LINC01002
chr19:209866:211762	0.103987	0.0479531	0.0602704	0.0123173	chr19:clu_13613_-	31.4522	25	0.00343535	LINC01002
chr19:211715:221141	-0.530909	0.0290425	0.0193459	-0.00969656	chr19:clu_13613_-	31.4522	25	0.00343535	LINC01002
chr19:211885:212018	-0.109395	0.0689439	0.0700023	0.00105842	chr19:clu_13613_-	31.4522	25	0.00343535	LINC01002
chr19:211885:218728	-0.185498	0.0145409	0.0136822	-0.000858674	chr19:clu_13613_-	31.4522	25	0.00343535	LINC01002
chr19:211885:221141	-0.343224	0.222333	0.178678	-0.0436555	chr19:clu_13613_-	31.4522	25	0.00343535	LINC01002
chr19:212187:218728	-0.664234	0.00613841	0.00357856	-0.00255984	chr19:clu_13613_-	31.4522	25	0.00343535	LINC01002
chr19:212187:221141	0.744556	0.00275187	0.00656313	0.00381126	chr19:clu_13613_-	31.4522	25	0.00343535	LINC01002
chr19:214451:217514	0.697979	0.00670259	0.015258	0.00855541	chr19:clu_13613_-	31.4522	25	0.00343535	LINC01002
chr19:214451:218728	0.478189	0.0160402	0.0293098	0.0132695	chr19:clu_13613_-	31.4522	25	0.00343535	LINC01002
chr19:214451:221141	0.766753	0.0317001	0.0773008	0.0456007	chr19:clu_13613_-	31.4522	25	0.00343535	LINC01002
chr19:218917:221141	-0.257575	0.0943225	0.0825806	-0.0117419	chr19:clu_13613_-	31.4522	25	0.00343535	LINC01002
chr19:219087:221141	-0.366139	0.0150584	0.0118275	-0.0032309	chr19:clu_13613_-	31.4522	25	0.00343535	LINC01002
chr19:219391:221141	-0.339341	0.0178844	0.0144287	-0.00345571	chr19:clu_13613_-	31.4522	25	0.00343535	LINC01002
chr3:9649742:9650328	-0.0837001	0.0082716	0.0073741	-0.000897498	chr3:clu_20036_+	23.3407	15	0.0034433	MTMR14
chr3:9649742:9651687	-0.4003	0.00919854	0.00597504	-0.0032235	chr3:clu_20036_+	23.3407	15	0.0034433	MTMR14
chr3:9649742:9653621	0.0141118	0.143486	0.141061	-0.00242456	chr3:clu_20036_+	23.3407	15	0.0034433	MTMR14
chr3:9649742:9662267	0.00199414	0.00828656	0.00804842	-0.000238144	chr3:clu_20036_+	23.3407	15	0.0034433	MTMR14
chr3:9650529:9653621	0.449492	0.0045188	0.00686603	0.00234722	chr3:clu_20036_+	23.3407	15	0.0034433	MTMR14
chr3:9653519:9653621	-0.873761	0.0164682	0.00666264	-0.00980554	chr3:clu_20036_+	23.3407	15	0.0034433	MTMR14
chr3:9653769:9662267	0.121307	0.171501	0.187681	0.0161797	chr3:clu_20036_+	23.3407	15	0.0034433	MTMR14
chr3:9653769:9668719	-0.875738	0.0168329	0.00679675	-0.0100362	chr3:clu_20036_+	23.3407	15	0.0034433	MTMR14
chr3:9653769:9671048	0.60573	0.00411016	0.00730119	0.00319103	chr3:clu_20036_+	23.3407	15	0.0034433	MTMR14
chr3:9659809:9662267	0.324579	0.00565111	0.0075782	0.0019271	chr3:clu_20036_+	23.3407	15	0.0034433	MTMR14
chr3:9662375:9668719	-0.0212252	0.25098	0.238172	-0.0128077	chr3:clu_20036_+	23.3407	15	0.0034433	MTMR14
chr3:9662375:9669432	0.0462703	0.0084125	0.00854063	0.000128133	chr3:clu_20036_+	23.3407	15	0.0034433	MTMR14
chr3:9662375:9671048	0.452904	0.00604457	0.00921572	0.00317115	chr3:clu_20036_+	23.3407	15	0.0034433	MTMR14
chr3:9668794:9669432	0.132965	0.156693	0.173487	0.0167936	chr3:clu_20036_+	23.3407	15	0.0034433	MTMR14
chr3:9669492:9671048	0.00553045	0.184458	0.179792	-0.0046664	chr3:clu_20036_+	23.3407	15	0.0034433	MTMR14
chr3:9669492:9671051	0.0998406	0.00508651	0.00544817	0.000361654	chr3:clu_20036_+	23.3407	15	0.0034433	MTMR14
chr7:48090364:48094763	0.122103	0.245587	0.265971	0.0203842	chr7:clu_25084_+	23.3103	15	0.00350542	UPP1
chr7:48090364:48106873	0.395118	0.00122232	0.00173933	0.000517012	chr7:clu_25084_+	23.3103	15	0.00350542	UPP1
chr7:48094827:48099670	-0.311527	0.0802428	0.0563264	-0.0239164	chr7:clu_25084_+	23.3103	15	0.00350542	UPP1
[truncated: 6,603 more rows]

## Sheet: 5b
Supplementary File 5b: Differentially spliced genes list between severity comparisons Severe vs Moderate
Intron	logef	Severe	Moderate	deltapsi	cluster	loglr	df	p.adjust	symbol
chr14:49586752:49862553:clu_8146_-	-0.392094	0.0065332	0.00486253	-0.00167067	chr14:clu_8146_-	106.263	71	4.45619e-12	NA
chr14:49741427:49862714:clu_8146_-	-0.289065	0.00564693	0.00465901	-0.00098792	chr14:clu_8146_-	106.263	71	4.45619e-12	NA
chr14:49853705:49862557:clu_8146_-	-0.849627	0.00526184	0.00247839	-0.00278345	chr14:clu_8146_-	106.263	71	4.45619e-12	NA
chr14:49853705:49862641:clu_8146_-	0.209447	0.0213889	0.0290517	0.00766277	chr14:clu_8146_-	106.263	71	4.45619e-12	NA
chr14:49853721:49862557:clu_8146_-	-0.180177	0.00802885	0.00738625	-0.000642594	chr14:clu_8146_-	106.263	71	4.45619e-12	NA
chr14:49853721:49862641:clu_8146_-	-0.251356	0.0219072	0.0187691	-0.00313802	chr14:clu_8146_-	106.263	71	4.45619e-12	NA
chr14:49853721:49862657:clu_8146_-	-0.254088	0.00648144	0.00553788	-0.000943563	chr14:clu_8146_-	106.263	71	4.45619e-12	NA
chr14:49853723:49862557:clu_8146_-	-0.282209	0.00381935	0.00317284	-0.000646509	chr14:clu_8146_-	106.263	71	4.45619e-12	NA
chr14:49853723:49862558:clu_8146_-	-0.36885	0.00308667	0.00235138	-0.000735298	chr14:clu_8146_-	106.263	71	4.45619e-12	NA
chr14:49853724:49862664:clu_8146_-	0.120948	0.00207906	0.00258473	0.000505668	chr14:clu_8146_-	106.263	71	4.45619e-12	NA
chr14:49853725:49862579:clu_8146_-	-0.198746	0.0135572	0.0122426	-0.00131452	chr14:clu_8146_-	106.263	71	4.45619e-12	NA
chr14:49853725:49862664:clu_8146_-	0.866195	0.00204725	0.0053626	0.00331535	chr14:clu_8146_-	106.263	71	4.45619e-12	NA
chr14:49853729:49862555:clu_8146_-	-0.209764	0.00432949	0.00386685	-0.000462631	chr14:clu_8146_-	106.263	71	4.45619e-12	NA
chr14:49853735:49862675:clu_8146_-	2.46782	0.000205	0.00266401	0.00245901	chr14:clu_8146_-	106.263	71	4.45619e-12	NA
chr14:49853736:49862675:clu_8146_-	2.02574	0.000853933	0.00713202	0.00627809	chr14:clu_8146_-	106.263	71	4.45619e-12	NA
chr14:49853737:49862731:clu_8146_-	0.133292	0.00319868	0.00402605	0.000827371	chr14:clu_8146_-	106.263	71	4.45619e-12	NA
chr14:49853740:49862731:clu_8146_-	0.18186	0.00694111	0.00917129	0.00223018	chr14:clu_8146_-	106.263	71	4.45619e-12	NA
chr14:49853745:49862553:clu_8146_-	-0.840399	0.00741563	0.00352524	-0.0038904	chr14:clu_8146_-	106.263	71	4.45619e-12	NA
chr14:49853745:49862735:clu_8146_-	-0.297836	0.0214769	0.0175648	-0.00391208	chr14:clu_8146_-	106.263	71	4.45619e-12	NA
chr14:49853750:49862557:clu_8146_-	0.309966	0.00232981	0.00349911	0.0011693	chr14:clu_8146_-	106.263	71	4.45619e-12	NA
chr14:49853753:49862555:clu_8146_-	-0.377666	0.00742957	0.00561004	-0.00181953	chr14:clu_8146_-	106.263	71	4.45619e-12	NA
chr14:49853753:49862579:clu_8146_-	-0.0802773	0.00852855	0.00867026	0.000141706	chr14:clu_8146_-	106.263	71	4.45619e-12	NA
chr14:49853753:49862590:clu_8146_-	0.344089	0.00298195	0.00463402	0.00165206	chr14:clu_8146_-	106.263	71	4.45619e-12	NA
chr14:49853756:49862553:clu_8146_-	-0.830504	0.00556006	0.00266942	-0.00289064	chr14:clu_8146_-	106.263	71	4.45619e-12	NA
chr14:49853756:49862555:clu_8146_-	0.149908	0.0090651	0.0116011	0.00253596	chr14:clu_8146_-	106.263	71	4.45619e-12	NA
chr14:49853756:49862585:clu_8146_-	-0.847631	0.0101882	0.00480836	-0.00537985	chr14:clu_8146_-	106.263	71	4.45619e-12	NA
chr14:49853756:49862586:clu_8146_-	-0.0552867	0.00964697	0.0100554	0.000408467	chr14:clu_8146_-	106.263	71	4.45619e-12	NA
chr14:49853758:49862585:clu_8146_-	-0.849598	0.00684022	0.00322192	-0.0036183	chr14:clu_8146_-	106.263	71	4.45619e-12	NA
chr14:49853758:49862697:clu_8146_-	1.55367	0.000757984	0.00394849	0.00319051	chr14:clu_8146_-	106.263	71	4.45619e-12	NA
chr14:49853763:49862573:clu_8146_-	-0.0698117	0.0119031	0.0122282	0.000325084	chr14:clu_8146_-	106.263	71	4.45619e-12	NA
chr14:49853763:49862578:clu_8146_-	0.175657	0.00682524	0.00896243	0.00213719	chr14:clu_8146_-	106.263	71	4.45619e-12	NA
chr14:49853763:49862579:clu_8146_-	-0.0359908	0.00921877	0.00979632	0.000577552	chr14:clu_8146_-	106.263	71	4.45619e-12	NA
chr14:49853763:49862643:clu_8146_-	-0.0300608	0.00416503	0.00445229	0.000287261	chr14:clu_8146_-	106.263	71	4.45619e-12	NA
chr14:49853763:49862702:clu_8146_-	2.40976	0.000202881	0.00248776	0.00228488	chr14:clu_8146_-	106.263	71	4.45619e-12	NA
chr14:49853767:49862702:clu_8146_-	-0.856067	0.0283465	0.0132658	-0.0150806	chr14:clu_8146_-	106.263	71	4.45619e-12	NA
chr14:49853768:49862702:clu_8146_-	-0.856057	0.0386043	0.0180666	-0.0205378	chr14:clu_8146_-	106.263	71	4.45619e-12	NA
chr14:49853774:49862555:clu_8146_-	0.370594	0.00203669	0.00325007	0.00121338	chr14:clu_8146_-	106.263	71	4.45619e-12	NA
chr14:49853774:49862586:clu_8146_-	-0.0509508	0.00369057	0.00386355	0.00017298	chr14:clu_8146_-	106.263	71	4.45619e-12	NA
chr14:49853785:49862554:clu_8146_-	0.080228	0.00711782	0.00849592	0.0013781	chr14:clu_8146_-	106.263	71	4.45619e-12	NA
chr14:49853785:49862586:clu_8146_-	-0.539485	0.00792344	0.00508908	-0.00283436	chr14:clu_8146_-	106.263	71	4.45619e-12	NA
chr14:49853788:49862557:clu_8146_-	-0.138146	0.0148419	0.0142401	-0.000601759	chr14:clu_8146_-	106.263	71	4.45619e-12	NA
chr14:49853788:49862727:clu_8146_-	1.05433	0.0031758	0.0100407	0.00686486	chr14:clu_8146_-	106.263	71	4.45619e-12	NA
chr14:49853794:49862557:clu_8146_-	-0.245457	0.0258152	0.0222482	-0.00356695	chr14:clu_8146_-	106.263	71	4.45619e-12	NA
chr14:49853794:49862580:clu_8146_-	-0.8463	0.00671656	0.00317413	-0.00354243	chr14:clu_8146_-	106.263	71	4.45619e-12	NA
chr14:49853794:49862731:clu_8146_-	0.0221509	0.134732	0.151744	0.017012	chr14:clu_8146_-	106.263	71	4.45619e-12	NA
chr14:49853794:49862733:clu_8146_-	1.96364	0.000798614	0.00626841	0.0054698	chr14:clu_8146_-	106.263	71	4.45619e-12	NA
chr14:49853796:49862731:clu_8146_-	-0.841397	0.0140606	0.00667747	-0.00738318	chr14:clu_8146_-	106.263	71	4.45619e-12	NA
chr14:49853796:49862735:clu_8146_-	-0.853246	0.00644835	0.00302628	-0.00342207	chr14:clu_8146_-	106.263	71	4.45619e-12	NA
chr14:49853798:49862553:clu_8146_-	-0.129941	0.0365042	0.0353127	-0.0011915	chr14:clu_8146_-	106.263	71	4.45619e-12	NA
chr14:49853798:49862555:clu_8146_-	0.0044815	0.00943693	0.0104423	0.00100541	chr14:clu_8146_-	106.263	71	4.45619e-12	NA
chr14:49853798:49862735:clu_8146_-	0.41545	0.0256966	0.0428869	0.0171903	chr14:clu_8146_-	106.263	71	4.45619e-12	NA
chr14:49853825:49862557:clu_8146_-	-0.247286	0.128978	0.110954	-0.0180244	chr14:clu_8146_-	106.263	71	4.45619e-12	NA
chr14:49853825:49862762:clu_8146_-	0.353869	0.0268301	0.0421042	0.0152742	chr14:clu_8146_-	106.263	71	4.45619e-12	NA
chr14:49853838:49862580:clu_8146_-	-0.0148399	0.00802047	0.00870513	0.000684667	chr14:clu_8146_-	106.263	71	4.45619e-12	NA
chr14:49853838:49862775:clu_8146_-	0.108699	0.0735125	0.0902795	0.016767	chr14:clu_8146_-	106.263	71	4.45619e-12	NA
chr14:49853841:49862557:clu_8146_-	-0.363481	0.00517606	0.00396426	-0.0012118	chr14:clu_8146_-	106.263	71	4.45619e-12	NA
chr14:49853870:49862670:clu_8146_-	0.421667	0.0032414	0.00544353	0.00220213	chr14:clu_8146_-	106.263	71	4.45619e-12	NA
chr14:49853870:49862675:clu_8146_-	-0.403646	0.00636273	0.00468126	-0.00168147	chr14:clu_8146_-	106.263	71	4.45619e-12	NA
chr14:49853871:49862678:clu_8146_-	0.220546	0.0042027	0.00577207	0.00156936	chr14:clu_8146_-	106.263	71	4.45619e-12	NA
chr14:49853871:49862682:clu_8146_-	-0.158113	0.00406317	0.00382136	-0.00024181	chr14:clu_8146_-	106.263	71	4.45619e-12	NA
chr14:49853871:49862685:clu_8146_-	0.0394404	0.00344688	0.0039498	0.000502924	chr14:clu_8146_-	106.263	71	4.45619e-12	NA
chr14:49853871:49862711:clu_8146_-	0.1903	0.0107415	0.0143131	0.00357154	chr14:clu_8146_-	106.263	71	4.45619e-12	NA
chr14:49853871:49862714:clu_8146_-	0.398702	0.00302751	0.0049689	0.00194139	chr14:clu_8146_-	106.263	71	4.45619e-12	NA
chr14:49853872:49862670:clu_8146_-	-0.380417	0.00572236	0.00430906	-0.00141329	chr14:clu_8146_-	106.263	71	4.45619e-12	NA
chr14:49853872:49862714:clu_8146_-	0.165892	0.00892625	0.0116074	0.00268117	chr14:clu_8146_-	106.263	71	4.45619e-12	NA
chr14:49853873:49862670:clu_8146_-	-0.851502	0.00766218	0.00360222	-0.00405996	chr14:clu_8146_-	106.263	71	4.45619e-12	NA
chr14:49853875:49862675:clu_8146_-	0.282969	0.002232	0.00326292	0.00103092	chr14:clu_8146_-	106.263	71	4.45619e-12	NA
chr14:49862666:49862731:clu_8146_-	-0.849271	0.00482389	0.00227292	-0.00255097	chr14:clu_8146_-	106.263	71	4.45619e-12	NA
chr14:49862672:49862731:clu_8146_-	-0.105976	0.00919378	0.0091094	-8.43784e-05	chr14:clu_8146_-	106.263	71	4.45619e-12	NA
chr14:49862675:49862731:clu_8146_-	-0.355062	0.0255392	0.0197255	-0.00581377	chr14:clu_8146_-	106.263	71	4.45619e-12	NA
chr14:49862677:49862731:clu_8146_-	-0.127053	0.00399711	0.00387782	-0.000119285	chr14:clu_8146_-	106.263	71	4.45619e-12	NA
chr14:49862680:49862735:clu_8146_-	-0.236587	0.0484518	0.0421291	-0.00632269	chr14:clu_8146_-	106.263	71	4.45619e-12	NA
chr17:24497129:24740357:clu_12556_+	1.18197	0.0172842	0.0905068	0.0732226	chr17:clu_12556_+	48.2222	10	4.45619e-12	NA
chr17:24532224:24740357:clu_12556_+	1.18315	0.0172616	0.0904951	0.0732334	chr17:clu_12556_+	48.2222	10	4.45619e-12	NA
chr17:24534598:24740357:clu_12556_+	-0.983211	0.14995	0.0900845	-0.059865	chr17:clu_12556_+	48.2222	10	4.45619e-12	NA
chr17:24537312:24740357:clu_12556_+	-0.983184	0.149957	0.0900915	-0.0598655	chr17:clu_12556_+	48.2222	10	4.45619e-12	NA
chr17:24549864:24740357:clu_12556_+	1.18352	0.0172547	0.0904923	0.0732376	chr17:clu_12556_+	48.2222	10	4.45619e-12	NA
chr17:24590403:24740357:clu_12556_+	-1.00722	0.153825	0.0902208	-0.0636041	chr17:clu_12556_+	48.2222	10	4.45619e-12	NA
chr17:24632799:24740357:clu_12556_+	1.19089	0.0172106	0.0909281	0.0737176	chr17:clu_12556_+	48.2222	10	4.45619e-12	NA
chr17:24638397:24740357:clu_12556_+	-0.999051	0.153484	0.090759	-0.0627252	chr17:clu_12556_+	48.2222	10	4.45619e-12	NA
chr17:24643831:24740357:clu_12556_+	-0.995386	0.15312	0.0908763	-0.0622441	chr17:clu_12556_+	48.2222	10	4.45619e-12	NA
chr17:24669281:24740357:clu_12556_+	-0.997932	0.153342	0.0907765	-0.0625656	chr17:clu_12556_+	48.2222	10	4.45619e-12	NA
chr17:24735776:24740357:clu_12556_+	1.22645	0.0173107	0.0947691	0.0774583	chr17:clu_12556_+	48.2222	10	4.45619e-12	NA
chr1:120462197:120462794:clu_2265_+	-0.556093	0.109898	0.0744573	-0.0354405	chr1:clu_2265_+	52.8041	23	9.09794e-09	NBPF8,NBPF26
chr1:120462197:120825514:clu_2265_+	0.131636	0.00331338	0.00446546	0.00115209	chr1:clu_2265_+	52.8041	23	9.09794e-09	NBPF8,NBPF26
chr1:120462197:120827054:clu_2265_+	0.12169	0.00326657	0.0043588	0.00109224	chr1:clu_2265_+	52.8041	23	9.09794e-09	NBPF8,NBPF26
chr1:120824146:120824866:clu_2265_+	-0.134732	0.0786266	0.0811863	0.00255971	chr1:clu_2265_+	52.8041	23	9.09794e-09	NBPF8,NBPF26
chr1:120824146:120829764:clu_2265_+	-0.31497	0.042824	0.0369253	-0.0058987	chr1:clu_2265_+	52.8041	23	9.09794e-09	NBPF8,NBPF26
chr1:120824146:120836517:clu_2265_+	-0.327257	0.0308984	0.026317	-0.0045814	chr1:clu_2265_+	52.8041	23	9.09794e-09	NBPF8,NBPF26
chr1:120824917:120825514:clu_2265_+	0.179823	0.0333063	0.047103	0.0137967	chr1:clu_2265_+	52.8041	23	9.09794e-09	NBPF8,NBPF26
chr1:120824917:120827054:clu_2265_+	0.151555	0.0279628	0.0384439	0.0104811	chr1:clu_2265_+	52.8041	23	9.09794e-09	NBPF8,NBPF26
chr1:120824917:120830416:clu_2265_+	-0.0455378	0.0590002	0.0666044	0.00760424	chr1:clu_2265_+	52.8041	23	9.09794e-09	NBPF8,NBPF26
chr1:120825686:120826406:clu_2265_+	0.109501	0.00300556	0.00396194	0.000956378	chr1:clu_2265_+	52.8041	23	9.09794e-09	NBPF8,NBPF26
chr1:120825686:120827054:clu_2265_+	0.559352	0.00173078	0.0035776	0.00184682	chr1:clu_2265_+	52.8041	23	9.09794e-09	NBPF8,NBPF26
chr1:120825686:120829764:clu_2265_+	0.218783	0.00447205	0.00657581	0.00210376	chr1:clu_2265_+	52.8041	23	9.09794e-09	NBPF8,NBPF26
chr1:120826457:120827054:clu_2265_+	0.334579	0.0118564	0.0195743	0.00771787	chr1:clu_2265_+	52.8041	23	9.09794e-09	NBPF8,NBPF26
chr1:120827226:120829764:clu_2265_+	0.286186	0.00454712	0.0071524	0.00260528	chr1:clu_2265_+	52.8041	23	9.09794e-09	NBPF8,NBPF26
chr1:120827226:120834495:clu_2265_+	0.268401	0.00233933	0.0036148	0.00127546	chr1:clu_2265_+	52.8041	23	9.09794e-09	NBPF8,NBPF26
chr1:120827226:120836517:clu_2265_+	0.285805	0.00233837	0.00367675	0.00133838	chr1:clu_2265_+	52.8041	23	9.09794e-09	NBPF8,NBPF26
chr1:120829815:120830416:clu_2265_+	-0.0358245	0.05992	0.068303	0.00838303	chr1:clu_2265_+	52.8041	23	9.09794e-09	NBPF8,NBPF26
chr1:120832160:120832875:clu_2265_+	-0.556904	0.251903	0.17053	-0.0813734	chr1:clu_2265_+	52.8041	23	9.09794e-09	NBPF8,NBPF26
chr1:120832160:120834495:clu_2265_+	-0.543926	0.0167278	0.0114721	-0.00525573	chr1:clu_2265_+	52.8041	23	9.09794e-09	NBPF8,NBPF26
chr1:120833775:120834495:clu_2265_+	0.0753192	0.0487234	0.062069	0.0133456	chr1:clu_2265_+	52.8041	23	9.09794e-09	NBPF8,NBPF26
chr1:120833775:120836517:clu_2265_+	0.191018	0.0798088	0.114139	0.0343306	chr1:clu_2265_+	52.8041	23	9.09794e-09	NBPF8,NBPF26
chr1:120833775:120837169:clu_2265_+	0.0792218	0.00358858	0.00458938	0.00100081	chr1:clu_2265_+	52.8041	23	9.09794e-09	NBPF8,NBPF26
chr1:120834802:120836517:clu_2265_+	-0.542366	0.0179305	0.0123161	-0.00561443	chr1:clu_2265_+	52.8041	23	9.09794e-09	NBPF8,NBPF26
chr1:120836568:120837169:clu_2265_+	0.0647398	0.102012	0.128586	0.0265742	chr1:clu_2265_+	52.8041	23	9.09794e-09	NBPF8,NBPF26
chr7:102476270:102478808:clu_26020_-	-0.536311	0.134689	0.0945086	-0.0401807	chr7:clu_26020_-	62.8413	37	6.31547e-08	POLR2J,POLR2J3,ENSG00000270249,POLR2J2,ENSG00000267645,UPK3BL2,ENSG00000205236,UPK3BL1,RASA4
chr7:102476270:102566997:clu_26020_-	-0.230151	0.00618828	0.00589755	-0.000290727	chr7:clu_26020_-	62.8413	37	6.31547e-08	POLR2J,POLR2J3,ENSG00000270249,POLR2J2,ENSG00000267645,UPK3BL2,ENSG00000205236,UPK3BL1,RASA4
chr7:102476270:102568010:clu_26020_-	-0.44896	0.012815	0.00981278	-0.00300219	chr7:clu_26020_-	62.8413	37	6.31547e-08	POLR2J,POLR2J3,ENSG00000270249,POLR2J2,ENSG00000267645,UPK3BL2,ENSG00000205236,UPK3BL1,RASA4
chr7:102476270:102667090:clu_26020_-	-0.335121	0.0090771	0.00778863	-0.00128847	chr7:clu_26020_-	62.8413	37	6.31547e-08	POLR2J,POLR2J3,ENSG00000270249,POLR2J2,ENSG00000267645,UPK3BL2,ENSG00000205236,UPK3BL1,RASA4
chr7:102541662:102543525:clu_26020_-	0.379586	0.0197274	0.034592	0.0148647	chr7:clu_26020_-	62.8413	37	6.31547e-08	POLR2J,POLR2J3,ENSG00000270249,POLR2J2,ENSG00000267645,UPK3BL2,ENSG00000205236,UPK3BL1,RASA4
chr7:102541662:102544706:clu_26020_-	0.184514	0.00547559	0.00789986	0.00242427	chr7:clu_26020_-	62.8413	37	6.31547e-08	POLR2J,POLR2J3,ENSG00000270249,POLR2J2,ENSG00000267645,UPK3BL2,ENSG00000205236,UPK3BL1,RASA4
chr7:102541662:102566997:clu_26020_-	-0.0864591	0.0559985	0.0616145	0.00561598	chr7:clu_26020_-	62.8413	37	6.31547e-08	POLR2J,POLR2J3,ENSG00000270249,POLR2J2,ENSG00000267645,UPK3BL2,ENSG00000205236,UPK3BL1,RASA4
chr7:102541662:102638714:clu_26020_-	-0.25555	0.00384677	0.00357411	-0.000272664	chr7:clu_26020_-	62.8413	37	6.31547e-08	POLR2J,POLR2J3,ENSG00000270249,POLR2J2,ENSG00000267645,UPK3BL2,ENSG00000205236,UPK3BL1,RASA4
chr7:102541662:102640204:clu_26020_-	0.190885	0.0102233	0.0148438	0.00462053	chr7:clu_26020_-	62.8413	37	6.31547e-08	POLR2J,POLR2J3,ENSG00000270249,POLR2J2,ENSG00000267645,UPK3BL2,ENSG00000205236,UPK3BL1,RASA4
chr7:102543830:102544706:clu_26020_-	0.131359	0.00556167	0.00760867	0.002047	chr7:clu_26020_-	62.8413	37	6.31547e-08	POLR2J,POLR2J3,ENSG00000270249,POLR2J2,ENSG00000267645,UPK3BL2,ENSG00000205236,UPK3BL1,RASA4
chr7:102544776:102545303:clu_26020_-	-0.244993	0.0127406	0.0119632	-0.000777446	chr7:clu_26020_-	62.8413	37	6.31547e-08	POLR2J,POLR2J3,ENSG00000270249,POLR2J2,ENSG00000267645,UPK3BL2,ENSG00000205236,UPK3BL1,RASA4
chr7:102544776:102546289:clu_26020_-	-0.142869	0.00346214	0.00360041	0.000138275	chr7:clu_26020_-	62.8413	37	6.31547e-08	POLR2J,POLR2J3,ENSG00000270249,POLR2J2,ENSG00000267645,UPK3BL2,ENSG00000205236,UPK3BL1,RASA4
chr7:102544776:102566582:clu_26020_-	-0.466029	0.00443497	0.00333851	-0.00109647	chr7:clu_26020_-	62.8413	37	6.31547e-08	POLR2J,POLR2J3,ENSG00000270249,POLR2J2,ENSG00000267645,UPK3BL2,ENSG00000205236,UPK3BL1,RASA4
chr7:102544776:102566997:clu_26020_-	0.388436	0.00902593	0.0159677	0.00694178	chr7:clu_26020_-	62.8413	37	6.31547e-08	POLR2J,POLR2J3,ENSG00000270249,POLR2J2,ENSG00000267645,UPK3BL2,ENSG00000205236,UPK3BL1,RASA4
chr7:102545420:102566997:clu_26020_-	0.220107	0.00242585	0.00362669	0.00120084	chr7:clu_26020_-	62.8413	37	6.31547e-08	POLR2J,POLR2J3,ENSG00000270249,POLR2J2,ENSG00000267645,UPK3BL2,ENSG00000205236,UPK3BL1,RASA4
chr7:102546388:102566997:clu_26020_-	0.499472	0.00358434	0.00708569	0.00350135	chr7:clu_26020_-	62.8413	37	6.31547e-08	POLR2J,POLR2J3,ENSG00000270249,POLR2J2,ENSG00000267645,UPK3BL2,ENSG00000205236,UPK3BL1,RASA4
chr7:102546388:102666077:clu_26020_-	0.44944	0.00286397	0.00538533	0.00252136	chr7:clu_26020_-	62.8413	37	6.31547e-08	POLR2J,POLR2J3,ENSG00000270249,POLR2J2,ENSG00000267645,UPK3BL2,ENSG00000205236,UPK3BL1,RASA4
chr7:102566736:102566997:clu_26020_-	-0.137074	0.0066555	0.00696154	0.00030604	chr7:clu_26020_-	62.8413	37	6.31547e-08	POLR2J,POLR2J3,ENSG00000270249,POLR2J2,ENSG00000267645,UPK3BL2,ENSG00000205236,UPK3BL1,RASA4
chr7:102567043:102568010:clu_26020_-	0.14583	0.00239351	0.00332218	0.000928673	chr7:clu_26020_-	62.8413	37	6.31547e-08	POLR2J,POLR2J3,ENSG00000270249,POLR2J2,ENSG00000267645,UPK3BL2,ENSG00000205236,UPK3BL1,RASA4
chr7:102567083:102568010:clu_26020_-	0.103706	0.0503979	0.0670666	0.0166687	chr7:clu_26020_-	62.8413	37	6.31547e-08	POLR2J,POLR2J3,ENSG00000270249,POLR2J2,ENSG00000267645,UPK3BL2,ENSG00000205236,UPK3BL1,RASA4
chr7:102567083:102569835:clu_26020_-	-0.0990115	0.0313986	0.0341166	0.00271796	chr7:clu_26020_-	62.8413	37	6.31547e-08	POLR2J,POLR2J3,ENSG00000270249,POLR2J2,ENSG00000267645,UPK3BL2,ENSG00000205236,UPK3BL1,RASA4
chr7:102568184:102569835:clu_26020_-	-0.490484	0.278861	0.204846	-0.0740146	chr7:clu_26020_-	62.8413	37	6.31547e-08	POLR2J,POLR2J3,ENSG00000270249,POLR2J2,ENSG00000267645,UPK3BL2,ENSG00000205236,UPK3BL1,RASA4
chr7:102569543:102569835:clu_26020_-	-0.0742304	0.00333677	0.00371658	0.00037981	chr7:clu_26020_-	62.8413	37	6.31547e-08	POLR2J,POLR2J3,ENSG00000270249,POLR2J2,ENSG00000267645,UPK3BL2,ENSG00000205236,UPK3BL1,RASA4
chr7:102569924:102572443:clu_26020_-	-0.286745	0.00509541	0.00458884	-0.000506573	chr7:clu_26020_-	62.8413	37	6.31547e-08	POLR2J,POLR2J3,ENSG00000270249,POLR2J2,ENSG00000267645,UPK3BL2,ENSG00000205236,UPK3BL1,RASA4
chr7:102569924:102572472:clu_26020_-	-0.346342	0.0948842	0.0805072	-0.014377	chr7:clu_26020_-	62.8413	37	6.31547e-08	POLR2J,POLR2J3,ENSG00000270249,POLR2J2,ENSG00000267645,UPK3BL2,ENSG00000205236,UPK3BL1,RASA4
chr7:102569924:102584218:clu_26020_-	-0.298174	0.0030834	0.00274529	-0.000338102	chr7:clu_26020_-	62.8413	37	6.31547e-08	POLR2J,POLR2J3,ENSG00000270249,POLR2J2,ENSG00000267645,UPK3BL2,ENSG00000205236,UPK3BL1,RASA4
chr7:102569924:102666077:clu_26020_-	-0.314497	0.00611566	0.00535691	-0.000758751	chr7:clu_26020_-	62.8413	37	6.31547e-08	POLR2J,POLR2J3,ENSG00000270249,POLR2J2,ENSG00000267645,UPK3BL2,ENSG00000205236,UPK3BL1,RASA4
chr7:102569924:102667090:clu_26020_-	-0.226597	0.0107861	0.0103159	-0.000470142	chr7:clu_26020_-	62.8413	37	6.31547e-08	POLR2J,POLR2J3,ENSG00000270249,POLR2J2,ENSG00000267645,UPK3BL2,ENSG00000205236,UPK3BL1,RASA4
chr7:102583068:102584218:clu_26020_-	0.665022	0.00651576	0.0151997	0.00868396	chr7:clu_26020_-	62.8413	37	6.31547e-08	POLR2J,POLR2J3,ENSG00000270249,POLR2J2,ENSG00000267645,UPK3BL2,ENSG00000205236,UPK3BL1,RASA4
chr7:102611142:102638714:clu_26020_-	-0.507315	0.00311428	0.00224951	-0.000864766	chr7:clu_26020_-	62.8413	37	6.31547e-08	POLR2J,POLR2J3,ENSG00000270249,POLR2J2,ENSG00000267645,UPK3BL2,ENSG00000205236,UPK3BL1,RASA4
chr7:102637633:102638394:clu_26020_-	0.946256	0.000835366	0.00258158	0.00174621	chr7:clu_26020_-	62.8413	37	6.31547e-08	POLR2J,POLR2J3,ENSG00000270249,POLR2J2,ENSG00000267645,UPK3BL2,ENSG00000205236,UPK3BL1,RASA4
chr7:102637633:102638714:clu_26020_-	0.114671	0.037077	0.0498839	0.0128069	chr7:clu_26020_-	62.8413	37	6.31547e-08	POLR2J,POLR2J3,ENSG00000270249,POLR2J2,ENSG00000267645,UPK3BL2,ENSG00000205236,UPK3BL1,RASA4
chr7:102639199:102640204:clu_26020_-	0.134564	0.0353627	0.0485334	0.0131707	chr7:clu_26020_-	62.8413	37	6.31547e-08	POLR2J,POLR2J3,ENSG00000270249,POLR2J2,ENSG00000267645,UPK3BL2,ENSG00000205236,UPK3BL1,RASA4
chr7:102640773:102642630:clu_26020_-	0.439269	0.0183616	0.0341774	0.0158157	chr7:clu_26020_-	62.8413	37	6.31547e-08	POLR2J,POLR2J3,ENSG00000270249,POLR2J2,ENSG00000267645,UPK3BL2,ENSG00000205236,UPK3BL1,RASA4
chr7:102640773:102666077:clu_26020_-	-0.103603	0.0477103	0.0516028	0.00389249	chr7:clu_26020_-	62.8413	37	6.31547e-08	POLR2J,POLR2J3,ENSG00000270249,POLR2J2,ENSG00000267645,UPK3BL2,ENSG00000205236,UPK3BL1,RASA4
chr7:102645479:102666077:clu_26020_-	0.632962	0.00310072	0.00700502	0.0039043	chr7:clu_26020_-	62.8413	37	6.31547e-08	POLR2J,POLR2J3,ENSG00000270249,POLR2J2,ENSG00000267645,UPK3BL2,ENSG00000205236,UPK3BL1,RASA4
chr7:102666123:102667090:clu_26020_-	-0.0430627	0.00252749	0.00290431	0.000376818	chr7:clu_26020_-	62.8413	37	6.31547e-08	POLR2J,POLR2J3,ENSG00000270249,POLR2J2,ENSG00000267645,UPK3BL2,ENSG00000205236,UPK3BL1,RASA4
chr7:102666163:102667090:clu_26020_-	0.0475007	0.0502465	0.0632106	0.0129641	chr7:clu_26020_-	62.8413	37	6.31547e-08	POLR2J,POLR2J3,ENSG00000270249,POLR2J2,ENSG00000267645,UPK3BL2,ENSG00000205236,UPK3BL1,RASA4
chr6:18387630:18399499:clu_24222_+	-0.231964	0.270261	0.246997	-0.0232644	chr6:clu_24222_+	46.3732	22	4.25536e-07	RNF144B
chr6:18387630:18427581:clu_24222_+	0.763052	0.00187136	0.0046259	0.00275453	chr6:clu_24222_+	46.3732	22	4.25536e-07	RNF144B
chr6:18399699:18400470:clu_24222_+	-0.170854	0.00563318	0.00547269	-0.000160488	chr6:clu_24222_+	46.3732	22	4.25536e-07	RNF144B
chr6:18399699:18401957:clu_24222_+	-2.12207	0.102857	0.0141997	-0.0886576	chr6:clu_24222_+	46.3732	22	4.25536e-07	RNF144B
chr6:18399699:18415875:clu_24222_+	0.759447	0.0011171	0.00275146	0.00163436	chr6:clu_24222_+	46.3732	22	4.25536e-07	RNF144B
chr6:18399699:18417455:clu_24222_+	-0.0516985	0.00194473	0.00212841	0.00018368	chr6:clu_24222_+	46.3732	22	4.25536e-07	RNF144B
chr6:18399699:18423533:clu_24222_+	0.200876	0.0055494	0.00781869	0.00226928	chr6:clu_24222_+	46.3732	22	4.25536e-07	RNF144B
chr6:18399699:18427581:clu_24222_+	0.0728255	0.104581	0.129637	0.0250561	chr6:clu_24222_+	46.3732	22	4.25536e-07	RNF144B
chr6:18399699:18439684:clu_24222_+	-0.21988	0.00760003	0.00703025	-0.000569776	chr6:clu_24222_+	46.3732	22	4.25536e-07	RNF144B
chr6:18399699:18457155:clu_24222_+	-0.206385	0.00336994	0.00315965	-0.000210291	chr6:clu_24222_+	46.3732	22	4.25536e-07	RNF144B
chr6:18399699:18459607:clu_24222_+	0.479975	0.0020351	0.0037904	0.0017553	chr6:clu_24222_+	46.3732	22	4.25536e-07	RNF144B
chr6:18402060:18427581:clu_24222_+	-0.0295859	0.00272622	0.00305042	0.000324204	chr6:clu_24222_+	46.3732	22	4.25536e-07	RNF144B
chr6:18427685:18439684:clu_24222_+	-0.0308633	0.102276	0.114293	0.0120167	chr6:clu_24222_+	46.3732	22	4.25536e-07	RNF144B
chr6:18427685:18457155:clu_24222_+	0.261103	0.00451905	0.00676225	0.0022432	chr6:clu_24222_+	46.3732	22	4.25536e-07	RNF144B
chr6:18427685:18459607:clu_24222_+	0.378941	0.00604533	0.0101775	0.00413215	chr6:clu_24222_+	46.3732	22	4.25536e-07	RNF144B
chr6:18427685:18463291:clu_24222_+	0.126305	0.00177122	0.0023162	0.000544973	chr6:clu_24222_+	46.3732	22	4.25536e-07	RNF144B
chr6:18439744:18442436:clu_24222_+	0.344234	0.0036049	0.00586193	0.00225703	chr6:clu_24222_+	46.3732	22	4.25536e-07	RNF144B
chr6:18439744:18457155:clu_24222_+	-0.0399229	0.0703361	0.0778912	0.00755509	chr6:clu_24222_+	46.3732	22	4.25536e-07	RNF144B
chr6:18439744:18459607:clu_24222_+	0.122639	0.0174432	0.0227266	0.00528347	chr6:clu_24222_+	46.3732	22	4.25536e-07	RNF144B
chr6:18439744:18463291:clu_24222_+	0.288112	0.00250104	0.00384498	0.00134394	chr6:clu_24222_+	46.3732	22	4.25536e-07	RNF144B
chr6:18457359:18459607:clu_24222_+	0.0323925	0.129088	0.153675	0.0245867	chr6:clu_24222_+	46.3732	22	4.25536e-07	RNF144B
chr6:18457359:18463291:clu_24222_+	-0.723171	0.00640974	0.00358443	-0.00282531	chr6:clu_24222_+	46.3732	22	4.25536e-07	RNF144B
chr6:18459751:18463291:clu_24222_+	-0.00350416	0.146458	0.168205	0.0217472	chr6:clu_24222_+	46.3732	22	4.25536e-07	RNF144B
chr7:75157970:75158099:clu_25886_-	-0.712402	0.036357	0.015564	-0.0207931	chr7:clu_25886_-	36.2561	14	2.05644e-06	NCF1C
chr7:75157970:75160659:clu_25886_-	0.222126	0.0946509	0.103161	0.00851041	chr7:clu_25886_-	36.2561	14	2.05644e-06	NCF1C
chr7:75157970:75160671:clu_25886_-	-0.239316	0.0038884	0.00267154	-0.00121686	chr7:clu_25886_-	36.2561	14	2.05644e-06	NCF1C
chr7:75157970:75162326:clu_25886_-	-0.0933421	0.00442976	0.00352181	-0.000907948	chr7:clu_25886_-	36.2561	14	2.05644e-06	NCF1C
chr7:75158007:75158099:clu_25886_-	0.186254	0.0140778	0.014803	0.000725133	chr7:clu_25886_-	36.2561	14	2.05644e-06	NCF1C
chr7:75158007:75160659:clu_25886_-	-0.296343	0.00562171	0.00364832	-0.0019734	chr7:clu_25886_-	36.2561	14	2.05644e-06	NCF1C
chr7:75158214:75159425:clu_25886_-	-0.679968	0.00692853	0.00306378	-0.00386474	chr7:clu_25886_-	36.2561	14	2.05644e-06	NCF1C
chr7:75158214:75160659:clu_25886_-	0.223016	0.0319459	0.0348492	0.00290335	chr7:clu_25886_-	36.2561	14	2.05644e-06	NCF1C
chr7:75158214:75160697:clu_25886_-	-0.122142	0.023615	0.0182417	-0.00537325	chr7:clu_25886_-	36.2561	14	2.05644e-06	NCF1C
chr7:75160776:75162326:clu_25886_-	0.329183	0.212175	0.257383	0.0452084	chr7:clu_25886_-	36.2561	14	2.05644e-06	NCF1C
chr7:75160776:75162897:clu_25886_-	0.769785	0.00218757	0.00412286	0.00193529	chr7:clu_25886_-	36.2561	14	2.05644e-06	NCF1C
chr7:75160776:75165124:clu_25886_-	0.0660173	0.00519201	0.00484095	-0.000351062	chr7:clu_25886_-	36.2561	14	2.05644e-06	NCF1C
chr7:75162433:75162897:clu_25886_-	0.180927	0.242891	0.254045	0.0111542	chr7:clu_25886_-	36.2561	14	2.05644e-06	NCF1C
chr7:75163019:75164288:clu_25886_-	0.152768	0.00382572	0.0038903	6.45818e-05	chr7:clu_25886_-	36.2561	14	2.05644e-06	NCF1C
chr7:75163019:75165124:clu_25886_-	0.0134382	0.312214	0.276193	-0.0360211	chr7:clu_25886_-	36.2561	14	2.05644e-06	NCF1C
chr5:96740118:96740745:clu_23042_+	0.553936	0.238218	0.316526	0.0783079	chr5:clu_23042_+	23.0481	4	6.14532e-06	CAST
chr5:96740118:96741266:clu_23042_+	-1.49296	0.147239	0.0252639	-0.121975	chr5:clu_23042_+	23.0481	4	6.14532e-06	CAST
chr5:96740118:96741494:clu_23042_+	0.116141	0.00465246	0.00399012	-0.000662346	chr5:clu_23042_+	23.0481	4	6.14532e-06	CAST
chr5:96740783:96741266:clu_23042_+	0.869165	0.191908	0.349486	0.157578	chr5:clu_23042_+	23.0481	4	6.14532e-06	CAST
chr5:96741358:96741494:clu_23042_+	-0.0462833	0.417983	0.304734	-0.113249	chr5:clu_23042_+	23.0481	4	6.14532e-06	CAST
chr12:69348544:69350108:clu_7122_+	-0.156081	0.515948	0.453367	-0.0625811	chr12:clu_7122_+	21.0192	4	3.74452e-05	LYZ
chr12:69348544:69352220:clu_7122_+	-0.0353523	0.00269069	0.00266771	-2.29766e-05	chr12:clu_7122_+	21.0192	4	3.74452e-05	LYZ
chr12:69350272:69352220:clu_7122_+	0.101767	0.265317	0.301711	0.0363938	chr12:clu_7122_+	21.0192	4	3.74452e-05	LYZ
chr12:69350272:69353153:clu_7122_+	0.00101562	0.00236996	0.00243675	6.67897e-05	chr12:clu_7122_+	21.0192	4	3.74452e-05	LYZ
chr12:69352298:69353153:clu_7122_+	0.0886505	0.213674	0.239818	0.0261436	chr12:clu_7122_+	21.0192	4	3.74452e-05	LYZ
chr12:70342168:70342258:clu_7138_+	0.439139	0.299082	0.376663	0.0775811	chr12:clu_7138_+	22.2068	5	3.87924e-05	CNOT2
chr12:70342168:70344128:clu_7138_+	-1.39581	0.00734481	0.0014765	-0.00586831	chr12:clu_7138_+	22.2068	5	3.87924e-05	CNOT2
chr12:70342307:70344111:clu_7138_+	0.428587	0.00358305	0.00446512	0.000882066	chr12:clu_7138_+	22.2068	5	3.87924e-05	CNOT2
chr12:70342307:70344128:clu_7138_+	0.406478	0.237388	0.28936	0.0519711	chr12:clu_7138_+	22.2068	5	3.87924e-05	CNOT2
chr12:70342307:70346180:clu_7138_+	0.239946	0.00521674	0.00538336	0.000166622	chr12:clu_7138_+	22.2068	5	3.87924e-05	CNOT2
chr12:70344228:70346180:clu_7138_+	-0.118338	0.447385	0.322652	-0.124733	chr12:clu_7138_+	22.2068	5	3.87924e-05	CNOT2
chr17:26316929:26587681:clu_12579_+	-0.561712	0.0788881	0.0751895	-0.00369852	chr17:clu_12579_+	31.6997	14	5.39184e-05	NA
chr17:26370391:26587681:clu_12579_+	-0.590929	0.080912	0.0748981	-0.00601394	chr17:clu_12579_+	31.6997	14	5.39184e-05	NA
chr17:26394494:26587681:clu_12579_+	-0.589247	0.0808447	0.0749618	-0.00588298	chr17:clu_12579_+	31.6997	14	5.39184e-05	NA
chr17:26407902:26587681:clu_12579_+	-0.633163	0.0964696	0.0856064	-0.0108633	chr17:clu_12579_+	31.6997	14	5.39184e-05	NA
chr17:26413331:26587681:clu_12579_+	-0.633186	0.0964558	0.0855922	-0.0108637	chr17:clu_12579_+	31.6997	14	5.39184e-05	NA
chr17:26456114:26587681:clu_12579_+	-0.633177	0.0964611	0.0855977	-0.0108635	chr17:clu_12579_+	31.6997	14	5.39184e-05	NA
chr17:26469686:26587681:clu_12579_+	-0.633222	0.0964614	0.0855941	-0.0108674	chr17:clu_12579_+	31.6997	14	5.39184e-05	NA
chr17:26472402:26587681:clu_12579_+	-0.63359	0.0964827	0.0855814	-0.0109013	chr17:clu_12579_+	31.6997	14	5.39184e-05	NA
chr17:26477828:26587681:clu_12579_+	2.31685	0.0015333	0.0259965	0.0244632	chr17:clu_12579_+	31.6997	14	5.39184e-05	NA
chr17:26483261:26587681:clu_12579_+	0.959929	0.00535538	0.0233763	0.018021	chr17:clu_12579_+	31.6997	14	5.39184e-05	NA
chr17:26523661:26587681:clu_12579_+	-0.665628	0.116356	0.0999547	-0.0164009	chr17:clu_12579_+	31.6997	14	5.39184e-05	NA
chr17:26526379:26587681:clu_12579_+	0.962593	0.00534276	0.0233835	0.0180407	chr17:clu_12579_+	31.6997	14	5.39184e-05	NA
chr17:26548107:26587681:clu_12579_+	0.980892	0.00539479	0.0240473	0.0186525	chr17:clu_12579_+	31.6997	14	5.39184e-05	NA
chr17:26558806:26587681:clu_12579_+	0.94866	0.00540822	0.0233425	0.0179343	chr17:clu_12579_+	31.6997	14	5.39184e-05	NA
chr17:26564238:26587681:clu_12579_+	-0.595068	0.137634	0.126878	-0.0107562	chr17:clu_12579_+	31.6997	14	5.39184e-05	NA
chr1:143184695:143195475:clu_778_-	-0.507962	0.0973922	0.0676498	-0.0297425	chr1:clu_778_-	26.8409	10	8.78265e-05	NA
chr1:143184695:143231869:clu_778_-	0.224111	0.0229705	0.0331778	0.0102073	chr1:clu_778_-	26.8409	10	8.78265e-05	NA
chr1:143185163:143195475:clu_778_-	-0.0889894	0.26807	0.283105	0.0150352	chr1:clu_778_-	26.8409	10	8.78265e-05	NA
chr1:143185163:143231869:clu_778_-	-0.29126	0.107974	0.0931482	-0.014826	chr1:clu_778_-	26.8409	10	8.78265e-05	NA
chr1:143192775:143195475:clu_778_-	-0.826133	0.212872	0.107567	-0.105304	chr1:clu_778_-	26.8409	10	8.78265e-05	NA
chr1:143192775:143231869:clu_778_-	0.40076	0.0364497	0.0628187	0.026369	chr1:clu_778_-	26.8409	10	8.78265e-05	NA
chr1:143213502:143231869:clu_778_-	0.0741113	0.0282867	0.0351654	0.0068787	chr1:clu_778_-	26.8409	10	8.78265e-05	NA
chr1:143213970:143231869:clu_778_-	-0.0557421	0.0796609	0.0869729	0.007312	chr1:clu_778_-	26.8409	10	8.78265e-05	NA
chr1:143215745:143231869:clu_778_-	0.229048	0.0741702	0.107659	0.033489	chr1:clu_778_-	26.8409	10	8.78265e-05	NA
chr1:143222008:143231869:clu_778_-	0.345324	0.0530609	0.0865155	0.0334546	chr1:clu_778_-	26.8409	10	8.78265e-05	NA
chr1:143229425:143231869:clu_778_-	0.496733	0.0190929	0.03622	0.0171271	chr1:clu_778_-	26.8409	10	8.78265e-05	NA
chr14:103123483:103126310:clu_8960_+	0.120295	0.0889638	0.0845666	-0.00439715	chr14:clu_8960_+	26.7995	10	8.78265e-05	TNFAIP2
chr14:103123483:103129740:clu_8960_+	-0.221898	0.00834103	0.0056311	-0.00270994	chr14:clu_8960_+	26.7995	10	8.78265e-05	TNFAIP2
chr14:103123951:103124375:clu_8960_+	-0.49183	0.0185835	0.00957793	-0.00900561	chr14:clu_8960_+	26.7995	10	8.78265e-05	TNFAIP2
chr14:103123951:103126310:clu_8960_+	0.0807256	0.123112	0.112486	-0.0106252	chr14:clu_8960_+	26.7995	10	8.78265e-05	TNFAIP2
chr14:103124506:103126310:clu_8960_+	-0.23605	0.0222984	0.0148423	-0.00745612	chr14:clu_8960_+	26.7995	10	8.78265e-05	TNFAIP2
chr14:103126692:103127005:clu_8960_+	-0.451672	0.110796	0.059444	-0.0513521	chr14:clu_8960_+	26.7995	10	8.78265e-05	TNFAIP2
chr14:103126692:103129740:clu_8960_+	0.167838	0.0115381	0.0115019	-3.62523e-05	chr14:clu_8960_+	26.7995	10	8.78265e-05	TNFAIP2
chr14:103126692:103130002:clu_8960_+	-0.266027	0.00775658	0.00501047	-0.00274611	chr14:clu_8960_+	26.7995	10	8.78265e-05	TNFAIP2
chr14:103127629:103129740:clu_8960_+	0.271594	0.206887	0.228785	0.0218978	chr14:clu_8960_+	26.7995	10	8.78265e-05	TNFAIP2
chr14:103127629:103130002:clu_8960_+	0.722104	0.0149631	0.0259638	0.0110008	chr14:clu_8960_+	26.7995	10	8.78265e-05	TNFAIP2
chr14:103129854:103130002:clu_8960_+	0.30492	0.386761	0.442191	0.0554299	chr14:clu_8960_+	26.7995	10	8.78265e-05	TNFAIP2
chr21:8214650:8258878:clu_18269_-	-0.00972833	0.322445	0.320427	-0.00201787	chr21:clu_18269_-	17.757	3	0.000128332	NA
chr21:8214650:8441913:clu_18269_-	-0.0659274	0.234161	0.219979	-0.014182	chr21:clu_18269_-	17.757	3	0.000128332	NA
chr21:8258873:8441913:clu_18269_-	-0.0651213	0.244663	0.23003	-0.0146327	chr21:clu_18269_-	17.757	3	0.000128332	NA
chr21:8397687:8441913:clu_18269_-	0.140777	0.198731	0.229564	0.0308325	chr21:clu_18269_-	17.757	3	0.000128332	NA
chr7:44972225:44975174:clu_25801_-	-0.26951	0.267175	0.260883	-0.00629132	chr7:clu_25801_-	25.1065	9	0.000128332	MYO1G
chr7:44972225:44978867:clu_25801_-	-0.195851	0.00302084	0.00317518	0.000154339	chr7:clu_25801_-	25.1065	9	0.000128332	MYO1G
chr7:44973954:44975174:clu_25801_-	0.241079	0.00207108	0.00336972	0.00129864	chr7:clu_25801_-	25.1065	9	0.000128332	MYO1G
chr7:44975649:44976564:clu_25801_-	-0.467235	0.308796	0.24743	-0.0613665	chr7:clu_25801_-	25.1065	9	0.000128332	MYO1G
chr7:44975649:44976863:clu_25801_-	-0.460403	0.00907915	0.00732474	-0.00175441	chr7:clu_25801_-	25.1065	9	0.000128332	MYO1G
chr7:44975649:44978867:clu_25801_-	0.302095	0.0144739	0.0250312	0.0105573	chr7:clu_25801_-	25.1065	9	0.000128332	MYO1G
chr7:44975952:44976564:clu_25801_-	0.863707	0.00153046	0.00464113	0.00311067	chr7:clu_25801_-	25.1065	9	0.000128332	MYO1G
chr7:44976657:44976863:clu_25801_-	-0.301475	0.265445	0.25104	-0.0144049	chr7:clu_25801_-	25.1065	9	0.000128332	MYO1G
chr7:44976657:44978867:clu_25801_-	0.097853	0.0100621	0.0141867	0.00412465	chr7:clu_25801_-	25.1065	9	0.000128332	MYO1G
chr7:44977071:44978867:clu_25801_-	0.189742	0.118346	0.182918	0.0645716	chr7:clu_25801_-	25.1065	9	0.000128332	MYO1G
chr13:30735675:30740709:clu_7752_+	-0.20332	0.00536631	0.0040316	-0.00133471	chr13:clu_7752_+	24.4553	11	0.00119697	ALOX5AP
chr13:30735675:30744060:clu_7752_+	0.0937955	0.226696	0.229235	0.00253926	chr13:clu_7752_+	24.4553	11	0.00119697	ALOX5AP
chr13:30735675:30752052:clu_7752_+	0.0192635	0.0014274	0.00133972	-8.76791e-05	chr13:clu_7752_+	24.4553	11	0.00119697	ALOX5AP
chr13:30742545:30744060:clu_7752_+	0.199784	0.00316269	0.0035557	0.000393006	chr13:clu_7752_+	24.4553	11	0.00119697	ALOX5AP
chr13:30744159:30744818:clu_7752_+	-0.687323	0.00699129	0.00323712	-0.00375416	chr13:clu_7752_+	24.4553	11	0.00119697	ALOX5AP
chr13:30744159:30746625:clu_7752_+	0.238451	0.00562569	0.0065741	0.000948414	chr13:clu_7752_+	24.4553	11	0.00119697	ALOX5AP
chr13:30744159:30752052:clu_7752_+	0.177828	0.232043	0.255212	0.023169	chr13:clu_7752_+	24.4553	11	0.00119697	ALOX5AP
chr13:30744159:30763944:clu_7752_+	-0.653084	0.00191002	0.000915189	-0.000994834	chr13:clu_7752_+	24.4553	11	0.00119697	ALOX5AP
chr13:30746744:30752052:clu_7752_+	0.0336496	0.00781372	0.00744003	-0.000373695	chr13:clu_7752_+	24.4553	11	0.00119697	ALOX5AP
chr13:30752122:30755944:clu_7752_+	0.102158	0.277424	0.282887	0.00546338	chr13:clu_7752_+	24.4553	11	0.00119697	ALOX5AP
chr13:30752122:30763944:clu_7752_+	0.725321	0.00204506	0.00388876	0.0018437	chr13:clu_7752_+	24.4553	11	0.00119697	ALOX5AP
chr13:30756025:30763944:clu_7752_+	-0.0465257	0.229495	0.201684	-0.0278117	chr13:clu_7752_+	24.4553	11	0.00119697	ALOX5AP
chr1:159032691:159045297:clu_2553_+	-0.352985	0.226057	0.200759	-0.0252984	chr1:clu_2553_+	19.8728	7	0.00160955	IFI16
chr1:159032691:159049432:clu_2553_+	-0.351567	0.192586	0.171277	-0.0213099	chr1:clu_2553_+	19.8728	7	0.00160955	IFI16
chr1:159032691:159051679:clu_2553_+	-0.04665	0.0142777	0.0172248	0.0029471	chr1:clu_2553_+	19.8728	7	0.00160955	IFI16
chr1:159043559:159045297:clu_2553_+	0.61709	0.00387228	0.0090724	0.00520011	chr1:clu_2553_+	19.8728	7	0.00160955	IFI16
chr1:159045464:159049432:clu_2553_+	-0.426493	0.153729	0.126849	-0.0268796	chr1:clu_2553_+	19.8728	7	0.00160955	IFI16
chr1:159045464:159051679:clu_2553_+	-0.0830846	0.188428	0.219189	0.0307607	chr1:clu_2553_+	19.8728	7	0.00160955	IFI16
chr1:159047718:159049432:clu_2553_+	0.751241	0.00304949	0.0081704	0.00512091	chr1:clu_2553_+	19.8728	7	0.00160955	IFI16
chr1:159049599:159051679:clu_2553_+	-0.107552	0.218	0.247459	0.029459	chr1:clu_2553_+	19.8728	7	0.00160955	IFI16
chr2:69527319:69530008:clu_15361_-	-0.271783	0.212518	0.200792	-0.0117256	chr2:clu_15361_-	19.0053	7	0.00314262	AAK1
chr2:69527319:69542523:clu_15361_-	0.270957	0.00543617	0.00883799	0.00340182	chr2:clu_15361_-	19.0053	7	0.00314262	AAK1
chr2:69530706:69532041:clu_15361_-	0.0331277	0.218256	0.27973	0.0614739	chr2:clu_15361_-	19.0053	7	0.00314262	AAK1
chr2:69530706:69542523:clu_15361_-	1.31707	0.00524308	0.0242644	0.0190213	chr2:clu_15361_-	19.0053	7	0.00314262	AAK1
chr2:69531467:69532041:clu_15361_-	-1.47145	0.0580655	0.0165296	-0.0415359	chr2:clu_15361_-	19.0053	7	0.00314262	AAK1
chr2:69532162:69539312:clu_15361_-	0.340211	0.0349505	0.0608963	0.0259458	chr2:clu_15361_-	19.0053	7	0.00314262	AAK1
chr2:69532162:69542523:clu_15361_-	-0.394683	0.434507	0.363056	-0.0714511	chr2:clu_15361_-	19.0053	7	0.00314262	AAK1
chr2:69539421:69542523:clu_15361_-	0.176547	0.0310234	0.0458932	0.0148698	chr2:clu_15361_-	19.0053	7	0.00314262	AAK1
chr5:138782029:138783177:clu_23188_+	-0.806498	0.303209	0.202154	-0.101055	chr5:clu_23188_+	18.9766	7	0.00314262	CTNNA1
chr5:138782029:138810038:clu_23188_+	-0.315704	0.0226938	0.0247171	0.00202325	chr5:clu_23188_+	18.9766	7	0.00314262	CTNNA1
chr5:138782029:138824530:clu_23188_+	2.15012	0.000192879	0.00247326	0.00228038	chr5:clu_23188_+	18.9766	7	0.00314262	CTNNA1
chr5:138783372:138808281:clu_23188_+	-0.281596	0.00184554	0.00207982	0.000234279	chr5:clu_23188_+	18.9766	7	0.00314262	CTNNA1
chr5:138783372:138810038:clu_23188_+	-0.00679729	0.128974	0.191314	0.0623404	chr5:clu_23188_+	18.9766	7	0.00314262	CTNNA1
chr5:138810204:138812183:clu_23188_+	-0.290904	0.319695	0.35694	0.0372452	chr5:clu_23188_+	18.9766	7	0.00314262	CTNNA1
chr5:138810204:138824530:clu_23188_+	-0.0266316	0.00326394	0.0047465	0.00148256	chr5:clu_23188_+	18.9766	7	0.00314262	CTNNA1
chr5:138812302:138824530:clu_23188_+	-0.421995	0.220126	0.215575	-0.0045508	chr5:clu_23188_+	18.9766	7	0.00314262	CTNNA1
chr3:172506919:172509217:clu_19878_-	-0.0184038	0.269858	0.257534	-0.0123235	chr3:clu_19878_-	20.8897	9	0.0034001	TNFSF10
chr3:172506919:172514861:clu_19878_-	0.00713355	0.00456652	0.00447071	-9.58139e-05	chr3:clu_19878_-	20.8897	9	0.0034001	TNFSF10
chr3:172509321:172511617:clu_19878_-	-0.103219	0.274801	0.240926	-0.033875	chr3:clu_19878_-	20.8897	9	0.0034001	TNFSF10
chr3:172509321:172514861:clu_19878_-	0.00507643	0.0185139	0.0180882	-0.000425703	chr3:clu_19878_-	20.8897	9	0.0034001	TNFSF10
chr3:172509321:172523253:clu_19878_-	-0.0298417	0.00772655	0.00728984	-0.000436706	chr3:clu_19878_-	20.8897	9	0.0034001	TNFSF10
chr3:172511659:172514861:clu_19878_-	0.0200074	0.229408	0.227505	-0.00190332	chr3:clu_19878_-	20.8897	9	0.0034001	TNFSF10
chr3:172511659:172523253:clu_19878_-	-0.0417952	0.00162782	0.00151757	-0.000110254	chr3:clu_19878_-	20.8897	9	0.0034001	TNFSF10
chr3:172514998:172523253:clu_19878_-	0.259416	0.190123	0.239547	0.0494237	chr3:clu_19878_-	20.8897	9	0.0034001	TNFSF10
chr3:172515405:172523253:clu_19878_-	-0.0426395	0.00154322	0.00143748	-0.000105738	chr3:clu_19878_-	20.8897	9	0.0034001	TNFSF10
chr3:172518465:172523253:clu_19878_-	-0.0557342	0.00183186	0.00168415	-0.000147713	chr3:clu_19878_-	20.8897	9	0.0034001	TNFSF10
chr3:14467956:14468088:clu_20075_+	0.0155361	0.106104	0.118572	0.0124677	chr3:clu_20075_+	28.2691	17	0.0034001	SLC6A6
chr3:14467956:14472205:clu_20075_+	0.515747	0.0168755	0.0310989	0.0142234	chr3:clu_20075_+	28.2691	17	0.0034001	SLC6A6
chr3:14467956:14477205:clu_20075_+	0.311751	0.0241791	0.0363357	0.0121566	chr3:clu_20075_+	28.2691	17	0.0034001	SLC6A6
chr3:14467956:14478466:clu_20075_+	-0.0984612	0.010517	0.0104866	-3.04474e-05	chr3:clu_20075_+	28.2691	17	0.0034001	SLC6A6
chr3:14467956:14479085:clu_20075_+	-0.693942	0.0319666	0.0175721	-0.0143945	chr3:clu_20075_+	28.2691	17	0.0034001	SLC6A6
chr3:14468212:14472205:clu_20075_+	-0.0744201	0.0797804	0.0814851	0.00170466	chr3:clu_20075_+	28.2691	17	0.0034001	SLC6A6
chr3:14468212:14477205:clu_20075_+	0.499829	0.00473299	0.00858441	0.00385142	chr3:clu_20075_+	28.2691	17	0.0034001	SLC6A6
chr3:14468212:14479085:clu_20075_+	-0.253064	0.00840156	0.00717725	-0.00122431	chr3:clu_20075_+	28.2691	17	0.0034001	SLC6A6
chr3:14472317:14477205:clu_20075_+	0.304122	0.0473441	0.0706068	0.0232627	chr3:clu_20075_+	28.2691	17	0.0034001	SLC6A6
chr3:14472317:14478466:clu_20075_+	0.134587	0.00364086	0.00458307	0.000942209	chr3:clu_20075_+	28.2691	17	0.0034001	SLC6A6
chr3:14472317:14481671:clu_20075_+	0.213225	0.00653408	0.00889794	0.00236385	chr3:clu_20075_+	28.2691	17	0.0034001	SLC6A6
chr3:14477342:14478466:clu_20075_+	-0.0653709	0.174572	0.179923	0.00535087	chr3:clu_20075_+	28.2691	17	0.0034001	SLC6A6
chr3:14477342:14479085:clu_20075_+	-0.0571439	0.0106782	0.0110964	0.000418218	chr3:clu_20075_+	28.2691	17	0.0034001	SLC6A6
chr3:14478568:14479085:clu_20075_+	0.0595759	0.0977098	0.114107	0.0163976	chr3:clu_20075_+	28.2691	17	0.0034001	SLC6A6
chr3:14478568:14481671:clu_20075_+	0.121432	0.00831813	0.0103339	0.00201579	chr3:clu_20075_+	28.2691	17	0.0034001	SLC6A6
chr3:14479185:14480120:clu_20075_+	-0.0197631	0.00803829	0.00867127	0.00063298	chr3:clu_20075_+	28.2691	17	0.0034001	SLC6A6
chr3:14479185:14481671:clu_20075_+	-0.336457	0.343114	0.269661	-0.0734523	chr3:clu_20075_+	28.2691	17	0.0034001	SLC6A6
chr3:14480238:14481671:clu_20075_+	-0.577185	0.0174937	0.0108073	-0.00668644	chr3:clu_20075_+	28.2691	17	0.0034001	SLC6A6
chr3:122718745:122720255:clu_20504_+	1.01325	0.00468405	0.0161351	0.011451	chr3:clu_20504_+	16.4599	5	0.0034001	PARP14
chr3:122718958:122720255:clu_20504_+	-0.21203	0.572044	0.57869	0.00664539	chr3:clu_20504_+	16.4599	5	0.0034001	PARP14
chr3:122718958:122727812:clu_20504_+	0.433588	0.0125858	0.0242821	0.0116962	chr3:clu_20504_+	16.4599	5	0.0034001	PARP14
chr3:122720388:122721088:clu_20504_+	-0.698344	0.120959	0.0752406	-0.0457189	chr3:clu_20504_+	16.4599	5	0.0034001	PARP14
chr3:122720388:122727812:clu_20504_+	0.179068	0.14531	0.217352	0.072042	chr3:clu_20504_+	16.4599	5	0.0034001	PARP14
chr3:122721653:122727812:clu_20504_+	-0.715536	0.144416	0.0883001	-0.0561158	chr3:clu_20504_+	16.4599	5	0.0034001	PARP14
chr1:97740479:97828114:clu_641_-	0.115709	0.227329	0.255219	0.0278902	chr1:clu_641_-	18.2922	7	0.0044708	DPYD
chr1:97740479:97883264:clu_641_-	-0.684484	0.00793529	0.00400223	-0.00393306	chr1:clu_641_-	18.2922	7	0.0044708	DPYD
chr1:97787624:97828114:clu_641_-	0.588572	0.00229231	0.00412947	0.00183716	chr1:clu_641_-	18.2922	7	0.0044708	DPYD
chr1:97828196:97883264:clu_641_-	0.160677	0.190636	0.223868	0.0332323	chr1:clu_641_-	18.2922	7	0.0044708	DPYD
chr1:97828196:97920884:clu_641_-	1.14592	0.00135631	0.00426612	0.00290981	chr1:clu_641_-	18.2922	7	0.0044708	DPYD
chr1:97855355:97883264:clu_641_-	-0.678259	0.10098	0.0512479	-0.0497317	chr1:clu_641_-	18.2922	7	0.0044708	DPYD
chr1:97883374:97904608:clu_641_-	-0.6806	0.0525976	0.0266313	-0.0259663	chr1:clu_641_-	18.2922	7	0.0044708	DPYD
chr1:97883374:97920884:clu_641_-	0.0324626	0.416875	0.430636	0.0137616	chr1:clu_641_-	18.2922	7	0.0044708	DPYD
chr7:23507535:23512894:clu_25697_-	-0.312039	0.654261	0.517175	-0.137086	chr7:clu_25697_-	12.0991	2	0.0044708	TRA2A
chr7:23507535:23516363:clu_25697_-	0.0418399	0.0221104	0.0248983	0.00278795	chr7:clu_25697_-	12.0991	2	0.0044708	TRA2A
chr7:23513082:23516363:clu_25697_-	0.270199	0.323629	0.457927	0.134298	chr7:clu_25697_-	12.0991	2	0.0044708	TRA2A
chr7:74780835:74781552:clu_25166_+	0.0441663	0.00505652	0.00569833	0.000641813	chr7:clu_25166_+	24.0664	13	0.00473398	NCF1
chr7:74780835:74782939:clu_25166_+	-0.155957	0.418154	0.385762	-0.0323917	chr7:clu_25166_+	24.0664	13	0.00473398	NCF1
chr7:74780835:74785182:clu_25166_+	0.134337	0.00469457	0.00578965	0.00109508	chr7:clu_25166_+	24.0664	13	0.00473398	NCF1
chr7:74781675:74782939:clu_25166_+	-0.3974	0.00601226	0.00435676	-0.0016555	chr7:clu_25166_+	24.0664	13	0.00473398	NCF1
chr7:74783632:74785182:clu_25166_+	0.0866243	0.248571	0.292271	0.0437001	chr7:clu_25166_+	24.0664	13	0.00473398	NCF1
chr7:74783632:74787984:clu_25166_+	-0.125636	0.00609487	0.00579583	-0.000299031	chr7:clu_25166_+	24.0664	13	0.00473398	NCF1
chr7:74785261:74787740:clu_25166_+	-0.474159	0.0276398	0.0185492	-0.0090906	chr7:clu_25166_+	24.0664	13	0.00473398	NCF1
chr7:74785261:74787947:clu_25166_+	0.806518	0.00185653	0.00448418	0.00262765	chr7:clu_25166_+	24.0664	13	0.00473398	NCF1
chr7:74785261:74787984:clu_25166_+	-0.128078	0.0384768	0.0364998	-0.00197702	chr7:clu_25166_+	24.0664	13	0.00473398	NCF1
chr7:74785287:74787984:clu_25166_+	0.61348	0.00143622	0.00286	0.00142378	chr7:clu_25166_+	24.0664	13	0.00473398	NCF1
chr7:74785299:74787740:clu_25166_+	0.0845519	0.0344187	0.0403859	0.00596721	chr7:clu_25166_+	24.0664	13	0.00473398	NCF1
chr7:74785299:74787984:clu_25166_+	-0.0545542	0.140561	0.143512	0.00295065	chr7:clu_25166_+	24.0664	13	0.00473398	NCF1
chr7:74787855:74787947:clu_25166_+	0.0361111	0.0199674	0.0223213	0.0023539	chr7:clu_25166_+	24.0664	13	0.00473398	NCF1
chr7:74787855:74787984:clu_25166_+	-0.470003	0.0470603	0.0317139	-0.0153464	chr7:clu_25166_+	24.0664	13	0.00473398	NCF1
chr9:113267439:113270807:clu_28137_-	-2.6081	0.00422115	0.029825	0.0256039	chr9:clu_28137_-	11.824	2	0.00536019	CDC26
chr9:113267439:113272427:clu_28137_-	-4.6094	0.995779	0.95095	-0.0448289	chr9:clu_28137_-	11.824	2	0.00536019	CDC26
chr9:113270937:113272427:clu_28137_-	7.2175	1.47068e-07	0.0192252	0.0192251	chr9:clu_28137_-	11.824	2	0.00536019	CDC26
chr11:119017433:119017958:clu_4963_-	-0.199985	0.00349665	0.00218332	-0.00131332	chr11:clu_4963_-	14.4417	4	0.00541845	RPS25
chr11:119017545:119017925:clu_4963_-	-0.00179883	0.00440765	0.00335541	-0.00105225	chr11:clu_4963_-	14.4417	4	0.00541845	RPS25
chr11:119017545:119017958:clu_4963_-	0.369074	0.493284	0.54413	0.0508462	chr11:clu_4963_-	14.4417	4	0.00541845	RPS25
chr11:119017545:119018282:clu_4963_-	-0.355711	0.0231821	0.0123876	-0.0107945	chr11:clu_4963_-	14.4417	4	0.00541845	RPS25
chr11:119018053:119018282:clu_4963_-	0.188421	0.47563	0.437944	-0.0376862	chr11:clu_4963_-	14.4417	4	0.00541845	RPS25
chr11:119018970:119019143:clu_5774_+	-0.400018	0.397364	0.288122	-0.109242	chr11:clu_5774_+	17.7653	7	0.00541845	TRAPPC4
chr11:119018970:119021760:clu_5774_+	0.38716	0.0137561	0.0219155	0.00815936	chr11:clu_5774_+	17.7653	7	0.00541845	TRAPPC4
chr11:119019317:119020150:clu_5774_+	0.135585	0.15402	0.190798	0.0367784	chr11:clu_5774_+	17.7653	7	0.00541845	TRAPPC4
chr11:119019317:119021760:clu_5774_+	0.184372	0.0698325	0.0908328	0.0210004	chr11:clu_5774_+	17.7653	7	0.00541845	TRAPPC4
chr11:119019317:119023321:clu_5774_+	-0.824013	0.0365965	0.0173656	-0.0192309	chr11:clu_5774_+	17.7653	7	0.00541845	TRAPPC4
chr11:119019424:119020150:clu_5774_+	0.0700893	0.00593994	0.00689184	0.000951902	chr11:clu_5774_+	17.7653	7	0.00541845	TRAPPC4
chr11:119020253:119021760:clu_5774_+	0.52377	0.0740402	0.135223	0.0611832	chr11:clu_5774_+	17.7653	7	0.00541845	TRAPPC4
chr11:119021886:119023321:clu_5774_+	-0.0769446	0.248451	0.248851	0.000399234	chr11:clu_5774_+	17.7653	7	0.00541845	TRAPPC4
chr12:103931623:103931711:clu_7216_+	0.542124	0.00152845	0.00226308	0.000734625	chr12:clu_7216_+	18.8547	8	0.00541845	HSP90B1
chr12:103931623:103932277:clu_7216_+	-0.14797	0.424547	0.31526	-0.109287	chr12:clu_7216_+	18.8547	8	0.00541845	HSP90B1
chr12:103931623:103932279:clu_7216_+	-1.86766	0.00388639	0.000516937	-0.00336945	chr12:clu_7216_+	18.8547	8	0.00541845	HSP90B1
chr12:103931623:103932281:clu_7216_+	0.715104	0.000801047	0.00141003	0.000608986	chr12:clu_7216_+	18.8547	8	0.00541845	HSP90B1
chr12:103931623:103932826:clu_7216_+	-0.135115	0.0202325	0.0152186	-0.00501386	chr12:clu_7216_+	18.8547	8	0.00541845	HSP90B1
chr12:103931748:103932277:clu_7216_+	-0.035081	0.00333719	0.00277429	-0.000562904	chr12:clu_7216_+	18.8547	8	0.00541845	HSP90B1
chr12:103932418:103932826:clu_7216_+	0.16904	0.10429	0.106331	0.00204138	chr12:clu_7216_+	18.8547	8	0.00541845	HSP90B1
chr12:103932418:103933956:clu_7216_+	0.378622	0.0015077	0.00189564	0.000387933	chr12:clu_7216_+	18.8547	8	0.00541845	HSP90B1
chr12:103932942:103933956:clu_7216_+	0.380936	0.43987	0.55433	0.11446	chr12:clu_7216_+	18.8547	8	0.00541845	HSP90B1
chr14:105588394:105863198:clu_8485_-	-0.355021	0.0108201	0.00646198	-0.00435808	chr14:clu_8485_-	34.7436	26	0.00541845	IGHJ6,IGHJ5,IGHJ4,IGHJ3,IGHJ1,IGHJ2,IGHD
chr14:105588394:105863814:clu_8485_-	-0.173015	0.0201632	0.0144457	-0.00571745	chr14:clu_8485_-	34.7436	26	0.00541845	IGHJ6,IGHJ5,IGHJ4,IGHJ3,IGHJ1,IGHJ2,IGHD
chr14:105588394:105864215:clu_8485_-	0.315912	0.0225771	0.0263746	0.00379754	chr14:clu_8485_-	34.7436	26	0.00541845	IGHJ6,IGHJ5,IGHJ4,IGHJ3,IGHJ1,IGHJ2,IGHD
chr14:105588394:105864587:clu_8485_-	-0.212679	0.0114371	0.00787534	-0.00356173	chr14:clu_8485_-	34.7436	26	0.00541845	IGHJ6,IGHJ5,IGHJ4,IGHJ3,IGHJ1,IGHJ2,IGHD
chr14:105644789:105863198:clu_8485_-	-0.839039	0.0184069	0.00677503	-0.0116319	chr14:clu_8485_-	34.7436	26	0.00541845	IGHJ6,IGHJ5,IGHJ4,IGHJ3,IGHJ1,IGHJ2,IGHD
chr14:105644789:105863814:clu_8485_-	0.36111	0.0115556	0.0141234	0.00256781	chr14:clu_8485_-	34.7436	26	0.00541845	IGHJ6,IGHJ5,IGHJ4,IGHJ3,IGHJ1,IGHJ2,IGHD
chr14:105644789:105864215:clu_8485_-	0.293301	0.0184999	0.0211285	0.00262856	chr14:clu_8485_-	34.7436	26	0.00541845	IGHJ6,IGHJ5,IGHJ4,IGHJ3,IGHJ1,IGHJ2,IGHD
chr14:105708664:105863198:clu_8485_-	0.453902	0.0147339	0.0197589	0.00502505	chr14:clu_8485_-	34.7436	26	0.00541845	IGHJ6,IGHJ5,IGHJ4,IGHJ3,IGHJ1,IGHJ2,IGHD
chr14:105708664:105863814:clu_8485_-	0.00120768	0.0310046	0.0264405	-0.00456407	chr14:clu_8485_-	34.7436	26	0.00541845	IGHJ6,IGHJ5,IGHJ4,IGHJ3,IGHJ1,IGHJ2,IGHD
chr14:105708664:105864215:clu_8485_-	0.282579	0.0465537	0.0526012	0.00604755	chr14:clu_8485_-	34.7436	26	0.00541845	IGHJ6,IGHJ5,IGHJ4,IGHJ3,IGHJ1,IGHJ2,IGHD
chr14:105708664:105864587:clu_8485_-	0.174704	0.0169165	0.0171594	0.00024293	chr14:clu_8485_-	34.7436	26	0.00541845	IGHJ6,IGHJ5,IGHJ4,IGHJ3,IGHJ1,IGHJ2,IGHD
chr14:105708664:105865407:clu_8485_-	0.310404	0.00823418	0.00956635	0.00133217	chr14:clu_8485_-	34.7436	26	0.00541845	IGHJ6,IGHJ5,IGHJ4,IGHJ3,IGHJ1,IGHJ2,IGHD
chr14:105743070:105863198:clu_8485_-	-0.859414	0.0395108	0.0142494	-0.0252614	chr14:clu_8485_-	34.7436	26	0.00541845	IGHJ6,IGHJ5,IGHJ4,IGHJ3,IGHJ1,IGHJ2,IGHD
chr14:105743070:105863814:clu_8485_-	-0.861609	0.035738	0.0128605	-0.0228775	chr14:clu_8485_-	34.7436	26	0.00541845	IGHJ6,IGHJ5,IGHJ4,IGHJ3,IGHJ1,IGHJ2,IGHD
chr14:105743070:105864215:clu_8485_-	-0.138557	0.0323531	0.0239917	-0.0083614	chr14:clu_8485_-	34.7436	26	0.00541845	IGHJ6,IGHJ5,IGHJ4,IGHJ3,IGHJ1,IGHJ2,IGHD
chr14:105743070:105864587:clu_8485_-	-0.857768	0.0163054	0.00589017	-0.0104153	chr14:clu_8485_-	34.7436	26	0.00541845	IGHJ6,IGHJ5,IGHJ4,IGHJ3,IGHJ1,IGHJ2,IGHD
chr14:105743070:105865407:clu_8485_-	-0.82515	0.0142477	0.00531748	-0.00893022	chr14:clu_8485_-	34.7436	26	0.00541845	IGHJ6,IGHJ5,IGHJ4,IGHJ3,IGHJ1,IGHJ2,IGHD
chr14:105845677:105863198:clu_8485_-	0.564255	0.0103558	0.015508	0.00515219	chr14:clu_8485_-	34.7436	26	0.00541845	IGHJ6,IGHJ5,IGHJ4,IGHJ3,IGHJ1,IGHJ2,IGHD
chr14:105845677:105863814:clu_8485_-	0.284523	0.012856	0.0145544	0.00169834	chr14:clu_8485_-	34.7436	26	0.00541845	IGHJ6,IGHJ5,IGHJ4,IGHJ3,IGHJ1,IGHJ2,IGHD
chr14:105845677:105864215:clu_8485_-	-0.048359	0.0219002	0.0177732	-0.004127	chr14:clu_8485_-	34.7436	26	0.00541845	IGHJ6,IGHJ5,IGHJ4,IGHJ3,IGHJ1,IGHJ2,IGHD
chr14:105856217:105861314:clu_8485_-	0.573516	0.0582528	0.0880463	0.0297935	chr14:clu_8485_-	34.7436	26	0.00541845	IGHJ6,IGHJ5,IGHJ4,IGHJ3,IGHJ1,IGHJ2,IGHD
chr14:105856217:105863198:clu_8485_-	0.723474	0.0601715	0.10566	0.0454886	chr14:clu_8485_-	34.7436	26	0.00541845	IGHJ6,IGHJ5,IGHJ4,IGHJ3,IGHJ1,IGHJ2,IGHD
chr14:105856217:105863814:clu_8485_-	0.195327	0.12918	0.133765	0.00458546	chr14:clu_8485_-	34.7436	26	0.00541845	IGHJ6,IGHJ5,IGHJ4,IGHJ3,IGHJ1,IGHJ2,IGHD
chr14:105856217:105864215:clu_8485_-	0.134819	0.223773	0.218111	-0.0056616	chr14:clu_8485_-	34.7436	26	0.00541845	IGHJ6,IGHJ5,IGHJ4,IGHJ3,IGHJ1,IGHJ2,IGHD
chr14:105856217:105864587:clu_8485_-	0.106715	0.0509583	0.0482926	-0.00266574	chr14:clu_8485_-	34.7436	26	0.00541845	IGHJ6,IGHJ5,IGHJ4,IGHJ3,IGHJ1,IGHJ2,IGHD
chr14:105856217:105865199:clu_8485_-	-0.0739274	0.0230815	0.018259	-0.00482248	chr14:clu_8485_-	34.7436	26	0.00541845	IGHJ6,IGHJ5,IGHJ4,IGHJ3,IGHJ1,IGHJ2,IGHD
chr14:105856217:105865407:clu_8485_-	0.468788	0.0404138	0.05501	0.0145962	chr14:clu_8485_-	34.7436	26	0.00541845	IGHJ6,IGHJ5,IGHJ4,IGHJ3,IGHJ1,IGHJ2,IGHD
chrY:56679466:56686624:clu_29348_+	-0.2865	0.0156368	0.00750157	-0.00813521	chrY:clu_29348_+	25.4064	15	0.00541845	NA
chrY:56679466:56757908:clu_29348_+	-0.499335	0.0246093	0.00954269	-0.0150666	chrY:clu_29348_+	25.4064	15	0.00541845	NA
chrY:56679466:56761497:clu_29348_+	0.601913	0.112203	0.13087	0.0186677	chrY:clu_29348_+	25.4064	15	0.00541845	NA
chrY:56690187:56757908:clu_29348_+	-0.689281	0.0229522	0.00736044	-0.0155918	chrY:clu_29348_+	25.4064	15	0.00541845	NA
chrY:56690187:56761497:clu_29348_+	0.565724	0.112185	0.1262	0.014014	chrY:clu_29348_+	25.4064	15	0.00541845	NA
chrY:56693746:56757908:clu_29348_+	-0.533671	0.0253937	0.00951448	-0.0158792	chrY:clu_29348_+	25.4064	15	0.00541845	NA
chrY:56693746:56761497:clu_29348_+	0.601992	0.112186	0.130861	0.0186752	chrY:clu_29348_+	25.4064	15	0.00541845	NA
chrY:56715160:56757908:clu_29348_+	-0.540024	0.0254837	0.00948777	-0.015996	chrY:clu_29348_+	25.4064	15	0.00541845	NA
chrY:56715160:56761497:clu_29348_+	0.602079	0.112181	0.130867	0.0186858	chrY:clu_29348_+	25.4064	15	0.00541845	NA
chrY:56718704:56757908:clu_29348_+	-0.551022	0.0256638	0.00945029	-0.0162135	chrY:clu_29348_+	25.4064	15	0.00541845	NA
chrY:56718704:56761497:clu_29348_+	0.601969	0.112192	0.130866	0.0186732	chrY:clu_29348_+	25.4064	15	0.00541845	NA
chrY:56733028:56757908:clu_29348_+	-0.564696	0.0258969	0.00940661	-0.0164903	chrY:clu_29348_+	25.4064	15	0.00541845	NA
chrY:56733028:56761497:clu_29348_+	0.602078	0.112181	0.130867	0.0186857	chrY:clu_29348_+	25.4064	15	0.00541845	NA
chrY:56754373:56757908:clu_29348_+	-0.28192	0.0296807	0.0143044	-0.0153764	chrY:clu_29348_+	25.4064	15	0.00541845	NA
chrY:56754373:56761497:clu_29348_+	0.599875	0.115962	0.134979	0.0190177	chrY:clu_29348_+	25.4064	15	0.00541845	NA
chrY:56754373:56765061:clu_29348_+	-0.229181	0.0155918	0.00792128	-0.00767054	chrY:clu_29348_+	25.4064	15	0.00541845	NA
chr1:183546337:183547103:clu_2752_+	0.0449185	0.0605707	0.0700278	0.00945709	chr1:clu_2752_+	16.5456	6	0.00594163	SMG7
chr1:183546337:183549208:clu_2752_+	0.752144	0.0909327	0.213242	0.122309	chr1:clu_2752_+	16.5456	6	0.00594163	SMG7
chr1:183546337:183549764:clu_2752_+	-0.119967	0.0326471	0.0320069	-0.000640214	chr1:clu_2752_+	16.5456	6	0.00594163	SMG7
chr1:183547252:183549208:clu_2752_+	0.029284	0.0460122	0.052371	0.00635881	chr1:clu_2752_+	16.5456	6	0.00594163	SMG7
chr1:183549288:183549764:clu_2752_+	0.16398	0.186146	0.24242	0.0562744	chr1:clu_2752_+	16.5456	6	0.00594163	SMG7
chr1:183549288:183550751:clu_2752_+	-0.364154	0.0101233	0.00777452	-0.00234882	chr1:clu_2752_+	16.5456	6	0.00594163	SMG7
chr1:183549923:183550751:clu_2752_+	-0.506205	0.573568	0.382158	-0.19141	chr1:clu_2752_+	16.5456	6	0.00594163	SMG7
chr12:10108:10197:clu_6667_+	-0.723963	0.00163247	0.00153787	-9.45938e-05	chr12:clu_6667_+	41.7464	36	0.00696315	NA
chr12:10113:10192:clu_6667_+	-0.0763706	0.00431014	0.00775913	0.00344899	chr12:clu_6667_+	41.7464	36	0.00696315	NA
chr12:10113:10197:clu_6667_+	-0.713086	0.00255891	0.002437	-0.000121913	chr12:clu_6667_+	41.7464	36	0.00696315	NA
chr12:10113:10204:clu_6667_+	-0.717606	0.165669	0.157064	-0.00860451	chr12:clu_6667_+	41.7464	36	0.00696315	NA
chr12:10113:10210:clu_6667_+	-0.748048	0.161064	0.148121	-0.0129438	chr12:clu_6667_+	41.7464	36	0.00696315	NA
chr12:10113:10216:clu_6667_+	-0.747288	0.152972	0.140786	-0.0121864	chr12:clu_6667_+	41.7464	36	0.00696315	NA
chr12:10113:10222:clu_6667_+	-0.747104	0.149289	0.137421	-0.0118678	chr12:clu_6667_+	41.7464	36	0.00696315	NA
chr12:10113:10228:clu_6667_+	-0.746825	0.146814	0.13518	-0.0116333	chr12:clu_6667_+	41.7464	36	0.00696315	NA
chr12:10113:10234:clu_6667_+	-0.745727	0.108887	0.100369	-0.00851795	chr12:clu_6667_+	41.7464	36	0.00696315	NA
chr12:10113:10240:clu_6667_+	-0.31784	0.0307715	0.0435113	0.0127398	chr12:clu_6667_+	41.7464	36	0.00696315	NA
chr12:10113:10246:clu_6667_+	-0.331138	0.0147685	0.020607	0.00583848	chr12:clu_6667_+	41.7464	36	0.00696315	NA
chr12:10113:10252:clu_6667_+	-0.379766	0.0119288	0.0158547	0.00392582	chr12:clu_6667_+	41.7464	36	0.00696315	NA
chr12:10113:10258:clu_6667_+	-0.473669	0.0102871	0.0124471	0.00216006	chr12:clu_6667_+	41.7464	36	0.00696315	NA
chr12:10113:10264:clu_6667_+	-0.148176	0.00532235	0.00891744	0.0035951	chr12:clu_6667_+	41.7464	36	0.00696315	NA
chr12:10113:10270:clu_6667_+	-0.733391	0.00565307	0.00527552	-0.000377542	chr12:clu_6667_+	41.7464	36	0.00696315	NA
chr12:10113:10276:clu_6667_+	-0.744656	0.00288297	0.00266029	-0.000222677	chr12:clu_6667_+	41.7464	36	0.00696315	NA
chr12:10113:10356:clu_6667_+	-0.624776	0.00116494	0.00121187	4.69304e-05	chr12:clu_6667_+	41.7464	36	0.00696315	NA
chr12:10113:10373:clu_6667_+	-0.743615	0.00392088	0.0036218	-0.000299077	chr12:clu_6667_+	41.7464	36	0.00696315	NA
chr12:10113:10379:clu_6667_+	-0.321742	0.00275602	0.00388187	0.00112585	chr12:clu_6667_+	41.7464	36	0.00696315	NA
chr12:10113:10385:clu_6667_+	0.835389	0.000719622	0.00322403	0.0025044	chr12:clu_6667_+	41.7464	36	0.00696315	NA
chr12:10113:10391:clu_6667_+	0.782434	0.000712216	0.00302627	0.00231406	chr12:clu_6667_+	41.7464	36	0.00696315	NA
chr12:10113:10397:clu_6667_+	0.754748	0.000706457	0.00291983	0.00221338	chr12:clu_6667_+	41.7464	36	0.00696315	NA
chr12:10113:10402:clu_6667_+	-0.0661869	0.00135528	0.00246475	0.00110947	chr12:clu_6667_+	41.7464	36	0.00696315	NA
chr12:10113:10408:clu_6667_+	-0.337855	0.0017013	0.00235799	0.000656688	chr12:clu_6667_+	41.7464	36	0.00696315	NA
chr12:10113:10414:clu_6667_+	0.657469	0.000552749	0.00207278	0.00152003	chr12:clu_6667_+	41.7464	36	0.00696315	NA
chr12:10113:10420:clu_6667_+	2.00285	0.000111449	0.00160469	0.00149324	chr12:clu_6667_+	41.7464	36	0.00696315	NA
chr12:10113:10426:clu_6667_+	2.08955	0.000116429	0.00182824	0.00171181	chr12:clu_6667_+	41.7464	36	0.00696315	NA
chr12:10113:10464:clu_6667_+	2.16662	0.000122096	0.00207083	0.00194873	chr12:clu_6667_+	41.7464	36	0.00696315	NA
chr12:10113:10476:clu_6667_+	-0.68042	0.00108687	0.00106946	-1.74115e-05	chr12:clu_6667_+	41.7464	36	0.00696315	NA
chr12:10113:10506:clu_6667_+	-0.74764	0.00187252	0.00172274	-0.000149781	chr12:clu_6667_+	41.7464	36	0.00696315	NA
chr12:10113:10512:clu_6667_+	-0.744524	0.00163911	0.00151271	-0.000126404	chr12:clu_6667_+	41.7464	36	0.00696315	NA
chr12:10113:10523:clu_6667_+	0.718986	0.0012954	0.00516588	0.00387048	chr12:clu_6667_+	41.7464	36	0.00696315	NA
chr12:10113:10529:clu_6667_+	1.28646	0.000718557	0.00505419	0.00433563	chr12:clu_6667_+	41.7464	36	0.00696315	NA
chr12:10113:10535:clu_6667_+	1.23371	0.000722644	0.00482177	0.00409912	chr12:clu_6667_+	41.7464	36	0.00696315	NA
chr12:10113:10541:clu_6667_+	0.46762	0.00148154	0.00459503	0.00311349	chr12:clu_6667_+	41.7464	36	0.00696315	NA
chr12:10113:10547:clu_6667_+	1.10817	0.000720657	0.0042412	0.00352054	chr12:clu_6667_+	41.7464	36	0.00696315	NA
chr12:10155:10210:clu_6667_+	-0.74259	0.00171259	0.00158357	-0.000129011	chr12:clu_6667_+	41.7464	36	0.00696315	NA
chr11:3713991:3719412:clu_4350_-	2.11368	0.000993651	0.00645595	0.0054623	chr11:clu_4350_-	12.6065	3	0.00749676	NUP98
chr11:3713995:3714675:clu_4350_-	-1.18468	0.0122313	0.00293588	-0.0092954	chr11:clu_4350_-	12.6065	3	0.00749676	NUP98
chr11:3713995:3719412:clu_4350_-	0.255671	0.974574	0.98768	0.0131052	chr11:clu_4350_-	12.6065	3	0.00749676	NUP98
chr11:3714738:3719412:clu_4350_-	-1.18468	0.0122006	0.00292851	-0.0092721	chr11:clu_4350_-	12.6065	3	0.00749676	NUP98
chr19:6921883:6924678:clu_14359_+	-0.806092	0.422338	0.25659	-0.165748	chr19:clu_14359_+	16.1864	6	0.00749676	ADGRE1
chr19:6921883:6924704:clu_14359_+	-0.226695	0.0331749	0.0359764	0.00280152	chr19:clu_14359_+	16.1864	6	0.00749676	ADGRE1
chr19:6921883:6926366:clu_14359_+	-0.048463	0.027885	0.0361396	0.00825465	chr19:clu_14359_+	16.1864	6	0.00749676	ADGRE1
chr19:6921883:6928145:clu_14359_+	1.14514	0.0023631	0.0101034	0.00774034	chr19:clu_14359_+	16.1864	6	0.00749676	ADGRE1
chr19:6924849:6926366:clu_14359_+	0.040221	0.043017	0.0609213	0.0179042	chr19:clu_14359_+	16.1864	6	0.00749676	ADGRE1
chr19:6924872:6926366:clu_14359_+	0.0453951	0.191387	0.27245	0.0810635	chr19:clu_14359_+	16.1864	6	0.00749676	ADGRE1
chr19:6926601:6928145:clu_14359_+	-0.149504	0.279835	0.327819	0.047984	chr19:clu_14359_+	16.1864	6	0.00749676	ADGRE1
chr11:18322740:18324236:clu_5169_+	0.263506	0.145956	0.163923	0.0179672	chr11:clu_5169_+	16.1201	6	0.00759006	GTF2H1
chr11:18322740:18325947:clu_5169_+	1.25134	0.0107338	0.0323728	0.021639	chr11:clu_5169_+	16.1201	6	0.00759006	GTF2H1
chr11:18322740:18333060:clu_5169_+	0.329976	0.479446	0.575473	0.0960279	chr11:clu_5169_+	16.1201	6	0.00759006	GTF2H1
chr11:18324296:18325947:clu_5169_+	-0.929503	0.124635	0.0424563	-0.0821789	chr11:clu_5169_+	16.1201	6	0.00759006	GTF2H1
chr11:18324296:18333060:clu_5169_+	1.06736	0.0498673	0.125125	0.0752577	chr11:clu_5169_+	16.1201	6	0.00759006	GTF2H1
chr11:18326019:18333060:clu_5169_+	-0.99039	0.114294	0.0366337	-0.0776601	chr11:clu_5169_+	16.1201	6	0.00759006	GTF2H1
chr11:18326153:18333060:clu_5169_+	-0.992285	0.0750683	0.0240155	-0.0510528	chr11:clu_5169_+	16.1201	6	0.00759006	GTF2H1
chr16:28176095:28177220:clu_11002_-	-0.210306	0.324368	0.253978	-0.0703898	chr16:clu_11002_-	19.1865	9	0.00759006	XPO6
chr16:28176095:28180941:clu_11002_-	-0.366327	0.0156453	0.0104805	-0.00516478	chr16:clu_11002_-	19.1865	9	0.00759006	XPO6
chr16:28176095:28211366:clu_11002_-	-0.21916	0.0106	0.00822657	-0.00237343	chr16:clu_11002_-	19.1865	9	0.00759006	XPO6
chr16:28177332:28180941:clu_11002_-	-0.0137894	0.275153	0.262228	-0.0129253	chr16:clu_11002_-	19.1865	9	0.00759006	XPO6
chr16:28177332:28211366:clu_11002_-	-0.103625	0.0227393	0.0198092	-0.00293012	chr16:clu_11002_-	19.1865	9	0.00759006	XPO6
chr16:28181031:28208987:clu_11002_-	0.0847147	0.0305351	0.0321132	0.0015781	chr16:clu_11002_-	19.1865	9	0.00759006	XPO6
chr16:28181031:28211366:clu_11002_-	0.303661	0.262852	0.344098	0.0812461	chr16:clu_11002_-	19.1865	9	0.00759006	XPO6
chr16:28181279:28211366:clu_11002_-	0.324779	0.0169096	0.0226087	0.00569912	chr16:clu_11002_-	19.1865	9	0.00759006	XPO6
chr16:28209055:28211366:clu_11002_-	0.302923	0.0241599	0.0316042	0.00744436	chr16:clu_11002_-	19.1865	9	0.00759006	XPO6
chr16:28209122:28211366:clu_11002_-	-0.10287	0.0170382	0.0148539	-0.00218429	chr16:clu_11002_-	19.1865	9	0.00759006	XPO6
chr11:72697195:72697323:clu_4756_-	0.520574	0.12383	0.152964	0.0291348	chr11:clu_4756_-	18.082	8	0.00810042	ARAP1
chr11:72697195:72697598:clu_4756_-	-0.66809	0.0145433	0.00547266	-0.00907065	chr11:clu_4756_-	18.082	8	0.00810042	ARAP1
chr11:72697195:72697911:clu_4756_-	-0.833876	0.0158689	0.00505921	-0.0108097	chr11:clu_4756_-	18.082	8	0.00810042	ARAP1
chr11:72697195:72699005:clu_4756_-	-0.651751	0.00928107	0.00355001	-0.00573106	chr11:clu_4756_-	18.082	8	0.00810042	ARAP1
chr11:72697486:72697598:clu_4756_-	0.282942	0.199519	0.194333	-0.00518535	chr11:clu_4756_-	18.082	8	0.00810042	ARAP1
chr11:72697649:72697911:clu_4756_-	0.268175	0.186458	0.17895	-0.00750818	chr11:clu_4756_-	18.082	8	0.00810042	ARAP1
chr11:72698106:72699005:clu_4756_-	0.551801	0.142018	0.180997	0.0389788	chr11:clu_4756_-	18.082	8	0.00810042	ARAP1
chr11:72698106:72699417:clu_4756_-	0.327786	0.0120731	0.0122986	0.00022556	chr11:clu_4756_-	18.082	8	0.00810042	ARAP1
chr11:72699107:72699417:clu_4756_-	0.20244	0.29641	0.266375	-0.0300342	chr11:clu_4756_-	18.082	8	0.00810042	ARAP1
chr16:29968254:29971408:clu_10267_+	0.688675	0.423022	0.468696	0.0456746	chr16:clu_10267_+	13.6118	4	0.00819102	TMEM219
chr16:29968254:29972950:clu_10267_+	-0.53146	0.049941	0.0163338	-0.0336072	chr16:clu_10267_+	13.6118	4	0.00819102	TMEM219
chr16:29971578:29972042:clu_10267_+	-0.480882	0.0361925	0.0124513	-0.0237412	chr16:clu_10267_+	13.6118	4	0.00819102	TMEM219
chr16:29971578:29972950:clu_10267_+	0.653145	0.457453	0.489153	0.0316999	chr16:clu_10267_+	13.6118	4	0.00819102	TMEM219
chr16:29972140:29972950:clu_10267_+	-0.329478	0.0333919	0.0133657	-0.0200262	chr16:clu_10267_+	13.6118	4	0.00819102	TMEM219
chr3:9689082:9689964:clu_20039_+	-0.036659	0.323421	0.328709	0.00528758	chr3:clu_20039_+	14.8223	5	0.00819102	MTMR14
chr3:9689082:9697711:clu_20039_+	0.220992	0.0452093	0.0594521	0.0142428	chr3:clu_20039_+	14.8223	5	0.00819102	MTMR14
chr3:9689082:9701790:clu_20039_+	0.489797	0.0966744	0.166338	0.0696636	chr3:clu_20039_+	14.8223	5	0.00819102	MTMR14
chr3:9690143:9697711:clu_20039_+	-0.663232	0.229783	0.124809	-0.104975	chr3:clu_20039_+	14.8223	5	0.00819102	MTMR14
chr3:9690143:9701790:clu_20039_+	0.00718004	0.18818	0.199827	0.0116475	chr3:clu_20039_+	14.8223	5	0.00819102	MTMR14
chr3:9697866:9701790:clu_20039_+	-0.0180785	0.116732	0.120865	0.00413344	chr3:clu_20039_+	14.8223	5	0.00819102	MTMR14
chr6:159682638:159684854:clu_24120_-	-0.0716343	0.374146	0.352133	-0.0220135	chr6:clu_24120_-	13.626	4	0.00819102	SOD2
chr6:159682638:159688126:clu_24120_-	-0.00858096	0.0022999	0.00230546	5.56029e-06	chr6:clu_24120_-	13.626	4	0.00819102	SOD2
chr6:159685033:159688126:clu_24120_-	-0.035396	0.351434	0.342963	-0.00847134	chr6:clu_24120_-	13.626	4	0.00819102	SOD2
chr6:159685033:159692661:clu_24120_-	0.0163866	0.0138478	0.0142322	0.000384423	chr6:clu_24120_-	13.626	4	0.00819102	SOD2
chr6:159688242:159692661:clu_24120_-	0.0992247	0.258272	0.288367	0.0300949	chr6:clu_24120_-	13.626	4	0.00819102	SOD2
chr20:31069656:31075442:clu_17776_-	1.07779	0.00766379	0.0185315	0.0108677	chr20:clu_17776_-	12.2393	3	0.00885214	NA
chr20:31069656:31105718:clu_17776_-	-0.667617	0.0559432	0.0236153	-0.0323279	chr20:clu_17776_-	12.2393	3	0.00885214	NA
chr20:31069656:31185812:clu_17776_-	0.253962	0.880557	0.934201	0.0536438	chr20:clu_17776_-	12.2393	3	0.00885214	NA
chr20:31069656:31223853:clu_17776_-	-0.664135	0.0558358	0.0236522	-0.0321836	chr20:clu_17776_-	12.2393	3	0.00885214	NA
chr1:36475673:36475769:clu_358_-	-0.272355	0.0187734	0.015002	-0.00377138	chr1:clu_358_-	14.5651	5	0.00952068	CSF3R
chr1:36475673:36477605:clu_358_-	0.13272	0.0860902	0.103153	0.0170628	chr1:clu_358_-	14.5651	5	0.00952068	CSF3R
chr1:36475673:36479433:clu_358_-	0.314934	0.232642	0.334465	0.101823	chr1:clu_358_-	14.5651	5	0.00952068	CSF3R
chr1:36475967:36477605:clu_358_-	0.282503	0.0105455	0.0146773	0.00413178	chr1:clu_358_-	14.5651	5	0.00952068	CSF3R
chr1:36477677:36479019:clu_358_-	-0.205993	0.0237833	0.0203095	-0.00347381	chr1:clu_358_-	14.5651	5	0.00952068	CSF3R
chr1:36477677:36479433:clu_358_-	-0.25181	0.628166	0.512393	-0.115773	chr1:clu_358_-	14.5651	5	0.00952068	CSF3R
chr6:2837999:2838549:clu_23446_-	-0.502753	0.530965	0.472305	-0.0586599	chr6:clu_23446_-	14.4232	5	0.0105708	SERPINB1
chr6:2837999:2840419:clu_23446_-	-0.171027	0.00591419	0.00733025	0.00141606	chr6:clu_23446_-	14.4232	5	0.0105708	SERPINB1
chr6:2838686:2839335:clu_23446_-	1.15408	0.0028626	0.0133497	0.0104871	chr6:clu_23446_-	14.4232	5	0.0105708	SERPINB1
chr6:2838686:2840349:clu_23446_-	0.0177325	0.0271457	0.0406351	0.0134894	chr6:clu_23446_-	14.4232	5	0.0105708	SERPINB1
chr6:2838686:2840419:clu_23446_-	-0.330584	0.386464	0.408355	0.021891	chr6:clu_23446_-	14.4232	5	0.0105708	SERPINB1
chr6:2838686:2840445:clu_23446_-	-0.167453	0.0466487	0.058025	0.0113763	chr6:clu_23446_-	14.4232	5	0.0105708	SERPINB1
chr16:81652364:81657775:clu_10642_+	-0.565074	0.443472	0.400224	-0.043248	chr16:clu_10642_+	15.4736	6	0.0107849	CMIP
chr16:81652364:81670142:clu_10642_+	0.334055	0.00239384	0.00530908	0.00291524	chr16:clu_10642_+	15.4736	6	0.0107849	CMIP
chr16:81657816:81660884:clu_10642_+	-0.651603	0.350484	0.290086	-0.0603984	chr16:clu_10642_+	15.4736	6	0.0107849	CMIP
chr16:81657816:81670142:clu_10642_+	1.18886	0.00131286	0.00684505	0.0055322	chr16:clu_10642_+	15.4736	6	0.0107849	CMIP
chr16:81660946:81664269:clu_10642_+	-0.158948	0.109255	0.147998	0.0387431	chr16:clu_10642_+	15.4736	6	0.0107849	CMIP
chr16:81660946:81670142:clu_10642_+	-0.222783	0.0223389	0.0283893	0.00605037	chr16:clu_10642_+	15.4736	6	0.0107849	CMIP
chr16:81664349:81670142:clu_10642_+	0.0754978	0.0707433	0.121149	0.0504055	chr16:clu_10642_+	15.4736	6	0.0107849	CMIP
chr1:55172520:55176376:clu_522_-	-3.54816	0.507142	0.499925	-0.00721685	chr1:clu_522_-	10.4688	2	0.0111385	USP24
chr1:55172520:55177967:clu_522_-	7.09632	3.44045e-07	0.0142308	0.0142304	chr1:clu_522_-	10.4688	2	0.0111385	USP24
chr1:55176443:55177967:clu_522_-	-3.54816	0.492858	0.485844	-0.00701358	chr1:clu_522_-	10.4688	2	0.0111385	USP24
chr3:9685247:9687821:clu_20038_+	-0.646553	0.426401	0.427258	0.000856846	chr3:clu_20038_+	10.4613	2	0.0111385	MTMR14
chr3:9685247:9688696:clu_20038_+	1.33375	0.00331579	0.0240709	0.0207552	chr3:clu_20038_+	10.4613	2	0.0111385	MTMR14
chr3:9687891:9688696:clu_20038_+	-0.687195	0.570283	0.548671	-0.021612	chr3:clu_20038_+	10.4613	2	0.0111385	MTMR14
chr7:23521840:23522121:clu_25698_-	0.189951	0.0972431	0.121825	0.0245815	chr7:clu_25698_-	16.4566	7	0.0111385	TRA2A
chr7:23521840:23522132:clu_25698_-	0.0148363	0.0590159	0.0620575	0.00304159	chr7:clu_25698_-	16.4566	7	0.0111385	TRA2A
chr7:23521840:23522354:clu_25698_-	-0.758809	0.0270299	0.0131123	-0.0139176	chr7:clu_25698_-	16.4566	7	0.0111385	TRA2A
chr7:23521840:23531181:clu_25698_-	0.17272	0.039174	0.0482382	0.00906419	chr7:clu_25698_-	16.4566	7	0.0111385	TRA2A
chr7:23521840:23531789:clu_25698_-	0.378633	0.214708	0.32484	0.110131	chr7:clu_25698_-	16.4566	7	0.0111385	TRA2A
chr7:23522432:23531181:clu_25698_-	0.104608	0.0161831	0.0186155	0.00243237	chr7:clu_25698_-	16.4566	7	0.0111385	TRA2A
chr7:23522432:23531789:clu_25698_-	-0.464243	0.480593	0.312998	-0.167595	chr7:clu_25698_-	16.4566	7	0.0111385	TRA2A
chr7:23531270:23531789:clu_25698_-	0.362305	0.0660524	0.0983145	0.0322621	chr7:clu_25698_-	16.4566	7	0.0111385	TRA2A
chr1:120830471:120831298:clu_2272_+	0.529861	0.0183035	0.0579906	0.0396872	chr1:clu_2272_+	13.0258	4	0.0112458	NBPF26
chr1:120830471:120838051:clu_2272_+	0.385448	0.016207	0.0444435	0.0282365	chr1:clu_2272_+	13.0258	4	0.0112458	NBPF26
chr1:120830588:120831298:clu_2272_+	-0.774796	0.510357	0.438625	-0.071732	chr1:clu_2272_+	13.0258	4	0.0112458	NBPF26
chr1:120837224:120838051:clu_2272_+	0.569698	0.0175114	0.057736	0.0402246	chr1:clu_2272_+	13.0258	4	0.0112458	NBPF26
chr1:120837341:120838051:clu_2272_+	-0.710212	0.437621	0.401205	-0.0364163	chr1:clu_2272_+	13.0258	4	0.0112458	NBPF26
chr1:155727738:155729042:clu_2522_+	-4.01629	0.507069	0.458406	-0.048663	chr1:clu_2522_+	10.3653	2	0.0112458	DAP3
chr1:155727738:155729208:clu_2522_+	7.86224	1.01422e-07	0.0132158	0.0132157	chr1:clu_2522_+	10.3653	2	0.0112458	DAP3
chr1:155729122:155729208:clu_2522_+	-3.84595	0.492931	0.528378	0.0354473	chr1:clu_2522_+	10.3653	2	0.0112458	DAP3
chr17:51007326:51014232:clu_12022_-	-0.152103	0.584525	0.480468	-0.104057	chr17:clu_12022_-	10.3506	2	0.0112458	SPAG9
chr17:51007326:51020159:clu_12022_-	-0.143833	0.0328034	0.0271877	-0.00561573	chr17:clu_12022_-	10.3506	2	0.0112458	SPAG9
chr17:51014353:51020159:clu_12022_-	0.295936	0.382671	0.492344	0.109672	chr17:clu_12022_-	10.3506	2	0.0112458	SPAG9
chr6:31269525:31269966:clu_23581_-	0.0508473	0.105121	0.10753	0.00240858	chr6:clu_23581_-	19.3095	10	0.0112458	HLA-C,HLA-B
chr6:31269525:31270210:clu_23581_-	-0.152693	0.00985001	0.00822014	-0.00162988	chr6:clu_23581_-	19.3095	10	0.0112458	HLA-C,HLA-B
chr6:31269525:31355107:clu_23581_-	-0.138221	0.0707038	0.0598646	-0.0108393	chr6:clu_23581_-	19.3095	10	0.0112458	HLA-C,HLA-B
chr6:31269525:31355317:clu_23581_-	0.275851	0.0153021	0.0196023	0.00430021	chr6:clu_23581_-	19.3095	10	0.0112458	HLA-C,HLA-B
chr6:31270085:31270210:clu_23581_-	-0.607005	0.0866683	0.0459195	-0.0407488	chr6:clu_23581_-	19.3095	10	0.0112458	HLA-C,HLA-B
chr6:31270085:31355317:clu_23581_-	0.28412	0.0113817	0.0147012	0.00331955	chr6:clu_23581_-	19.3095	10	0.0112458	HLA-C,HLA-B
chr6:31354526:31354633:clu_23581_-	0.146149	0.206812	0.232703	0.0258917	chr6:clu_23581_-	19.3095	10	0.0112458	HLA-C,HLA-B
chr6:31354526:31355107:clu_23581_-	-0.0649805	0.00620248	0.00565067	-0.000551804	chr6:clu_23581_-	19.3095	10	0.0112458	HLA-C,HLA-B
chr6:31354665:31355107:clu_23581_-	0.0875671	0.167951	0.178225	0.0102739	chr6:clu_23581_-	19.3095	10	0.0112458	HLA-C,HLA-B
chr6:31354665:31355317:clu_23581_-	0.0690952	0.0371535	0.0387046	0.00155115	chr6:clu_23581_-	19.3095	10	0.0112458	HLA-C,HLA-B
chr6:31355223:31355317:clu_23581_-	0.0492697	0.282854	0.288878	0.00602475	chr6:clu_23581_-	19.3095	10	0.0112458	HLA-C,HLA-B
chr7:38240101:38242428:clu_25765_-	0.0331048	0.00854053	0.0123452	0.00380464	chr7:clu_25765_-	29.4869	22	0.0112458	TRGC2,TRGC1,TARP,TRGJ2,TRGJP2,TRGJ1,TRGJP1,TRGJP
chr7:38240166:38242428:clu_25765_-	-0.0334891	0.157037	0.21237	0.055333	chr7:clu_25765_-	29.4869	22	0.0112458	TRGC2,TRGC1,TARP,TRGJ2,TRGJP2,TRGJ1,TRGJP1,TRGJP
chr7:38240166:38262171:clu_25765_-	0.595828	0.00965082	0.0244886	0.0148378	chr7:clu_25765_-	29.4869	22	0.0112458	TRGC2,TRGC1,TARP,TRGJ2,TRGJP2,TRGJ1,TRGJP1,TRGJP
chr7:38245230:38247379:clu_25765_-	3.83041	0.000179494	0.0115667	0.0113872	chr7:clu_25765_-	29.4869	22	0.0112458	TRGC2,TRGC1,TARP,TRGJ2,TRGJP2,TRGJ1,TRGJP1,TRGJP
chr7:38245230:38247514:clu_25765_-	-0.516038	0.00935804	0.00781102	-0.00154703	chr7:clu_25765_-	29.4869	22	0.0112458	TRGC2,TRGC1,TARP,TRGJ2,TRGJP2,TRGJ1,TRGJP1,TRGJP
chr7:38245230:38249243:clu_25765_-	-0.628246	0.138823	0.103574	-0.0352484	chr7:clu_25765_-	29.4869	22	0.0112458	TRGC2,TRGC1,TARP,TRGJ2,TRGJP2,TRGJ1,TRGJP1,TRGJP
chr7:38245230:38262171:clu_25765_-	0.450856	0.00165099	0.00362397	0.00197298	chr7:clu_25765_-	29.4869	22	0.0112458	TRGC2,TRGC1,TARP,TRGJ2,TRGJP2,TRGJ1,TRGJP1,TRGJP
chr7:38247632:38249243:clu_25765_-	-0.240752	0.0111554	0.012262	0.00110664	chr7:clu_25765_-	29.4869	22	0.0112458	TRGC2,TRGC1,TARP,TRGJ2,TRGJP2,TRGJ1,TRGJP1,TRGJP
chr7:38249572:38253349:clu_25765_-	-0.693796	0.030888	0.0215831	-0.00930494	chr7:clu_25765_-	29.4869	22	0.0112458	TRGC2,TRGC1,TARP,TRGJ2,TRGJP2,TRGJ1,TRGJP1,TRGJP
chr7:38249572:38253380:clu_25765_-	-0.67371	0.0681505	0.0485865	-0.019564	chr7:clu_25765_-	29.4869	22	0.0112458	TRGC2,TRGC1,TARP,TRGJ2,TRGJP2,TRGJ1,TRGJP1,TRGJP
chr7:38249572:38256337:clu_25765_-	-0.274347	0.0607379	0.0645576	0.00381973	chr7:clu_25765_-	29.4869	22	0.0112458	TRGC2,TRGC1,TARP,TRGJ2,TRGJP2,TRGJ1,TRGJP1,TRGJP
chr7:38249572:38262171:clu_25765_-	0.529409	0.0028972	0.00687912	0.00398192	chr7:clu_25765_-	29.4869	22	0.0112458	TRGC2,TRGC1,TARP,TRGJ2,TRGJP2,TRGJ1,TRGJP1,TRGJP
chr7:38249572:38269460:clu_25765_-	-0.639431	0.0268064	0.0197776	-0.00702886	chr7:clu_25765_-	29.4869	22	0.0112458	TRGC2,TRGC1,TARP,TRGJ2,TRGJP2,TRGJ1,TRGJP1,TRGJP
chr7:38249572:38269491:clu_25765_-	-0.613855	0.0574861	0.0435115	-0.0139746	chr7:clu_25765_-	29.4869	22	0.0112458	TRGC2,TRGC1,TARP,TRGJ2,TRGJP2,TRGJ1,TRGJP1,TRGJP
chr7:38249572:38276259:clu_25765_-	-0.662336	0.0291413	0.0210134	-0.00812796	chr7:clu_25765_-	29.4869	22	0.0112458	TRGC2,TRGC1,TARP,TRGJ2,TRGJP2,TRGJ1,TRGJP1,TRGJP
chr7:38253601:38256337:clu_25765_-	-0.819173	0.0182503	0.0112497	-0.00700054	chr7:clu_25765_-	29.4869	22	0.0112458	TRGC2,TRGC1,TARP,TRGJ2,TRGJP2,TRGJ1,TRGJP1,TRGJP
chr7:38256908:38262171:clu_25765_-	-0.38134	0.0302038	0.0288458	-0.00135797	chr7:clu_25765_-	29.4869	22	0.0112458	TRGC2,TRGC1,TARP,TRGJ2,TRGJP2,TRGJ1,TRGJP1,TRGJP
chr7:38260230:38262171:clu_25765_-	-0.0683936	0.15034	0.19634	0.0459992	chr7:clu_25765_-	29.4869	22	0.0112458	TRGC2,TRGC1,TARP,TRGJ2,TRGJP2,TRGJ1,TRGJP1,TRGJP
chr7:38265678:38269460:clu_25765_-	-0.706432	0.0327588	0.0226029	-0.0101559	chr7:clu_25765_-	29.4869	22	0.0112458	TRGC2,TRGC1,TARP,TRGJ2,TRGJP2,TRGJ1,TRGJP1,TRGJP
chr7:38265678:38269491:clu_25765_-	-1.10216	0.0502553	0.0233429	-0.0269124	chr7:clu_25765_-	29.4869	22	0.0112458	TRGC2,TRGC1,TARP,TRGJ2,TRGJP2,TRGJ1,TRGJP1,TRGJP
chr7:38265678:38273587:clu_25765_-	-0.751159	0.0484125	0.0319425	-0.0164701	chr7:clu_25765_-	29.4869	22	0.0112458	TRGC2,TRGC1,TARP,TRGJ2,TRGJP2,TRGJ1,TRGJP1,TRGJP
chr7:38265678:38276259:clu_25765_-	-0.19829	0.0571511	0.0655456	0.00839449	chr7:clu_25765_-	29.4869	22	0.0112458	TRGC2,TRGC1,TARP,TRGJ2,TRGJP2,TRGJ1,TRGJP1,TRGJP
chr7:38274423:38276259:clu_25765_-	3.56334	0.000125269	0.00618039	0.00605512	chr7:clu_25765_-	29.4869	22	0.0112458	TRGC2,TRGC1,TARP,TRGJ2,TRGJP2,TRGJ1,TRGJP1,TRGJP
chr6:166946739:166948570:clu_24134_-	-0.180882	0.543772	0.609953	0.0661804	chr6:clu_24134_-	10.3283	2	0.0112825	RNASET2,ENSG00000249141
chr6:166946739:166952488:clu_24134_-	0.651078	0.00394667	0.0101725	0.00622578	chr6:clu_24134_-	10.3283	2	0.0112825	RNASET2,ENSG00000249141
chr6:166948625:166952488:clu_24134_-	-0.470195	0.452281	0.379875	-0.0724062	chr6:clu_24134_-	10.3283	2	0.0112825	RNASET2,ENSG00000249141
chr2:241666838:241668143:clu_17184_+	0.489104	0.176246	0.232776	0.0565299	chr2:clu_17184_+	16.1883	7	0.0117125	ATG4B,ING5
chr2:241666838:241668540:clu_17184_+	2.18657	0.00497763	0.0358957	0.0309181	chr2:clu_17184_+	16.1883	7	0.0117125	ATG4B,ING5
chr2:241666838:241672191:clu_17184_+	-0.990735	0.0508693	0.0152964	-0.0355729	chr2:clu_17184_+	16.1883	7	0.0117125	ATG4B,ING5
chr2:241666838:241689838:clu_17184_+	-1.24536	0.0365867	0.00852856	-0.0280582	chr2:clu_17184_+	16.1883	7	0.0117125	ATG4B,ING5
chr2:241668221:241668540:clu_17184_+	0.23187	0.260679	0.266201	0.00552205	chr2:clu_17184_+	16.1883	7	0.0117125	ATG4B,ING5
chr2:241671405:241672191:clu_17184_+	0.574402	0.119695	0.172163	0.0524678	chr2:clu_17184_+	16.1883	7	0.0117125	ATG4B,ING5
chr2:241688062:241689838:clu_17184_+	0.00360139	0.323219	0.262702	-0.0605161	chr2:clu_17184_+	16.1883	7	0.0117125	ATG4B,ING5
chr2:241688062:241689877:clu_17184_+	-1.24946	0.0277276	0.00643701	-0.0212906	chr2:clu_17184_+	16.1883	7	0.0117125	ATG4B,ING5
chr1:31908960:31909547:clu_314_-	-0.0181443	0.00153666	0.00150576	-3.09014e-05	chr1:clu_314_-	20.0151	11	0.0117565	PTP4A2
chr1:31908960:31910038:clu_314_-	-0.062033	0.31645	0.296771	-0.0196786	chr1:clu_314_-	20.0151	11	0.0117565	PTP4A2
chr1:31908960:31911696:clu_314_-	-0.0124302	0.00478471	0.00471536	-6.93509e-05	chr1:clu_314_-	20.0151	11	0.0117565	PTP4A2
chr1:31908960:31915895:clu_314_-	-0.000122484	0.00165141	0.00164763	-3.78177e-06	chr1:clu_314_-	20.0151	11	0.0117565	PTP4A2
chr1:31910112:31911696:clu_314_-	-0.0697523	0.283766	0.264073	-0.0196925	chr1:clu_314_-	20.0151	11	0.0117565	PTP4A2
chr1:31910112:31915895:clu_314_-	-0.0103474	0.0135789	0.0134099	-0.000168914	chr1:clu_314_-	20.0151	11	0.0117565	PTP4A2
chr1:31911826:31912981:clu_314_-	-0.0109793	0.00887631	0.00876036	-0.000115955	chr1:clu_314_-	20.0151	11	0.0117565	PTP4A2
chr1:31911826:31915891:clu_314_-	-0.010185	0.00171688	0.0016958	-2.10818e-05	chr1:clu_314_-	20.0151	11	0.0117565	PTP4A2
chr1:31911826:31915895:clu_314_-	-0.0202613	0.194129	0.189823	-0.00430613	chr1:clu_314_-	20.0151	11	0.0117565	PTP4A2
chr1:31911826:31918970:clu_314_-	-0.0160255	0.00774118	0.0076016	-0.000139582	chr1:clu_314_-	20.0151	11	0.0117565	PTP4A2
chr1:31913023:31915895:clu_314_-	-0.0202985	0.00827634	0.00809246	-0.000183885	chr1:clu_314_-	20.0151	11	0.0117565	PTP4A2
chr1:31915987:31918970:clu_314_-	0.250579	0.157493	0.201904	0.0444106	chr1:clu_314_-	20.0151	11	0.0117565	PTP4A2
chr17:61955567:61955680:clu_12097_-	0.203432	0.269795	0.33785	0.0680552	chr17:clu_12097_-	10.2175	2	0.0119295	MED13
chr17:61955567:61956339:clu_12097_-	-0.563172	0.461224	0.268331	-0.192893	chr17:clu_12097_-	10.2175	2	0.0119295	MED13
chr17:61955838:61956339:clu_12097_-	0.35974	0.268982	0.39382	0.124838	chr17:clu_12097_-	10.2175	2	0.0119295	MED13
chr21:44059214:44063538:clu_18194_+	0.207771	0.244443	0.294179	0.0497357	chr21:clu_18194_+	12.8244	4	0.0119516	TRAPPC10
chr21:44059214:44074324:clu_18194_+	-0.675385	0.0200358	0.0099699	-0.0100659	chr21:clu_18194_+	12.8244	4	0.0119516	TRAPPC10
chr21:44063785:44074324:clu_18194_+	0.0710627	0.267754	0.281059	0.0133053	chr21:clu_18194_+	12.8244	4	0.0119516	TRAPPC10
chr21:44063785:44075039:clu_18194_+	0.584559	0.0379691	0.066604	0.0286349	chr21:clu_18194_+	12.8244	4	0.0119516	TRAPPC10
chr21:44074470:44075039:clu_18194_+	-0.188007	0.429798	0.348188	-0.08161	chr21:clu_18194_+	12.8244	4	0.0119516	TRAPPC10
chr21:8211697:8255914:clu_18008_+	-0.394757	0.0239047	0.0116779	-0.0122268	chr21:clu_18008_+	21.6668	13	0.0122619	NA
chr21:8211697:8394743:clu_18008_+	-0.34838	0.0189485	0.00969613	-0.0092524	chr21:clu_18008_+	21.6668	13	0.0122619	NA
chr21:8211697:8438956:clu_18008_+	-0.398508	0.0206786	0.0100641	-0.0106145	chr21:clu_18008_+	21.6668	13	0.0122619	NA
chr21:8211699:8255914:clu_18008_+	-0.40905	0.089949	0.0433183	-0.0466308	chr21:clu_18008_+	21.6668	13	0.0122619	NA
chr21:8211701:8255914:clu_18008_+	0.576478	0.13859	0.17882	0.0402298	chr21:clu_18008_+	21.6668	13	0.0122619	NA
chr21:8211701:8394743:clu_18008_+	0.484257	0.10307	0.121273	0.0182032	chr21:clu_18008_+	21.6668	13	0.0122619	NA
chr21:8211701:8438956:clu_18008_+	0.476988	0.104533	0.122104	0.0175708	chr21:clu_18008_+	21.6668	13	0.0122619	NA
chr21:8255903:8394743:clu_18008_+	-0.362946	0.0191111	0.0096379	-0.00947319	chr21:clu_18008_+	21.6668	13	0.0122619	NA
chr21:8255903:8438956:clu_18008_+	-0.400141	0.020703	0.0100595	-0.0106435	chr21:clu_18008_+	21.6668	13	0.0122619	NA
chr21:8255907:8394743:clu_18008_+	0.502944	0.102837	0.123281	0.0204444	chr21:clu_18008_+	21.6668	13	0.0122619	NA
chr21:8255907:8438956:clu_18008_+	0.484464	0.105333	0.123962	0.0186286	chr21:clu_18008_+	21.6668	13	0.0122619	NA
chr21:8394732:8438956:clu_18008_+	-0.394273	0.0237666	0.0116161	-0.0121506	chr21:clu_18008_+	21.6668	13	0.0122619	NA
chr21:8394734:8438956:clu_18008_+	-0.408772	0.0904918	0.0435918	-0.0469	chr21:clu_18008_+	21.6668	13	0.0122619	NA
chr21:8394736:8438956:clu_18008_+	0.591697	0.138084	0.180899	0.042815	chr21:clu_18008_+	21.6668	13	0.0122619	NA
chr7:75361459:75361972:clu_25182_+	-0.631932	0.663736	0.49907	-0.164665	chr7:clu_25182_+	12.7751	4	0.0122619	STAG3L1,ENSG00000290951
chr7:75361459:75365255:clu_25182_+	-0.1687	0.0240467	0.0287343	0.00468763	chr7:clu_25182_+	12.7751	4	0.0122619	STAG3L1,ENSG00000290951
chr7:75362088:75364633:clu_25182_+	0.925196	0.0176535	0.0629866	0.0453332	chr7:clu_25182_+	12.7751	4	0.0122619	STAG3L1,ENSG00000290951
chr7:75362088:75365255:clu_25182_+	0.0162198	0.226235	0.325248	0.0990132	chr7:clu_25182_+	12.7751	4	0.0122619	STAG3L1,ENSG00000290951
chr7:75364756:75365255:clu_25182_+	-0.140784	0.0683295	0.083961	0.0156315	chr7:clu_25182_+	12.7751	4	0.0122619	STAG3L1,ENSG00000290951
chr17:76094581:76097796:clu_12239_-	-2.45634	0.616983	0.476466	-0.140517	chr17:clu_12239_-	10.0748	2	0.012732	EXOC7
chr17:76094581:76101271:clu_12239_-	4.35893	1.27193e-05	0.00895478	0.00894206	chr17:clu_12239_-	10.0748	2	0.012732	EXOC7
chr17:76098018:76101271:clu_12239_-	-1.90259	0.383004	0.51458	0.131575	chr17:clu_12239_-	10.0748	2	0.012732	EXOC7
chr19:18465575:18465797:clu_13926_-	0.0649488	0.322634	0.426098	0.103465	chr19:clu_13926_-	10.0669	2	0.012732	ELL
chr19:18465575:18472835:clu_13926_-	0.33006	0.0102914	0.0177179	0.00742646	chr19:clu_13926_-	10.0669	2	0.012732	ELL
chr19:18465918:18472835:clu_13926_-	-0.395009	0.667075	0.556184	-0.110891	chr19:clu_13926_-	10.0669	2	0.012732	ELL
chr17:30385236:30390044:clu_12632_+	0.0932267	0.0159318	0.0263874	0.0104556	chr17:clu_12632_+	10.0097	2	0.0128132	CPD
chr17:30385236:30420841:clu_12632_+	-0.438164	0.970594	0.944907	-0.0256863	chr17:clu_12632_+	10.0097	2	0.0128132	CPD
chr17:30390159:30420841:clu_12632_+	0.344937	0.0134745	0.0287051	0.0152307	chr17:clu_12632_+	10.0097	2	0.0128132	CPD
chr2:134120291:134254262:clu_16719_+	-0.392447	0.107599	0.0682992	-0.0392996	chr2:clu_16719_+	13.8002	5	0.0128132	MGAT5
chr2:134120291:134254265:clu_16719_+	-1.38451	0.197397	0.0464622	-0.150934	chr2:clu_16719_+	13.8002	5	0.0128132	MGAT5
chr2:134250145:134253095:clu_16719_+	0.23867	0.0446015	0.0532168	0.00861525	chr2:clu_16719_+	13.8002	5	0.0128132	MGAT5
chr2:134250145:134254265:clu_16719_+	1.04319	0.0145034	0.0386873	0.0241839	chr2:clu_16719_+	13.8002	5	0.0128132	MGAT5
chr2:134253218:134254262:clu_16719_+	0.46491	0.33631	0.503145	0.166835	chr2:clu_16719_+	13.8002	5	0.0128132	MGAT5
chr2:134253218:134254265:clu_16719_+	0.0301842	0.29959	0.29019	-0.00940028	chr2:clu_16719_+	13.8002	5	0.0128132	MGAT5
chr2:230466354:230467120:clu_17085_+	0.227979	0.507081	0.499119	-0.00796175	chr2:clu_17085_+	10.0255	2	0.0128132	SP100
chr2:230466354:230469043:clu_17085_+	-0.525173	0.0322477	0.0149464	-0.0173013	chr2:clu_17085_+	10.0255	2	0.0128132	SP100
chr2:230467215:230469043:clu_17085_+	0.297194	0.460671	0.485935	0.025263	chr2:clu_17085_+	10.0255	2	0.0128132	SP100
chr20:35740887:35741488:clu_17837_-	-0.561023	0.00180552	0.00175173	-5.37886e-05	chr20:clu_17837_-	11.3749	3	0.0128132	RBM39
chr20:35740887:35741897:clu_17837_-	1.02137	0.00063102	0.00297942	0.0023484	chr20:clu_17837_-	11.3749	3	0.0128132	RBM39
chr20:35740887:35741941:clu_17837_-	-0.582899	0.947841	0.899705	-0.0481358	chr20:clu_17837_-	11.3749	3	0.0128132	RBM39
chr20:35740989:35741941:clu_17837_-	0.122556	0.0497224	0.0955636	0.0458412	chr20:clu_17837_-	11.3749	3	0.0128132	RBM39
chr16:2618578:2618822:clu_10782_-	-0.391788	0.232339	0.338604	0.106264	chr16:clu_10782_-	18.7175	10	0.0131847	PDPK2P,ENSG00000290728
chr16:2618578:2622690:clu_10782_-	-0.452918	0.00340899	0.00467354	0.00126455	chr16:clu_10782_-	18.7175	10	0.0131847	PDPK2P,ENSG00000290728
chr16:2618578:2638670:clu_10782_-	-2.10106	0.0184505	0.00486686	-0.0135836	chr16:clu_10782_-	18.7175	10	0.0131847	PDPK2P,ENSG00000290728
chr16:2618885:2633739:clu_10782_-	3.46391	0.000146848	0.0101145	0.00996764	chr16:clu_10782_-	18.7175	10	0.0131847	PDPK2P,ENSG00000290728
chr16:2618890:2622690:clu_10782_-	-0.916265	0.238396	0.205632	-0.032764	chr16:clu_10782_-	18.7175	10	0.0131847	PDPK2P,ENSG00000290728
chr16:2618890:2633739:clu_10782_-	0.364791	0.00771391	0.0239564	0.0162425	chr16:clu_10782_-	18.7175	10	0.0131847	PDPK2P,ENSG00000290728
chr16:2618890:2638670:clu_10782_-	3.76903	0.000176323	0.0164777	0.0163014	chr16:clu_10782_-	18.7175	10	0.0131847	PDPK2P,ENSG00000290728
chr16:2622765:2633739:clu_10782_-	-1.02168	0.198134	0.153805	-0.044329	chr16:clu_10782_-	18.7175	10	0.0131847	PDPK2P,ENSG00000290728
chr16:2633836:2634495:clu_10782_-	-1.18216	0.161587	0.106837	-0.0547498	chr16:clu_10782_-	18.7175	10	0.0131847	PDPK2P,ENSG00000290728
chr16:2633836:2638670:clu_10782_-	-0.967773	0.0890264	0.0729359	-0.0160906	chr16:clu_10782_-	18.7175	10	0.0131847	PDPK2P,ENSG00000290728
chr16:2638421:2638670:clu_10782_-	-0.564083	0.0506216	0.062098	0.0114765	chr16:clu_10782_-	18.7175	10	0.0131847	PDPK2P,ENSG00000290728
chr3:63898497:63903705:clu_20398_+	0.210555	0.019645	0.025786	0.00614095	chr3:clu_20398_+	23.106	15	0.0134294	ATXN7
chr3:63898497:63912588:clu_20398_+	-0.510422	0.111393	0.0711008	-0.0402926	chr3:clu_20398_+	23.106	15	0.0134294	ATXN7
chr3:63898497:63952379:clu_20398_+	0.830913	0.00151367	0.00369471	0.00218104	chr3:clu_20398_+	23.106	15	0.0134294	ATXN7
chr3:63912181:63912588:clu_20398_+	-0.749784	0.0091904	0.00461738	-0.00457302	chr3:clu_20398_+	23.106	15	0.0134294	ATXN7
chr3:63912923:63913157:clu_20398_+	-0.237294	0.469019	0.39339	-0.075629	chr3:clu_20398_+	23.106	15	0.0134294	ATXN7
chr3:63912923:63913163:clu_20398_+	-0.752722	0.0186986	0.00936688	-0.00933175	chr3:clu_20398_+	23.106	15	0.0134294	ATXN7
chr3:63912923:63952379:clu_20398_+	0.620099	0.0256094	0.0506284	0.0250189	chr3:clu_20398_+	23.106	15	0.0134294	ATXN7
chr3:63913225:63921276:clu_20398_+	0.382561	0.00281893	0.00439458	0.00157565	chr3:clu_20398_+	23.106	15	0.0134294	ATXN7
chr3:63913225:63951335:clu_20398_+	0.000592457	0.00671719	0.00714716	0.000429966	chr3:clu_20398_+	23.106	15	0.0134294	ATXN7
chr3:63913225:63952379:clu_20398_+	-0.0684345	0.173656	0.172447	-0.00120831	chr3:clu_20398_+	23.106	15	0.0134294	ATXN7
chr3:63913225:63979915:clu_20398_+	-0.0415624	0.00341974	0.00348844	6.86983e-05	chr3:clu_20398_+	23.106	15	0.0134294	ATXN7
chr3:63921329:63952379:clu_20398_+	0.134872	0.00311225	0.00378736	0.000675113	chr3:clu_20398_+	23.106	15	0.0134294	ATXN7
chr3:63951433:63952379:clu_20398_+	-0.502474	0.00929355	0.00597927	-0.00331428	chr3:clu_20398_+	23.106	15	0.0134294	ATXN7
chr3:63952483:63979915:clu_20398_+	0.498783	0.11145	0.195158	0.0837083	chr3:clu_20398_+	23.106	15	0.0134294	ATXN7
chr3:63952483:63980000:clu_20398_+	-0.139839	0.00304992	0.00281997	-0.000229944	chr3:clu_20398_+	23.106	15	0.0134294	ATXN7
chr3:63967975:63979915:clu_20398_+	0.324157	0.0314133	0.0461936	0.0147803	chr3:clu_20398_+	23.106	15	0.0134294	ATXN7
chr11:60971914:61006574:clu_5313_+	0.0489095	0.185069	0.196265	0.0111956	chr11:clu_5313_+	27.9173	21	0.0143553	CD6
chr11:60971914:61007560:clu_5313_+	1.34882	0.00101242	0.00393928	0.00292686	chr11:clu_5313_+	27.9173	21	0.0143553	CD6
chr11:60971914:61013423:clu_5313_+	0.490274	0.00199727	0.00329327	0.001296	chr11:clu_5313_+	27.9173	21	0.0143553	CD6
chr11:60971914:61015713:clu_5313_+	-0.723729	0.00518143	0.0025375	-0.00264393	chr11:clu_5313_+	27.9173	21	0.0143553	CD6
chr11:60971914:61017479:clu_5313_+	-0.247356	0.00281473	0.00221962	-0.000595111	chr11:clu_5313_+	27.9173	21	0.0143553	CD6
chr11:60971914:61017759:clu_5313_+	0.660073	0.0017965	0.00351043	0.00171393	chr11:clu_5313_+	27.9173	21	0.0143553	CD6
chr11:61006642:61007522:clu_5313_+	0.756189	0.000895187	0.0019257	0.00103052	chr11:clu_5313_+	27.9173	21	0.0143553	CD6
chr11:61006642:61007560:clu_5313_+	0.200655	0.0882612	0.108938	0.020677	chr11:clu_5313_+	27.9173	21	0.0143553	CD6
chr11:61008845:61009572:clu_5313_+	0.0345672	0.0624853	0.0653217	0.00283639	chr11:clu_5313_+	27.9173	21	0.0143553	CD6
chr11:61008845:61011070:clu_5313_+	-0.414681	0.0161454	0.0107702	-0.00537524	chr11:clu_5313_+	27.9173	21	0.0143553	CD6
chr11:61008845:61013423:clu_5313_+	0.242173	0.00536977	0.00690872	0.00153895	chr11:clu_5313_+	27.9173	21	0.0143553	CD6
chr11:61009874:61011070:clu_5313_+	0.274206	0.0779527	0.103558	0.0256055	chr11:clu_5313_+	27.9173	21	0.0143553	CD6
chr11:61011135:61013423:clu_5313_+	-0.253949	0.0948039	0.0742685	-0.0205353	chr11:clu_5313_+	27.9173	21	0.0143553	CD6
chr11:61011135:61013919:clu_5313_+	-0.254887	0.0031872	0.00249448	-0.000692717	chr11:clu_5313_+	27.9173	21	0.0143553	CD6
chr11:61011135:61015713:clu_5313_+	-0.0037264	0.0132213	0.0133022	8.08858e-05	chr11:clu_5313_+	27.9173	21	0.0143553	CD6
chr11:61013563:61013919:clu_5313_+	-0.727864	0.0431898	0.021064	-0.0221258	chr11:clu_5313_+	27.9173	21	0.0143553	CD6
chr11:61013563:61015713:clu_5313_+	-0.236946	0.0701077	0.0558636	-0.0142441	chr11:clu_5313_+	27.9173	21	0.0143553	CD6
chr11:61013563:61017479:clu_5313_+	0.0481514	0.00879322	0.00931809	0.000524872	chr11:clu_5313_+	27.9173	21	0.0143553	CD6
chr11:61014014:61015713:clu_5313_+	-0.720831	0.0380102	0.0186687	-0.0193415	chr11:clu_5313_+	27.9173	21	0.0143553	CD6
chr11:61015835:61017479:clu_5313_+	0.156292	0.126786	0.149698	0.0229118	chr11:clu_5313_+	27.9173	21	0.0143553	CD6
chr11:61017550:61017759:clu_5313_+	-0.0464226	0.149894	0.144507	-0.00538651	chr11:clu_5313_+	27.9173	21	0.0143553	CD6
chr11:61017550:61017819:clu_5313_+	-0.629923	0.00302544	0.00162736	-0.00139808	chr11:clu_5313_+	27.9173	21	0.0143553	CD6
chr9:93550691:93552107:clu_27458_+	-0.0636264	0.0695623	0.113019	0.0434565	chr9:clu_27458_+	15.5002	7	0.0164781	FAM120A
chr9:93550691:93556382:clu_27458_+	-0.279331	0.262365	0.34356	0.0811953	chr9:clu_27458_+	15.5002	7	0.0164781	FAM120A
chr9:93550691:93557827:clu_27458_+	2.75349	0.000255526	0.00694501	0.00668948	chr9:clu_27458_+	15.5002	7	0.0164781	FAM120A
chr9:93552161:93553335:clu_27458_+	0.249831	0.00970477	0.0215722	0.0118675	chr9:clu_27458_+	15.5002	7	0.0164781	FAM120A
chr9:93552161:93556382:clu_27458_+	-0.125369	0.0405099	0.0618761	0.0213662	chr9:clu_27458_+	15.5002	7	0.0164781	FAM120A
chr9:93553422:93556382:clu_27458_+	-0.814925	0.00541569	0.00415093	-0.00126476	chr9:clu_27458_+	15.5002	7	0.0164781	FAM120A
chr9:93553444:93556382:clu_27458_+	-0.860918	0.0318076	0.0232835	-0.00852411	chr9:clu_27458_+	15.5002	7	0.0164781	FAM120A
chr9:93556591:93557827:clu_27458_+	-0.859155	0.580379	0.425593	-0.154786	chr9:clu_27458_+	15.5002	7	0.0164781	FAM120A
chr3:48440862:48479177:clu_19391_-	0.0532973	0.00863432	0.0140852	0.00545087	chr3:clu_19391_-	11.0238	3	0.016659	SHISA5,ENSG00000244380
chr3:48465371:48479177:clu_19391_-	0.536579	0.00460628	0.0121835	0.0075772	chr3:clu_19391_-	11.0238	3	0.016659	SHISA5,ENSG00000244380
chr3:48469843:48473010:clu_19391_-	-0.64237	0.777417	0.632505	-0.144912	chr3:clu_19391_-	11.0238	3	0.016659	SHISA5,ENSG00000244380
chr3:48469843:48479177:clu_19391_-	0.0524941	0.209342	0.341226	0.131884	chr3:clu_19391_-	11.0238	3	0.016659	SHISA5,ENSG00000244380
chr15:63249705:63250368:clu_9726_+	-0.243065	0.0479828	0.0435279	-0.00445489	chr15:clu_9726_+	12.1876	4	0.0171352	RAB8B
chr15:63249705:63255507:clu_9726_+	-0.0445532	0.369339	0.40862	0.0392812	chr15:clu_9726_+	12.1876	4	0.0171352	RAB8B
chr15:63249705:63256505:clu_9726_+	-0.250454	0.0401022	0.0361111	-0.00399106	chr15:clu_9726_+	12.1876	4	0.0171352	RAB8B
chr15:63250477:63255507:clu_9726_+	0.788486	0.0140738	0.0358171	0.0217433	chr15:clu_9726_+	12.1876	4	0.0171352	RAB8B
chr15:63255584:63256505:clu_9726_+	-0.250414	0.528502	0.475924	-0.0525785	chr15:clu_9726_+	12.1876	4	0.0171352	RAB8B
chr7:72999859:73000358:clu_25853_-	-0.163901	0.0651983	0.080719	0.0155207	chr7:clu_25853_-	12.183	4	0.0171352	STAG3L3,ENSG00000290832
chr7:72999859:73003021:clu_25853_-	-0.0414103	0.225316	0.315304	0.0899876	chr7:clu_25853_-	12.183	4	0.0171352	STAG3L3,ENSG00000290832
chr7:72999859:73003645:clu_25853_-	-0.0454033	0.019687	0.0274399	0.00775289	chr7:clu_25853_-	12.183	4	0.0171352	STAG3L3,ENSG00000290832
chr7:73000481:73003021:clu_25853_-	0.893042	0.0169067	0.0602314	0.0433247	chr7:clu_25853_-	12.183	4	0.0171352	STAG3L3,ENSG00000290832
chr7:73003137:73003645:clu_25853_-	-0.642327	0.672892	0.516306	-0.156586	chr7:clu_25853_-	12.183	4	0.0171352	STAG3L3,ENSG00000290832
chr19:4095449:4097279:clu_13684_-	-0.0661726	0.435183	0.364017	-0.0711666	chr19:clu_13684_-	14.3576	6	0.0172558	MAP2K2
chr19:4095449:4101019:clu_13684_-	1.16097	0.00201936	0.00576239	0.00374303	chr19:clu_13684_-	14.3576	6	0.0172558	MAP2K2
chr19:4097343:4099134:clu_13684_-	-1.30354	0.0109503	0.00265763	-0.00829272	chr19:clu_13684_-	14.3576	6	0.0172558	MAP2K2
chr19:4097343:4099201:clu_13684_-	-0.135004	0.286633	0.223812	-0.0628218	chr19:clu_13684_-	14.3576	6	0.0172558	MAP2K2
chr19:4097343:4101019:clu_13684_-	-0.529351	0.00870447	0.00458179	-0.00412268	chr19:clu_13684_-	14.3576	6	0.0172558	MAP2K2
chr19:4099378:4101019:clu_13684_-	0.287517	0.0303486	0.0361571	0.00580845	chr19:clu_13684_-	14.3576	6	0.0172558	MAP2K2
chr19:4099414:4101019:clu_13684_-	0.585588	0.226161	0.363013	0.136852	chr19:clu_13684_-	14.3576	6	0.0172558	MAP2K2
chr12:65764014:66057593:clu_6302_-	1.78289	0.0101486	0.0768475	0.0666989	chr12:clu_6302_-	16.3265	8	0.0175764	NA
chr12:65875623:66057593:clu_6302_-	0.388087	0.0408132	0.0766077	0.0357944	chr12:clu_6302_-	16.3265	8	0.0175764	NA
chr12:65875624:66057593:clu_6302_-	0.401547	0.0552209	0.105056	0.049835	chr12:clu_6302_-	16.3265	8	0.0175764	NA
chr12:65875625:66057593:clu_6302_-	-0.42832	0.680931	0.564954	-0.115977	chr12:clu_6302_-	16.3265	8	0.0175764	NA
chr12:65875626:66057593:clu_6302_-	-0.428863	0.0701828	0.0581976	-0.0119852	chr12:clu_6302_-	16.3265	8	0.0175764	NA
chr12:65875627:66057593:clu_6302_-	-0.428844	0.0264443	0.0219288	-0.00451551	chr12:clu_6302_-	16.3265	8	0.0175764	NA
chr12:65875628:66057593:clu_6302_-	-0.428859	0.0466617	0.0386934	-0.00796831	chr12:clu_6302_-	16.3265	8	0.0175764	NA
chr12:65875629:66057593:clu_6302_-	-0.428807	0.0317946	0.0263665	-0.00542813	chr12:clu_6302_-	16.3265	8	0.0175764	NA
chr12:65875630:66057593:clu_6302_-	-0.428828	0.0378027	0.0313482	-0.00645453	chr12:clu_6302_-	16.3265	8	0.0175764	NA
chr12:42326229:42332660:clu_6881_+	0.302348	0.0880275	0.157934	0.0699067	chr12:clu_6881_+	9.47693	2	0.01867	PPHLN1
chr12:42326229:42335883:clu_6881_+	-0.514154	0.771406	0.611701	-0.159706	chr12:clu_6881_+	9.47693	2	0.01867	PPHLN1
chr12:42332702:42335883:clu_6881_+	0.211806	0.140566	0.230365	0.0897988	chr12:clu_6881_+	9.47693	2	0.01867	PPHLN1
chr7:36674009:36686699:clu_25758_-	-0.456385	0.504186	0.465539	-0.0386468	chr7:clu_25758_-	12.0316	4	0.01867	AOAH
chr7:36674009:36724022:clu_25758_-	-1.01434	0.102746	0.0543015	-0.0484441	chr7:clu_25758_-	12.0316	4	0.01867	AOAH
chr7:36686794:36690097:clu_25758_-	0.162517	0.00493137	0.00845509	0.00352373	chr7:clu_25758_-	12.0316	4	0.01867	AOAH
chr7:36686794:36724022:clu_25758_-	-0.195994	0.386883	0.46348	0.0765973	chr7:clu_25758_-	12.0316	4	0.01867	AOAH
chr7:36690180:36724022:clu_25758_-	1.5042	0.00125381	0.00822372	0.00696992	chr7:clu_25758_-	12.0316	4	0.01867	AOAH
chr1:25338456:25340474:clu_1724_+	-0.714561	0.42551	0.333417	-0.0920927	chr1:clu_1724_+	15.1512	7	0.0189195	TMEM50A
chr1:25338456:25351626:clu_1724_+	2.30429	0.000135526	0.00217356	0.00203803	chr1:clu_1724_+	15.1512	7	0.0189195	TMEM50A
chr1:25338817:25340474:clu_1724_+	-0.28118	0.0132031	0.0159576	0.00275456	chr1:clu_1724_+	15.1512	7	0.0189195	TMEM50A
chr1:25340579:25342961:clu_1724_+	-0.350023	0.199389	0.224956	0.0255664	chr1:clu_1724_+	15.1512	7	0.0189195	TMEM50A
chr1:25340579:25351626:clu_1724_+	-0.573979	0.0481029	0.0433814	-0.00472148	chr1:clu_1724_+	15.1512	7	0.0189195	TMEM50A
chr1:25343073:25344978:clu_1724_+	-0.33786	0.00858351	0.00980262	0.00121912	chr1:clu_1724_+	15.1512	7	0.0189195	TMEM50A
chr1:25343073:25351626:clu_1724_+	-0.286324	0.300894	0.361803	0.0609094	chr1:clu_1724_+	15.1512	7	0.0189195	TMEM50A
chr1:25345231:25351626:clu_1724_+	0.239637	0.00418185	0.00850844	0.00432659	chr1:clu_1724_+	15.1512	7	0.0189195	TMEM50A
chr11:2951809:2952838:clu_4320_-	1.8712	0.00190694	0.0172723	0.0153653	chr11:clu_4320_-	17.0792	9	0.0189195	NAP1L4
chr11:2951809:2954301:clu_4320_-	-0.545813	0.0702007	0.0567101	-0.0134906	chr11:clu_4320_-	17.0792	9	0.0189195	NAP1L4
chr11:2951809:2954527:clu_4320_-	-0.445414	0.335875	0.299984	-0.0358904	chr11:clu_4320_-	17.0792	9	0.0189195	NAP1L4
chr11:2951809:2954592:clu_4320_-	-0.551432	0.0485113	0.0389691	-0.00954212	chr11:clu_4320_-	17.0792	9	0.0189195	NAP1L4
chr11:2951809:2958399:clu_4320_-	-0.125923	0.0103671	0.0127448	0.00237766	chr11:clu_4320_-	17.0792	9	0.0189195	NAP1L4
chr11:2952933:2954527:clu_4320_-	0.0404255	0.00395418	0.00574083	0.00178665	chr11:clu_4320_-	17.0792	9	0.0189195	NAP1L4
chr11:2954410:2954527:clu_4320_-	0.63986	0.0242077	0.0640035	0.0397958	chr11:clu_4320_-	17.0792	9	0.0189195	NAP1L4
chr11:2955766:2957512:clu_4320_-	-0.556337	0.252847	0.202118	-0.0507285	chr11:clu_4320_-	17.0792	9	0.0189195	NAP1L4
chr11:2955766:2958399:clu_4320_-	0.0715659	0.118218	0.177063	0.0588445	chr11:clu_4320_-	17.0792	9	0.0189195	NAP1L4
chr11:2957572:2958399:clu_4320_-	-0.398129	0.133913	0.125394	-0.00851819	chr11:clu_4320_-	17.0792	9	0.0189195	NAP1L4
chr19:5610688:5611120:clu_13719_-	0.159439	0.22607	0.407137	0.181067	chr19:clu_13719_-	9.43239	2	0.0189195	SAFB2
chr19:5610688:5612540:clu_13719_-	0.674966	0.0327572	0.0987858	0.0660286	chr19:clu_13719_-	9.43239	2	0.0189195	SAFB2
chr19:5611630:5612540:clu_13719_-	-0.834406	0.741172	0.494077	-0.247095	chr19:clu_13719_-	9.43239	2	0.0189195	SAFB2
chr20:38895710:38900581:clu_17432_+	-0.507717	0.505957	0.438518	-0.0674394	chr20:clu_17432_+	9.42392	2	0.0189195	PPP1R16B
chr20:38895710:38902668:clu_17432_+	0.782418	0.0101867	0.0320779	0.0218912	chr20:clu_17432_+	9.42392	2	0.0189195	PPP1R16B
chr20:38900684:38902668:clu_17432_+	-0.274701	0.483856	0.529404	0.0455482	chr20:clu_17432_+	9.42392	2	0.0189195	PPP1R16B
chr4:39454944:39456406:clu_21552_-	0.0567319	0.356658	0.407952	0.0512935	chr4:clu_21552_-	9.39463	2	0.0189195	RPL9
chr4:39454944:39457586:clu_21552_-	0.107342	0.00691672	0.00832217	0.00140545	chr4:clu_21552_-	9.39463	2	0.0189195	RPL9
chr4:39456538:39457586:clu_21552_-	-0.164074	0.636425	0.583726	-0.052699	chr4:clu_21552_-	9.39463	2	0.0189195	RPL9
chr1:180175366:180175931:clu_2724_+	-0.555552	0.196995	0.253435	0.05644	chr1:clu_2724_+	15.0925	7	0.0192279	QSOX1
chr1:180175366:180178794:clu_2724_+	2.65027	0.000139119	0.00441642	0.00427731	chr1:clu_2724_+	15.0925	7	0.0192279	QSOX1
chr1:180176033:180178794:clu_2724_+	-0.71901	0.196434	0.214605	0.0181709	chr1:clu_2724_+	15.0925	7	0.0192279	QSOX1
chr1:180176033:180183916:clu_2724_+	2.92987	0.000130187	0.00546611	0.00533592	chr1:clu_2724_+	15.0925	7	0.0192279	QSOX1
chr1:180177608:180178794:clu_2724_+	-1.91972	0.00661717	0.00217588	-0.00444129	chr1:clu_2724_+	15.0925	7	0.0192279	QSOX1
chr1:180178884:180182174:clu_2724_+	-0.726524	0.193239	0.209534	0.0162948	chr1:clu_2724_+	15.0925	7	0.0192279	QSOX1
chr1:180178884:180183916:clu_2724_+	-0.564438	0.0103886	0.0132467	0.00285815	chr1:clu_2724_+	15.0925	7	0.0192279	QSOX1
chr1:180182319:180183916:clu_2724_+	-1.0949	0.396057	0.297122	-0.0989359	chr1:clu_2724_+	15.0925	7	0.0192279	QSOX1
chr15:58166799:58173068:clu_9709_+	-0.210315	0.30999	0.264075	-0.0459157	chr15:clu_9709_+	20.6017	13	0.0192279	AQP9
chr15:58166799:58174918:clu_9709_+	0.446377	0.00197277	0.00324081	0.00126803	chr15:clu_9709_+	20.6017	13	0.0192279	AQP9
chr15:58172304:58173068:clu_9709_+	-0.033157	0.00209495	0.00213054	3.55955e-05	chr15:clu_9709_+	20.6017	13	0.0192279	AQP9
chr15:58173205:58174918:clu_9709_+	-0.052224	0.282898	0.282271	-0.000626949	chr15:clu_9709_+	20.6017	13	0.0192279	AQP9
chr15:58173205:58179128:clu_9709_+	-0.0885632	0.00263663	0.0025369	-9.97276e-05	chr15:clu_9709_+	20.6017	13	0.0192279	AQP9
chr15:58175036:58179128:clu_9709_+	0.0865537	0.175644	0.201344	0.0257006	chr15:clu_9709_+	20.6017	13	0.0192279	AQP9
chr15:58175036:58179181:clu_9709_+	-0.113688	0.00895781	0.00840514	-0.000552668	chr15:clu_9709_+	20.6017	13	0.0192279	AQP9
chr15:58175036:58183961:clu_9709_+	-0.151936	0.00835618	0.0075464	-0.000809776	chr15:clu_9709_+	20.6017	13	0.0192279	AQP9
chr15:58176940:58179128:clu_9709_+	-0.0592626	0.00188422	0.00186685	-1.7362e-05	chr15:clu_9709_+	20.6017	13	0.0192279	AQP9
chr15:58179345:58183294:clu_9709_+	0.311738	0.00213651	0.00306767	0.000931157	chr15:clu_9709_+	20.6017	13	0.0192279	AQP9
chr15:58179345:58183297:clu_9709_+	0.0397066	0.00177531	0.00194194	0.000166629	chr15:clu_9709_+	20.6017	13	0.0192279	AQP9
chr15:58179345:58183334:clu_9709_+	-0.142365	0.00374529	0.00341487	-0.00033042	chr15:clu_9709_+	20.6017	13	0.0192279	AQP9
chr15:58179345:58183961:clu_9709_+	0.049347	0.194809	0.215157	0.0203488	chr15:clu_9709_+	20.6017	13	0.0192279	AQP9
chr15:58183413:58183961:clu_9709_+	-0.0822125	0.00309959	0.00300135	-9.82381e-05	chr15:clu_9709_+	20.6017	13	0.0192279	AQP9
chr17:37633418:37639454:clu_11819_-	5.13223	4.27683e-08	0.0704607	0.0704607	chr17:clu_11819_-	9.33492	2	0.0192279	DDX52
chr17:37633418:37642110:clu_11819_-	-9.33427	1	0.859216	-0.140784	chr17:clu_11819_-	9.33492	2	0.0192279	DDX52
chr17:37639568:37642110:clu_11819_-	4.20204	1.08207e-07	0.0703237	0.0703236	chr17:clu_11819_-	9.33492	2	0.0192279	DDX52
chr17:64502223:64502439:clu_12144_-	0.272929	0.55428	0.639258	0.0849776	chr17:clu_12144_-	9.31611	2	0.019358	DDX5
chr17:64502223:64502926:clu_12144_-	-0.193706	0.00828194	0.00598993	-0.00229201	chr17:clu_12144_-	9.31611	2	0.019358	DDX5
chr17:64502549:64502926:clu_12144_-	-0.0792233	0.437438	0.354752	-0.0826856	chr17:clu_12144_-	9.31611	2	0.019358	DDX5
chr12:120575688:120575792:clu_7330_+	-0.240496	0.578111	0.520267	-0.057844	chr12:clu_7330_+	9.24343	2	0.0201076	RNF10
chr12:120575688:120576590:clu_7330_+	0.255277	0.0111995	0.0165472	0.0053477	chr12:clu_7330_+	9.24343	2	0.0201076	RNF10
chr12:120575950:120576590:clu_7330_+	-0.0147813	0.41069	0.463186	0.0524963	chr12:clu_7330_+	9.24343	2	0.0201076	RNF10
chr21:25729801:25734333:clu_18338_-	-0.330947	0.0704728	0.189363	0.11889	chr21:clu_18338_-	12.926	5	0.0201076	ATP5PF
chr21:25729801:25734853:clu_18338_-	-1.73362	0.778622	0.514549	-0.264074	chr21:clu_18338_-	12.926	5	0.0201076	ATP5PF
chr21:25729801:25734939:clu_18338_-	3.22116	0.000292563	0.0274254	0.0271328	chr21:clu_18338_-	12.926	5	0.0201076	ATP5PF
chr21:25729801:25734989:clu_18338_-	-0.884167	0.128195	0.1981	0.0699048	chr21:clu_18338_-	12.926	5	0.0201076	ATP5PF
chr21:25729801:25735487:clu_18338_-	0.253951	0.00804565	0.0388018	0.0307562	chr21:clu_18338_-	12.926	5	0.0201076	ATP5PF
chr21:25734375:25734853:clu_18338_-	-0.526377	0.0143715	0.0317614	0.01739	chr21:clu_18338_-	12.926	5	0.0201076	ATP5PF
chr7:151352882:151355753:clu_25574_+	0.248826	0.00121319	0.00194809	0.000734898	chr7:clu_25574_+	15.9674	8	0.0201076	NUB1
chr7:151352882:151355768:clu_25574_+	-0.476393	0.321953	0.25033	-0.0716226	chr7:clu_25574_+	15.9674	8	0.0201076	NUB1
chr7:151352882:151356128:clu_25574_+	-0.397577	0.00288984	0.00243122	-0.00045862	chr7:clu_25574_+	15.9674	8	0.0201076	NUB1
chr7:151352882:151356131:clu_25574_+	0.941059	0.000533491	0.00171174	0.00117825	chr7:clu_25574_+	15.9674	8	0.0201076	NUB1
chr7:151352882:151360141:clu_25574_+	0.551493	0.00873222	0.018978	0.0102458	chr7:clu_25574_+	15.9674	8	0.0201076	NUB1
chr7:151355950:151356128:clu_25574_+	-0.149797	0.352511	0.379955	0.0274442	chr7:clu_25574_+	15.9674	8	0.0201076	NUB1
chr7:151355950:151356131:clu_25574_+	-0.427292	0.0375412	0.0306587	-0.00688254	chr7:clu_25574_+	15.9674	8	0.0201076	NUB1
chr7:151355950:151360141:clu_25574_+	-0.200271	0.0020538	0.00210473	5.09355e-05	chr7:clu_25574_+	15.9674	8	0.0201076	NUB1
chr7:151356222:151360141:clu_25574_+	-0.0900478	0.272572	0.311882	0.0393097	chr7:clu_25574_+	15.9674	8	0.0201076	NUB1
chr16:19532544:19535940:clu_10154_+	-0.0818552	0.298988	0.437903	0.138915	chr16:clu_10154_+	9.09927	2	0.0222184	CCP110
chr16:19532544:19540657:clu_10154_+	0.999863	0.0317855	0.137321	0.105536	chr16:clu_10154_+	9.09927	2	0.0222184	CCP110
chr16:19537587:19540657:clu_10154_+	-0.918008	0.669226	0.424776	-0.24445	chr16:clu_10154_+	9.09927	2	0.0222184	CCP110
chr17:19064042:19112542:clu_11653_-	-0.694539	0.0194739	0.00696811	-0.0125058	chr17:clu_11653_-	9.09916	2	0.0222184	NA
chr17:19064042:19190151:clu_11653_-	0.384696	0.462733	0.48719	0.0244564	chr17:clu_11653_-	9.09916	2	0.0222184	NA
chr17:19112542:19190151:clu_11653_-	0.309843	0.517793	0.505842	-0.0119506	chr17:clu_11653_-	9.09916	2	0.0222184	NA
chr21:8227978:8410982:clu_18300_-	-0.589115	0.0351707	0.0155611	-0.0196096	chr21:clu_18300_-	23.6247	17	0.0222184	NA
chr21:8227978:8410986:clu_18300_-	-0.695636	0.113362	0.0450885	-0.0682736	chr21:clu_18300_-	23.6247	17	0.0222184	NA
chr21:8227978:8410994:clu_18300_-	0.7387	0.0896854	0.149708	0.0600222	chr21:clu_18300_-	23.6247	17	0.0222184	NA
chr21:8227978:8455129:clu_18300_-	-0.587596	0.031096	0.0137792	-0.0173168	chr21:clu_18300_-	23.6247	17	0.0222184	NA
chr21:8227978:8455133:clu_18300_-	-0.0304394	0.0479061	0.0370579	-0.0108483	chr21:clu_18300_-	23.6247	17	0.0222184	NA
chr21:8227978:8455141:clu_18300_-	0.587577	0.0593015	0.0851051	0.0258036	chr21:clu_18300_-	23.6247	17	0.0222184	NA
chr21:8232421:8410982:clu_18300_-	-0.481456	0.0346135	0.0170553	-0.0175582	chr21:clu_18300_-	23.6247	17	0.0222184	NA
chr21:8232421:8410986:clu_18300_-	0.0676117	0.0684889	0.0584376	-0.0100513	chr21:clu_18300_-	23.6247	17	0.0222184	NA
chr21:8232421:8410994:clu_18300_-	0.72899	0.0905665	0.149718	0.0591511	chr21:clu_18300_-	23.6247	17	0.0222184	NA
chr21:8232421:8455129:clu_18300_-	-0.492135	0.0309246	0.0150758	-0.0158488	chr21:clu_18300_-	23.6247	17	0.0222184	NA
chr21:8232421:8455133:clu_18300_-	-0.0278716	0.0478003	0.037071	-0.0107293	chr21:clu_18300_-	23.6247	17	0.0222184	NA
chr21:8232421:8455141:clu_18300_-	0.572128	0.0602265	0.0851076	0.0248811	chr21:clu_18300_-	23.6247	17	0.0222184	NA
chr21:8410977:8455129:clu_18300_-	-0.493109	0.030946	0.0150716	-0.0158744	chr21:clu_18300_-	23.6247	17	0.0222184	NA
chr21:8410977:8455133:clu_18300_-	-0.0275155	0.0478147	0.0370954	-0.0107193	chr21:clu_18300_-	23.6247	17	0.0222184	NA
chr21:8410977:8455141:clu_18300_-	0.586816	0.0603026	0.086476	0.0261734	chr21:clu_18300_-	23.6247	17	0.0222184	NA
chr21:8415013:8455129:clu_18300_-	-0.460547	0.038112	0.019176	-0.018936	chr21:clu_18300_-	23.6247	17	0.0222184	NA
chr21:8415013:8455133:clu_18300_-	-0.0119603	0.0499536	0.0393624	-0.0105912	chr21:clu_18300_-	23.6247	17	0.0222184	NA
chr21:8415013:8455141:clu_18300_-	0.615557	0.063729	0.0940544	0.0303254	chr21:clu_18300_-	23.6247	17	0.0222184	NA
chr8:18014036:18014584:clu_26799_+	-0.486383	0.806205	0.641381	-0.164824	chr8:clu_26799_+	9.10501	2	0.0222184	PCM1
chr8:18014036:18025361:clu_26799_+	0.0994876	0.0222536	0.0318061	0.00955256	chr8:clu_26799_+	9.10501	2	0.0222184	PCM1
chr8:18014840:18025361:clu_26799_+	0.386896	0.171541	0.326812	0.155271	chr8:clu_26799_+	9.10501	2	0.0222184	PCM1
chr9:129994958:129998934:clu_28267_-	0.166586	0.0101703	0.0472988	0.0371285	chr9:clu_28267_-	9.05983	2	0.0228611	FNBP1
chr9:129994958:130042952:clu_28267_-	-1.43195	0.988144	0.929182	-0.0589621	chr9:clu_28267_-	9.05983	2	0.0228611	FNBP1
chr9:129999059:130042952:clu_28267_-	1.26537	0.00168542	0.023519	0.0218336	chr9:clu_28267_-	9.05983	2	0.0228611	FNBP1
chr10:78037304:78040204:clu_3390_-	0.404547	0.262938	0.413307	0.150369	chr10:clu_3390_-	9.0467	2	0.0229168	RPS24
chr10:78037304:78040615:clu_3390_-	-0.67647	0.507454	0.270605	-0.236849	chr10:clu_3390_-	9.0467	2	0.0229168	RPS24
chr10:78040225:78040615:clu_3390_-	0.271923	0.229608	0.316088	0.08648	chr10:clu_3390_-	9.0467	2	0.0229168	RPS24
chr6:85536924:85538838:clu_23833_-	0.555162	0.120243	0.288552	0.168309	chr6:clu_23833_-	9.00131	2	0.0237284	SNX14,ENSG00000271793
chr6:85536924:85541985:clu_23833_-	-0.723124	0.751292	0.502136	-0.249156	chr6:clu_23833_-	9.00131	2	0.0237284	SNX14,ENSG00000271793
chr6:85538864:85541985:clu_23833_-	0.167962	0.128466	0.209312	0.0808461	chr6:clu_23833_-	9.00131	2	0.0237284	SNX14,ENSG00000271793
chr2:241335212:241335322:clu_17179_+	0.505178	0.0239919	0.0494744	0.0254825	chr2:clu_17179_+	14.6362	7	0.0245845	SEPTIN2
chr2:241335212:241335959:clu_17179_+	-0.203545	0.0125939	0.0127844	0.000190529	chr2:clu_17179_+	14.6362	7	0.0245845	SEPTIN2
chr2:241335212:241335975:clu_17179_+	-0.395484	0.511595	0.428637	-0.082958	chr2:clu_17179_+	14.6362	7	0.0245845	SEPTIN2
chr2:241335212:241337382:clu_17179_+	-0.469068	0.0310106	0.0241388	-0.00687177	chr2:clu_17179_+	14.6362	7	0.0245845	SEPTIN2
chr2:241335351:241335975:clu_17179_+	0.867839	0.00963209	0.0285455	0.0189134	chr2:clu_17179_+	14.6362	7	0.0245845	SEPTIN2
chr2:241336098:241336785:clu_17179_+	0.37231	0.0550787	0.0994479	0.0443692	chr2:clu_17179_+	14.6362	7	0.0245845	SEPTIN2
chr2:241336098:241337382:clu_17179_+	-0.164404	0.295105	0.311528	0.0164227	chr2:clu_17179_+	14.6362	7	0.0245845	SEPTIN2
chr2:241337144:241337382:clu_17179_+	-0.512827	0.0609934	0.0454448	-0.0155485	chr2:clu_17179_+	14.6362	7	0.0245845	SEPTIN2
chr11:64903364:64903590:clu_4678_-	0.432938	0.355049	0.375059	0.0200099	chr11:clu_4678_-	10.2676	3	0.0247887	ATG2A
chr11:64903364:64905563:clu_4678_-	0.202995	0.298418	0.25048	-0.047938	chr11:clu_4678_-	10.2676	3	0.0247887	ATG2A
chr11:64903660:64905563:clu_4678_-	0.744915	0.247684	0.357436	0.109753	chr11:clu_4678_-	10.2676	3	0.0247887	ATG2A
chr11:64903676:64905563:clu_4678_-	-1.38085	0.0988487	0.0170241	-0.0818246	chr11:clu_4678_-	10.2676	3	0.0247887	ATG2A
chr12:66203893:66204985:clu_7101_+	-0.454842	0.0258757	0.0258001	-7.56248e-05	chr12:clu_7101_+	12.4717	5	0.0266676	IRAK3
chr12:66203893:66208236:clu_7101_+	0.264267	0.0311917	0.0638372	0.0326454	chr12:clu_7101_+	12.4717	5	0.0266676	IRAK3
chr12:66203893:66209456:clu_7101_+	-0.560444	0.884426	0.793466	-0.0909602	chr12:clu_7101_+	12.4717	5	0.0266676	IRAK3
chr12:66205160:66208236:clu_7101_+	-0.464434	0.0190757	0.0188384	-0.00023731	chr12:clu_7101_+	12.4717	5	0.0266676	IRAK3
chr12:66205160:66209456:clu_7101_+	0.83115	0.00543572	0.0196104	0.0141746	chr12:clu_7101_+	12.4717	5	0.0266676	IRAK3
chr12:66208305:66209456:clu_7101_+	0.384302	0.0339953	0.0784484	0.0444531	chr12:clu_7101_+	12.4717	5	0.0266676	IRAK3
chr4:49641785:49657540:clu_21075_+	0.251245	0.358536	0.587901	0.229365	chr4:clu_21075_+	10.1301	3	0.0276962	NA
chr4:49650192:49657540:clu_21075_+	1.5154	0.0137559	0.07985	0.0660941	chr4:clu_21075_+	10.1301	3	0.0276962	NA
chr4:49651240:49657540:clu_21075_+	-0.976103	0.315388	0.151561	-0.163828	chr4:clu_21075_+	10.1301	3	0.0276962	NA
chr4:49652350:49657540:clu_21075_+	-0.790538	0.31232	0.180689	-0.131631	chr4:clu_21075_+	10.1301	3	0.0276962	NA
chr1:192159321:192160378:clu_2776_+	0.138208	0.555456	0.559605	0.00414908	chr1:clu_2776_+	13.3751	6	0.0289172	RGS18
chr1:192159321:192181292:clu_2776_+	0.644348	0.00308625	0.00515795	0.0020717	chr1:clu_2776_+	13.3751	6	0.0289172	RGS18
chr1:192160439:192161453:clu_2776_+	-0.291172	0.093078	0.0610382	-0.0320398	chr1:clu_2776_+	13.3751	6	0.0289172	RGS18
chr1:192160439:192161457:clu_2776_+	-0.233587	0.0127118	0.0088302	-0.00388159	chr1:clu_2776_+	13.3751	6	0.0289172	RGS18
chr1:192160439:192181292:clu_2776_+	0.321096	0.262129	0.317084	0.0549552	chr1:clu_2776_+	13.3751	6	0.0289172	RGS18
chr1:192161487:192163280:clu_2776_+	-0.292585	0.042656	0.0279332	-0.0147228	chr1:clu_2776_+	13.3751	6	0.0289172	RGS18
chr1:192161487:192181292:clu_2776_+	-0.286308	0.0308825	0.0203507	-0.0105318	chr1:clu_2776_+	13.3751	6	0.0289172	RGS18
chr14:21211306:21211406:clu_7997_-	0.17858	0.326969	0.373872	0.0469029	chr14:clu_7997_-	10.0633	3	0.0289172	HNRNPC
chr14:21211306:21211810:clu_7997_-	-0.0652039	0.00440202	0.00394452	-0.000457499	chr14:clu_7997_-	10.0633	3	0.0289172	HNRNPC
chr14:21211563:21211810:clu_7997_-	-0.0892136	0.0349708	0.0305929	-0.0043779	chr14:clu_7997_-	10.0633	3	0.0289172	HNRNPC
chr14:21211566:21211810:clu_7997_-	-0.0241627	0.633659	0.591591	-0.0420675	chr14:clu_7997_-	10.0633	3	0.0289172	HNRNPC
chr4:3107423:3112992:clu_20920_+	-0.344296	0.00568418	0.0180557	0.0123716	chr4:clu_20920_+	11.2389	4	0.0289172	HTT
chr4:3107423:3115304:clu_20920_+	-1.82	0.589902	0.428389	-0.161513	chr4:clu_20920_+	11.2389	4	0.0289172	HTT
chr4:3107423:3116085:clu_20920_+	4.4717	0.000122354	0.0479874	0.047865	chr4:clu_20920_+	11.2389	4	0.0289172	HTT
chr4:3113052:3115304:clu_20920_+	-1.01695	0.018033	0.0292339	0.0112009	chr4:clu_20920_+	11.2389	4	0.0289172	HTT
chr4:3115445:3116085:clu_20920_+	-1.29046	0.386258	0.476334	0.0900759	chr4:clu_20920_+	11.2389	4	0.0289172	HTT
chr17:24986635:25389910:clu_12558_+	-0.453657	0.0399328	0.0266183	-0.0133144	chr17:clu_12558_+	23.0657	17	0.0292812	NA
chr17:24996471:25389910:clu_12558_+	-0.4535	0.0399296	0.0266204	-0.0133092	chr17:clu_12558_+	23.0657	17	0.0292812	NA
chr17:25133028:25389910:clu_12558_+	-0.419669	0.0491422	0.0338896	-0.0152526	chr17:clu_12558_+	23.0657	17	0.0292812	NA
chr17:25156617:25389910:clu_12558_+	0.0947146	0.017357	0.0200208	0.00266379	chr17:clu_12558_+	23.0657	17	0.0292812	NA
chr17:25173247:25389910:clu_12558_+	0.0948382	0.0173554	0.0200214	0.00266602	chr17:clu_12558_+	23.0657	17	0.0292812	NA
chr17:25204132:25389910:clu_12558_+	-0.294736	0.148056	0.11569	-0.0323659	chr17:clu_12558_+	23.0657	17	0.0292812	NA
chr17:25209053:25389910:clu_12558_+	0.189547	0.0173732	0.0220329	0.0046597	chr17:clu_12558_+	23.0657	17	0.0292812	NA
chr17:25242821:25389910:clu_12558_+	0.0952127	0.0222977	0.0257326	0.00343486	chr17:clu_12558_+	23.0657	17	0.0292812	NA
chr17:25252646:25389910:clu_12558_+	1.08353	0.0391501	0.121389	0.0822387	chr17:clu_12558_+	23.0657	17	0.0292812	NA
chr17:25266057:25389910:clu_12558_+	-0.285038	0.147933	0.11672	-0.0312123	chr17:clu_12558_+	23.0657	17	0.0292812	NA
chr17:25284209:25389910:clu_12558_+	0.0982775	0.0236501	0.0273771	0.00372697	chr17:clu_12558_+	23.0657	17	0.0292812	NA
chr17:25315414:25389910:clu_12558_+	0.99916	0.0422625	0.120436	0.0781739	chr17:clu_12558_+	23.0657	17	0.0292812	NA
chr17:25325087:25389910:clu_12558_+	0.0987409	0.0236417	0.0273801	0.00373833	chr17:clu_12558_+	23.0657	17	0.0292812	NA
chr17:25338153:25389910:clu_12558_+	-0.304031	0.140453	0.108734	-0.0317192	chr17:clu_12558_+	23.0657	17	0.0292812	NA
chr17:25343584:25389910:clu_12558_+	-0.359063	0.148041	0.108471	-0.0395696	chr17:clu_12558_+	23.0657	17	0.0292812	NA
chr17:25365133:25389910:clu_12558_+	0.257809	0.0168281	0.0228492	0.00602117	chr17:clu_12558_+	23.0657	17	0.0292812	NA
chr17:25378202:25389910:clu_12558_+	-0.22107	0.0332984	0.0280083	-0.00529011	chr17:clu_12558_+	23.0657	17	0.0292812	NA
chr17:25382779:25389910:clu_12558_+	-0.22107	0.0332984	0.0280083	-0.00529011	chr17:clu_12558_+	23.0657	17	0.0292812	NA
chr12:118152409:118155601:clu_6526_-	-0.587435	0.0430053	0.0728858	0.0298804	chr12:clu_6526_-	11.1613	4	0.0303988	TAOK3
chr12:118152409:118156274:clu_6526_-	-0.549869	0.0107275	0.0188771	0.00814954	chr12:clu_6526_-	11.1613	4	0.0303988	TAOK3
chr12:118152409:118160146:clu_6526_-	-1.09878	0.349949	0.355673	0.00572431	chr12:clu_6526_-	11.1613	4	0.0303988	TAOK3
chr12:118152409:118161788:clu_6526_-	3.47713	0.000274618	0.0271062	0.0268315	chr12:clu_6526_-	11.1613	4	0.0303988	TAOK3
chr12:118160358:118161788:clu_6526_-	-1.24105	0.596044	0.525458	-0.0705858	chr12:clu_6526_-	11.1613	4	0.0303988	TAOK3
chr4:88479507:88486115:clu_21179_+	0.188467	0.199121	0.267438	0.0683173	chr4:clu_21179_+	13.2832	6	0.0304052	HERC5
chr4:88479507:88489166:clu_21179_+	-0.10181	0.0715268	0.0718637	0.0003369	chr4:clu_21179_+	13.2832	6	0.0304052	HERC5
chr4:88479507:88493012:clu_21179_+	0.23897	0.00744907	0.0105231	0.00307398	chr4:clu_21179_+	13.2832	6	0.0304052	HERC5
chr4:88487179:88489166:clu_21179_+	-0.530205	0.126687	0.0829322	-0.0437547	chr4:clu_21179_+	13.2832	6	0.0304052	HERC5
chr4:88489336:88492029:clu_21179_+	-0.207121	0.00875071	0.00791313	-0.000837583	chr4:clu_21179_+	13.2832	6	0.0304052	HERC5
chr4:88489336:88493012:clu_21179_+	-0.163173	0.581453	0.549422	-0.0320312	chr4:clu_21179_+	13.2832	6	0.0304052	HERC5
chr4:88492146:88493012:clu_21179_+	0.574872	0.00501262	0.00990797	0.00489536	chr4:clu_21179_+	13.2832	6	0.0304052	HERC5
chr7:73227464:73228178:clu_25138_+	-0.193629	0.0049702	0.00458651	-0.000383694	chr7:clu_25138_+	22.1581	16	0.0304655	NCF1B
chr7:73227464:73229567:clu_25138_+	-0.202337	0.507773	0.464511	-0.0432621	chr7:clu_25138_+	22.1581	16	0.0304655	NCF1B
chr7:73227464:73231811:clu_25138_+	-0.114869	0.00490759	0.00489984	-7.75483e-06	chr7:clu_25138_+	22.1581	16	0.0304655	NCF1B
chr7:73228301:73229567:clu_25138_+	-0.183935	0.00772216	0.00719543	-0.000526726	chr7:clu_25138_+	22.1581	16	0.0304655	NCF1B
chr7:73229689:73230153:clu_25138_+	-0.215664	0.0513741	0.0463749	-0.00499921	chr7:clu_25138_+	22.1581	16	0.0304655	NCF1B
chr7:73229689:73231811:clu_25138_+	0.970362	0.00146814	0.004339	0.00287086	chr7:clu_25138_+	22.1581	16	0.0304655	NCF1B
chr7:73230260:73231811:clu_25138_+	0.128379	0.187725	0.239043	0.0513183	chr7:clu_25138_+	22.1581	16	0.0304655	NCF1B
chr7:73230260:73234614:clu_25138_+	-0.21025	0.00522357	0.00474086	-0.000482711	chr7:clu_25138_+	22.1581	16	0.0304655	NCF1B
chr7:73231890:73234370:clu_25138_+	-0.271096	0.0341434	0.0291589	-0.00498447	chr7:clu_25138_+	22.1581	16	0.0304655	NCF1B
chr7:73231890:73234577:clu_25138_+	0.699273	0.0030167	0.00679866	0.00378196	chr7:clu_25138_+	22.1581	16	0.0304655	NCF1B
chr7:73231890:73234614:clu_25138_+	-0.171351	0.0769457	0.0726052	-0.0043405	chr7:clu_25138_+	22.1581	16	0.0304655	NCF1B
chr7:73231928:73234370:clu_25138_+	0.00283654	0.0158179	0.0177656	0.00194774	chr7:clu_25138_+	22.1581	16	0.0304655	NCF1B
chr7:73231928:73234614:clu_25138_+	-0.162184	0.0153482	0.0146158	-0.000732418	chr7:clu_25138_+	22.1581	16	0.0304655	NCF1B
chr7:73233160:73234370:clu_25138_+	-0.286318	0.00563496	0.00473963	-0.000895329	chr7:clu_25138_+	22.1581	16	0.0304655	NCF1B
chr7:73233160:73234614:clu_25138_+	0.381418	0.00238873	0.00391755	0.00152882	chr7:clu_25138_+	22.1581	16	0.0304655	NCF1B
chr7:73234485:73234577:clu_25138_+	0.0526252	0.0247148	0.029175	0.00446028	chr7:clu_25138_+	22.1581	16	0.0304655	NCF1B
chr7:73234485:73234614:clu_25138_+	-0.22326	0.0508262	0.0455331	-0.00529309	chr7:clu_25138_+	22.1581	16	0.0304655	NCF1B
chr1:52064938:52083340:clu_2009_+	-0.469236	0.404223	0.267163	-0.137061	chr1:clu_2009_+	8.55537	2	0.0325209	BTF3L4
chr1:52064938:52086112:clu_2009_+	0.355779	0.0852255	0.128536	0.0433101	chr1:clu_2009_+	8.55537	2	0.0325209	BTF3L4
chr1:52083541:52086112:clu_2009_+	0.113457	0.510551	0.604302	0.0937508	chr1:clu_2009_+	8.55537	2	0.0325209	BTF3L4
chr1:143184695:143195475:clu_2317_+	-0.573015	0.147093	0.0891003	-0.0579924	chr1:clu_2317_+	16.9382	10	0.0325209	NA
chr1:143184695:143231869:clu_2317_+	0.0430207	0.0235812	0.0264481	0.00286691	chr1:clu_2317_+	16.9382	10	0.0325209	NA
chr1:143185163:143195475:clu_2317_+	0.0576305	0.250435	0.285015	0.0345806	chr1:clu_2317_+	16.9382	10	0.0325209	NA
chr1:143185163:143231869:clu_2317_+	0.412415	0.0656575	0.106546	0.0408889	chr1:clu_2317_+	16.9382	10	0.0325209	NA
chr1:143192775:143195475:clu_2317_+	-0.434471	0.206187	0.143456	-0.0627313	chr1:clu_2317_+	16.9382	10	0.0325209	NA
chr1:143192775:143231869:clu_2317_+	0.355642	0.0389595	0.0597327	0.0207731	chr1:clu_2317_+	16.9382	10	0.0325209	NA
chr1:143213502:143231869:clu_2317_+	0.00634236	0.0252474	0.027297	0.00204967	chr1:clu_2317_+	16.9382	10	0.0325209	NA
chr1:143213970:143231869:clu_2317_+	0.59277	0.0385409	0.0749038	0.0363629	chr1:clu_2317_+	16.9382	10	0.0325209	NA
chr1:143215745:143231869:clu_2317_+	-0.0514835	0.0861647	0.0879256	0.00176091	chr1:clu_2317_+	16.9382	10	0.0325209	NA
chr1:143222008:143231869:clu_2317_+	-0.288812	0.0877609	0.0706345	-0.0171265	chr1:clu_2317_+	16.9382	10	0.0325209	NA
chr1:143229425:143231869:clu_2317_+	-0.120039	0.0303733	0.0289404	-0.0014329	chr1:clu_2317_+	16.9382	10	0.0325209	NA
chr12:46243314:46254814:clu_6061_-	1.08418	0.0257019	0.120181	0.0944787	chr12:clu_6061_-	8.5527	2	0.0325209	SLC38A1
chr12:46243314:46268526:clu_6061_-	-0.501567	0.261017	0.249951	-0.0110655	chr12:clu_6061_-	8.5527	2	0.0325209	SLC38A1
chr12:46243314:46268865:clu_6061_-	-0.582614	0.713281	0.629868	-0.0834132	chr12:clu_6061_-	8.5527	2	0.0325209	SLC38A1
chr11:75401733:75402352:clu_5614_+	0.121151	0.223166	0.255042	0.0318758	chr11:clu_5614_+	10.99	4	0.0336328	RPS3
chr11:75401733:75404020:clu_5614_+	-0.113141	0.0537381	0.0485863	-0.00515182	chr11:clu_5614_+	10.99	4	0.0336328	RPS3
chr11:75401733:75404672:clu_5614_+	0.0386365	0.011847	0.0124669	0.000619831	chr11:clu_5614_+	10.99	4	0.0336328	RPS3
chr11:75402446:75404020:clu_5614_+	0.137719	0.265826	0.30887	0.0430441	chr11:clu_5614_+	10.99	4	0.0336328	RPS3
chr11:75404207:75404672:clu_5614_+	-0.184365	0.445423	0.375035	-0.0703879	chr11:clu_5614_+	10.99	4	0.0336328	RPS3
chr10:7248649:7276892:clu_3087_-	0.550286	0.0982259	0.186855	0.0886294	chr10:clu_3087_-	14.0371	7	0.0342027	SFMBT2
chr10:7248649:7285866:clu_3087_-	0.635556	0.00820895	0.0170059	0.00879693	chr10:clu_3087_-	14.0371	7	0.0342027	SFMBT2
chr10:7248649:7367649:clu_3087_-	0.743592	0.00853014	0.0196873	0.0111572	chr10:clu_3087_-	14.0371	7	0.0342027	SFMBT2
chr10:7276989:7283904:clu_3087_-	-0.321981	0.323846	0.257511	-0.0663343	chr10:clu_3087_-	14.0371	7	0.0342027	SFMBT2
chr10:7276989:7285866:clu_3087_-	-1.47798	0.0217823	0.00545155	-0.0163308	chr10:clu_3087_-	14.0371	7	0.0342027	SFMBT2
chr10:7283959:7285866:clu_3087_-	-0.415833	0.375635	0.271935	-0.1037	chr10:clu_3087_-	14.0371	7	0.0342027	SFMBT2
chr10:7284150:7285866:clu_3087_-	-0.0344281	0.0134964	0.0143073	0.00081094	chr10:clu_3087_-	14.0371	7	0.0342027	SFMBT2
chr10:7285954:7367649:clu_3087_-	0.320786	0.150276	0.227246	0.0769708	chr10:clu_3087_-	14.0371	7	0.0342027	SFMBT2
chr19:2269744:2271385:clu_14312_+	0.453604	0.326511	0.370831	0.0443195	chr19:clu_14312_+	9.78637	3	0.0342027	OAZ1,ENSG00000273734
chr19:2269744:2271782:clu_14312_+	-0.371378	0.0308107	0.0153354	-0.0154754	chr19:clu_14312_+	9.78637	3	0.0342027	OAZ1,ENSG00000273734
chr19:2270676:2271385:clu_14312_+	-0.371377	0.0115798	0.00576361	-0.0058162	chr19:clu_14312_+	9.78637	3	0.0342027	OAZ1,ENSG00000273734
chr19:2271530:2271782:clu_14312_+	0.289151	0.631098	0.60807	-0.023028	chr19:clu_14312_+	9.78637	3	0.0342027	OAZ1,ENSG00000273734
chr2:65253864:65255545:clu_16345_+	-0.301881	0.699495	0.619682	-0.0798136	chr2:clu_16345_+	8.45342	2	0.0342027	ACTR2
chr2:65253864:65261247:clu_16345_+	0.250949	0.0052837	0.00813605	0.00285234	chr2:clu_16345_+	8.45342	2	0.0342027	ACTR2
chr2:65255694:65261247:clu_16345_+	0.0509317	0.295221	0.372182	0.0769612	chr2:clu_16345_+	8.45342	2	0.0342027	ACTR2
chr21:43674697:43675012:clu_18181_+	-2.25643	0.032236	0.0134362	-0.0187998	chr21:clu_18181_+	12.0247	5	0.0342027	RRP1B
chr21:43674697:43675034:clu_18181_+	-1.98843	0.321442	0.175157	-0.146285	chr21:clu_18181_+	12.0247	5	0.0342027	RRP1B
chr21:43674697:43676272:clu_18181_+	3.23117	0.000149875	0.0150972	0.0149474	chr21:clu_18181_+	12.0247	5	0.0342027	RRP1B
chr21:43674697:43676733:clu_18181_+	3.43237	0.000147752	0.0182004	0.0180527	chr21:clu_18181_+	12.0247	5	0.0342027	RRP1B
chr21:43675163:43676272:clu_18181_+	-1.32763	0.303511	0.320246	0.0167351	chr21:clu_18181_+	12.0247	5	0.0342027	RRP1B
chr21:43676336:43676733:clu_18181_+	-1.09104	0.342513	0.457863	0.11535	chr21:clu_18181_+	12.0247	5	0.0342027	RRP1B
chr12:121019030:121019845:clu_6560_-	-0.134196	0.00222848	0.00201122	-0.000217263	chr12:clu_6560_-	16.7505	10	0.035674	OASL
chr12:121019030:121023990:clu_6560_-	0.306223	0.0123236	0.0172766	0.00495305	chr12:clu_6560_-	16.7505	10	0.035674	OASL
chr12:121021058:121023990:clu_6560_-	0.0195326	0.205772	0.216571	0.010799	chr12:clu_6560_-	16.7505	10	0.035674	OASL
chr12:121021058:121031442:clu_6560_-	-0.0962886	0.00444494	0.00416658	-0.000278363	chr12:clu_6560_-	16.7505	10	0.035674	OASL
chr12:121024137:121027576:clu_6560_-	0.101465	0.148955	0.170158	0.0212028	chr12:clu_6560_-	16.7505	10	0.035674	OASL
chr12:121024137:121031442:clu_6560_-	-0.0238717	0.0473331	0.0477011	0.00036803	chr12:clu_6560_-	16.7505	10	0.035674	OASL
chr12:121024137:121038774:clu_6560_-	-0.00760166	0.00221792	0.00227183	5.39088e-05	chr12:clu_6560_-	16.7505	10	0.035674	OASL
chr12:121027817:121031442:clu_6560_-	-0.203353	0.241186	0.203127	-0.0380588	chr12:clu_6560_-	16.7505	10	0.035674	OASL
chr12:121031617:121033461:clu_6560_-	-0.147692	0.142953	0.127287	-0.0156664	chr12:clu_6560_-	16.7505	10	0.035674	OASL
chr12:121031617:121038774:clu_6560_-	0.177045	0.0467047	0.0575415	0.0108368	chr12:clu_6560_-	16.7505	10	0.035674	OASL
chr12:121033743:121038774:clu_6560_-	0.00873713	0.145881	0.151889	0.00600731	chr12:clu_6560_-	16.7505	10	0.035674	OASL
chr1:12356524:12358459:clu_1632_+	0.39051	0.294748	0.443722	0.148974	chr1:clu_1632_+	8.3666	2	0.0358264	VPS13D
chr1:12356524:12362720:clu_1632_+	0.337551	0.223713	0.319412	0.0956992	chr1:clu_1632_+	8.3666	2	0.0358264	VPS13D
chr1:12358601:12362720:clu_1632_+	-0.728061	0.481539	0.236866	-0.244673	chr1:clu_1632_+	8.3666	2	0.0358264	VPS13D
chr1:140760:142947:clu_6_-	0.0339111	0.0091809	0.0101644	0.000983461	chr1:clu_6_-	58.2487	68	0.0358264	ENSG00000290385,ENSG00000241860,ENSG00000230021,ENSG00000291215
chr1:140760:501556:clu_6_-	-0.0283226	0.00259506	0.00269969	0.000104633	chr1:clu_6_-	58.2487	68	0.0358264	ENSG00000290385,ENSG00000241860,ENSG00000230021,ENSG00000291215
chr1:142477:142947:clu_6_-	0.333616	0.00496648	0.00742	0.00245352	chr1:clu_6_-	58.2487	68	0.0358264	ENSG00000290385,ENSG00000241860,ENSG00000230021,ENSG00000291215
chr1:143011:146386:clu_6_-	0.0617995	0.0306724	0.0349184	0.00424601	chr1:clu_6_-	58.2487	68	0.0358264	ENSG00000290385,ENSG00000241860,ENSG00000230021,ENSG00000291215
chr1:143011:497109:clu_6_-	-0.380526	0.0137894	0.0100868	-0.00370261	chr1:clu_6_-	58.2487	68	0.0358264	ENSG00000290385,ENSG00000241860,ENSG00000230021,ENSG00000291215
chr1:146509:146642:clu_6_-	0.0971619	0.0349515	0.0412221	0.00627061	chr1:clu_6_-	58.2487	68	0.0358264	ENSG00000290385,ENSG00000241860,ENSG00000230021,ENSG00000291215
chr1:146509:155767:clu_6_-	0.0347952	0.0374446	0.0414923	0.00404774	chr1:clu_6_-	58.2487	68	0.0358264	ENSG00000290385,ENSG00000241860,ENSG00000230021,ENSG00000291215
chr1:146509:497109:clu_6_-	0.156676	0.00268318	0.00335861	0.000675437	chr1:clu_6_-	58.2487	68	0.0358264	ENSG00000290385,ENSG00000241860,ENSG00000230021,ENSG00000291215
chr1:146811:504980:clu_6_-	-0.194348	0.0249337	0.021971	-0.00296269	chr1:clu_6_-	58.2487	68	0.0358264	ENSG00000290385,ENSG00000241860,ENSG00000230021,ENSG00000291215
chr1:149072:153354:clu_6_-	0.16113	0.00454412	0.00571341	0.00116929	chr1:clu_6_-	58.2487	68	0.0358264	ENSG00000290385,ENSG00000241860,ENSG00000230021,ENSG00000291215
chr1:149072:504980:clu_6_-	-0.607127	0.00390932	0.0022798	-0.00162952	chr1:clu_6_-	58.2487	68	0.0358264	ENSG00000290385,ENSG00000241860,ENSG00000230021,ENSG00000291215
chr1:153543:155767:clu_6_-	-0.224055	0.00675483	0.00577798	-0.000976852	chr1:clu_6_-	58.2487	68	0.0358264	ENSG00000290385,ENSG00000241860,ENSG00000230021,ENSG00000291215
chr1:153543:514359:clu_6_-	0.254404	0.00442353	0.00610552	0.00168199	chr1:clu_6_-	58.2487	68	0.0358264	ENSG00000290385,ENSG00000241860,ENSG00000230021,ENSG00000291215
chr1:154017:155767:clu_6_-	-0.448537	0.00634122	0.00433354	-0.00200768	chr1:clu_6_-	58.2487	68	0.0358264	ENSG00000290385,ENSG00000241860,ENSG00000230021,ENSG00000291215
chr1:495049:495277:clu_6_-	-0.025099	0.0171535	0.0179027	0.000749252	chr1:clu_6_-	58.2487	68	0.0358264	ENSG00000290385,ENSG00000241860,ENSG00000230021,ENSG00000291215
chr1:495049:497109:clu_6_-	-0.162781	0.0205846	0.0187204	-0.00186422	chr1:clu_6_-	58.2487	68	0.0358264	ENSG00000290385,ENSG00000241860,ENSG00000230021,ENSG00000291215
chr1:495049:498684:clu_6_-	-0.30773	0.00877213	0.00690124	-0.00187089	chr1:clu_6_-	58.2487	68	0.0358264	ENSG00000290385,ENSG00000241860,ENSG00000230021,ENSG00000291215
chr1:495473:732017:clu_6_-	0.0998066	0.00441068	0.00521577	0.00080509	chr1:clu_6_-	58.2487	68	0.0358264	ENSG00000290385,ENSG00000241860,ENSG00000230021,ENSG00000291215
chr1:498456:498684:clu_6_-	0.365447	0.00835754	0.0128901	0.0045326	chr1:clu_6_-	58.2487	68	0.0358264	ENSG00000290385,ENSG00000241860,ENSG00000230021,ENSG00000291215
chr1:498456:501556:clu_6_-	-0.17568	0.00786534	0.00706135	-0.000803988	chr1:clu_6_-	58.2487	68	0.0358264	ENSG00000290385,ENSG00000241860,ENSG00000230021,ENSG00000291215
chr1:498880:732017:clu_6_-	0.312598	0.00356797	0.00521972	0.00165176	chr1:clu_6_-	58.2487	68	0.0358264	ENSG00000290385,ENSG00000241860,ENSG00000230021,ENSG00000291215
chr1:499369:500901:clu_6_-	1.60622	0.00192466	0.0102658	0.00834116	chr1:clu_6_-	58.2487	68	0.0358264	ENSG00000290385,ENSG00000241860,ENSG00000230021,ENSG00000291215
chr1:499369:501556:clu_6_-	0.0914864	0.0565527	0.0663213	0.00976856	chr1:clu_6_-	58.2487	68	0.0358264	ENSG00000290385,ENSG00000241860,ENSG00000230021,ENSG00000291215
chr1:499369:742631:clu_6_-	1.42306	0.00183904	0.00816742	0.00632838	chr1:clu_6_-	58.2487	68	0.0358264	ENSG00000290385,ENSG00000241860,ENSG00000230021,ENSG00000291215
chr1:501620:502187:clu_6_-	-0.608691	0.0736563	0.042887	-0.0307692	chr1:clu_6_-	58.2487	68	0.0358264	ENSG00000290385,ENSG00000241860,ENSG00000230021,ENSG00000291215
chr1:501620:502465:clu_6_-	-0.342813	0.0583189	0.0442991	-0.0140198	chr1:clu_6_-	58.2487	68	0.0358264	ENSG00000290385,ENSG00000241860,ENSG00000230021,ENSG00000291215
chr1:501620:502862:clu_6_-	0.134752	0.0114923	0.0140734	0.00258103	chr1:clu_6_-	58.2487	68	0.0358264	ENSG00000290385,ENSG00000241860,ENSG00000230021,ENSG00000291215
chr1:501620:502998:clu_6_-	-0.17122	0.00662063	0.00597045	-0.000650186	chr1:clu_6_-	58.2487	68	0.0358264	ENSG00000290385,ENSG00000241860,ENSG00000230021,ENSG00000291215
chr1:501620:504980:clu_6_-	-0.222669	0.00709251	0.00607524	-0.00101727	chr1:clu_6_-	58.2487	68	0.0358264	ENSG00000290385,ENSG00000241860,ENSG00000230021,ENSG00000291215
chr1:501620:732017:clu_6_-	-0.562278	0.0100956	0.00615753	-0.00393809	chr1:clu_6_-	58.2487	68	0.0358264	ENSG00000290385,ENSG00000241860,ENSG00000230021,ENSG00000291215
chr1:501620:735423:clu_6_-	-0.161025	0.0160004	0.0145769	-0.00142347	chr1:clu_6_-	58.2487	68	0.0358264	ENSG00000290385,ENSG00000241860,ENSG00000230021,ENSG00000291215
chr1:501620:738834:clu_6_-	-0.283236	0.00951251	0.00766928	-0.00184323	chr1:clu_6_-	58.2487	68	0.0358264	ENSG00000290385,ENSG00000241860,ENSG00000230021,ENSG00000291215
chr1:501620:744728:clu_6_-	0.222688	0.00635374	0.00849589	0.00214215	chr1:clu_6_-	58.2487	68	0.0358264	ENSG00000290385,ENSG00000241860,ENSG00000230021,ENSG00000291215
chr1:501620:746695:clu_6_-	-0.163833	0.00541872	0.0049228	-0.000495916	chr1:clu_6_-	58.2487	68	0.0358264	ENSG00000290385,ENSG00000241860,ENSG00000230021,ENSG00000291215
chr1:502243:502465:clu_6_-	0.453144	0.00640639	0.0107865	0.00438006	chr1:clu_6_-	58.2487	68	0.0358264	ENSG00000290385,ENSG00000241860,ENSG00000230021,ENSG00000291215
chr1:502243:502862:clu_6_-	0.196566	0.0164143	0.0213825	0.00496816	chr1:clu_6_-	58.2487	68	0.0358264	ENSG00000290385,ENSG00000241860,ENSG00000230021,ENSG00000291215
chr1:502243:744592:clu_6_-	0.0459359	0.00787692	0.0088262	0.000949276	chr1:clu_6_-	58.2487	68	0.0358264	ENSG00000290385,ENSG00000241860,ENSG00000230021,ENSG00000291215
chr1:502661:735423:clu_6_-	0.417108	0.00446572	0.00725282	0.0027871	chr1:clu_6_-	58.2487	68	0.0358264	ENSG00000290385,ENSG00000241860,ENSG00000230021,ENSG00000291215
chr1:502661:738834:clu_6_-	0.00234116	0.00576715	0.0061865	0.000419356	chr1:clu_6_-	58.2487	68	0.0358264	ENSG00000290385,ENSG00000241860,ENSG00000230021,ENSG00000291215
chr1:502955:504980:clu_6_-	0.26708	0.0245418	0.0343056	0.0097638	chr1:clu_6_-	58.2487	68	0.0358264	ENSG00000290385,ENSG00000241860,ENSG00000230021,ENSG00000291215
chr1:504933:514359:clu_6_-	-0.32946	0.00920465	0.00708585	-0.0021188	chr1:clu_6_-	58.2487	68	0.0358264	ENSG00000290385,ENSG00000241860,ENSG00000230021,ENSG00000291215
chr1:505103:511946:clu_6_-	-0.572366	0.00648019	0.00391273	-0.00256746	chr1:clu_6_-	58.2487	68	0.0358264	ENSG00000290385,ENSG00000241860,ENSG00000230021,ENSG00000291215
chr1:505103:514359:clu_6_-	0.0479606	0.0397809	0.0446654	0.00488448	chr1:clu_6_-	58.2487	68	0.0358264	ENSG00000290385,ENSG00000241860,ENSG00000230021,ENSG00000291215
chr1:505103:735423:clu_6_-	0.377528	0.00276815	0.00432131	0.00155316	chr1:clu_6_-	58.2487	68	0.0358264	ENSG00000290385,ENSG00000241860,ENSG00000230021,ENSG00000291215
chr1:505103:749238:clu_6_-	0.174292	0.0261882	0.0333631	0.00717495	chr1:clu_6_-	58.2487	68	0.0358264	ENSG00000290385,ENSG00000241860,ENSG00000230021,ENSG00000291215
chr1:505405:514359:clu_6_-	0.347808	0.00251952	0.003818	0.00129848	chr1:clu_6_-	58.2487	68	0.0358264	ENSG00000290385,ENSG00000241860,ENSG00000230021,ENSG00000291215
chr1:505405:746695:clu_6_-	-0.160394	0.0246405	0.0224625	-0.00217796	chr1:clu_6_-	58.2487	68	0.0358264	ENSG00000290385,ENSG00000241860,ENSG00000230021,ENSG00000291215
chr1:507669:511946:clu_6_-	0.144552	0.00445263	0.00550633	0.0010537	chr1:clu_6_-	58.2487	68	0.0358264	ENSG00000290385,ENSG00000241860,ENSG00000230021,ENSG00000291215
chr1:507669:746695:clu_6_-	-0.60723	0.00395774	0.0023078	-0.00164994	chr1:clu_6_-	58.2487	68	0.0358264	ENSG00000290385,ENSG00000241860,ENSG00000230021,ENSG00000291215
chr1:507669:753663:clu_6_-	0.412662	0.00256103	0.00414093	0.00157991	chr1:clu_6_-	58.2487	68	0.0358264	ENSG00000290385,ENSG00000241860,ENSG00000230021,ENSG00000291215
chr1:507669:756077:clu_6_-	-0.215812	0.00850925	0.00733893	-0.00117032	chr1:clu_6_-	58.2487	68	0.0358264	ENSG00000290385,ENSG00000241860,ENSG00000230021,ENSG00000291215
chr1:512135:514359:clu_6_-	-0.413051	0.00461141	0.00326524	-0.00134617	chr1:clu_6_-	58.2487	68	0.0358264	ENSG00000290385,ENSG00000241860,ENSG00000230021,ENSG00000291215
chr1:512305:514359:clu_6_-	0.107548	0.00402082	0.0047917	0.000770878	chr1:clu_6_-	58.2487	68	0.0358264	ENSG00000290385,ENSG00000241860,ENSG00000230021,ENSG00000291215
chr1:512609:756077:clu_6_-	-0.455988	0.0125219	0.00849385	-0.00402805	chr1:clu_6_-	58.2487	68	0.0358264	ENSG00000290385,ENSG00000241860,ENSG00000230021,ENSG00000291215
chr1:730379:732017:clu_6_-	0.254096	0.00447993	0.00618146	0.00170153	chr1:clu_6_-	58.2487	68	0.0358264	ENSG00000290385,ENSG00000241860,ENSG00000230021,ENSG00000291215
chr1:733364:735423:clu_6_-	-0.348261	0.0427962	0.0323314	-0.0104648	chr1:clu_6_-	58.2487	68	0.0358264	ENSG00000290385,ENSG00000241860,ENSG00000230021,ENSG00000291215
chr1:733364:738834:clu_6_-	-0.575196	0.00747897	0.00450303	-0.00297594	chr1:clu_6_-	58.2487	68	0.0358264	ENSG00000290385,ENSG00000241860,ENSG00000230021,ENSG00000291215
chr1:733364:743286:clu_6_-	-0.0316328	0.00598082	0.0062014	0.000220586	chr1:clu_6_-	58.2487	68	0.0358264	ENSG00000290385,ENSG00000241860,ENSG00000230021,ENSG00000291215
chr1:736770:738834:clu_6_-	-0.130982	0.00669698	0.00628726	-0.000409717	chr1:clu_6_-	58.2487	68	0.0358264	ENSG00000290385,ENSG00000241860,ENSG00000230021,ENSG00000291215
chr1:741099:742631:clu_6_-	1.65629	0.00194127	0.010886	0.00894476	chr1:clu_6_-	58.2487	68	0.0358264	ENSG00000290385,ENSG00000241860,ENSG00000230021,ENSG00000291215
chr1:743350:744195:clu_6_-	-0.603214	0.0480296	0.0281193	-0.0199103	chr1:clu_6_-	58.2487	68	0.0358264	ENSG00000290385,ENSG00000241860,ENSG00000230021,ENSG00000291215
chr1:743350:744728:clu_6_-	0.0463901	0.00638692	0.00715989	0.000772962	chr1:clu_6_-	58.2487	68	0.0358264	ENSG00000290385,ENSG00000241860,ENSG00000230021,ENSG00000291215
chr1:744391:744728:clu_6_-	-0.601087	0.0114662	0.00672726	-0.00473894	chr1:clu_6_-	58.2487	68	0.0358264	ENSG00000290385,ENSG00000241860,ENSG00000230021,ENSG00000291215
chr1:744825:746695:clu_6_-	0.403439	0.0146868	0.0235291	0.0088423	chr1:clu_6_-	58.2487	68	0.0358264	ENSG00000290385,ENSG00000241860,ENSG00000230021,ENSG00000291215
chr1:746818:746951:clu_6_-	-0.605351	0.00394188	0.00230287	-0.00163901	chr1:clu_6_-	58.2487	68	0.0358264	ENSG00000290385,ENSG00000241860,ENSG00000230021,ENSG00000291215
chr1:746818:749238:clu_6_-	0.233778	0.0285938	0.0386605	0.0100667	chr1:clu_6_-	58.2487	68	0.0358264	ENSG00000290385,ENSG00000241860,ENSG00000230021,ENSG00000291215
chr1:746818:756077:clu_6_-	-0.184406	0.055826	0.0496841	-0.00614192	chr1:clu_6_-	58.2487	68	0.0358264	ENSG00000290385,ENSG00000241860,ENSG00000230021,ENSG00000291215
chr1:753852:756077:clu_6_-	0.286945	0.00888213	0.0126649	0.00378281	chr1:clu_6_-	58.2487	68	0.0358264	ENSG00000290385,ENSG00000241860,ENSG00000230021,ENSG00000291215
chr1:754327:756077:clu_6_-	-0.360604	0.0123434	0.00921076	-0.00313268	chr1:clu_6_-	58.2487	68	0.0358264	ENSG00000290385,ENSG00000241860,ENSG00000230021,ENSG00000291215
chr12:7488087:7495081:clu_5936_-	0.762578	0.25473	0.299443	0.0447126	chr12:clu_5936_-	10.8351	4	0.0358264	CD163
chr12:7488087:7496813:clu_5936_-	-0.988999	0.0303229	0.0061845	-0.0241384	chr12:clu_5936_-	10.8351	4	0.0358264	CD163
chr12:7495401:7496813:clu_5936_-	0.712498	0.266208	0.297649	0.0314414	chr12:clu_5936_-	10.8351	4	0.0358264	CD163
chr12:7495401:7498868:clu_5936_-	-0.985346	0.0124038	0.00253908	-0.00986476	chr12:clu_5936_-	10.8351	4	0.0358264	CD163
chr12:7497133:7498868:clu_5936_-	0.499268	0.436335	0.394185	-0.0421508	chr12:clu_5936_-	10.8351	4	0.0358264	CD163
chr3:105746038:105751462:clu_19615_-	-0.0330824	0.236649	0.214141	-0.0225082	chr3:clu_19615_-	9.68718	3	0.0358264	CBLB
chr3:105746038:105776396:clu_19615_-	0.282072	0.0643878	0.0798487	0.0154609	chr3:clu_19615_-	9.68718	3	0.0358264	CBLB
chr3:105751618:105776396:clu_19615_-	0.658478	0.30934	0.558949	0.249609	chr3:clu_19615_-	9.68718	3	0.0358264	CBLB
chr3:105762400:105776396:clu_19615_-	-0.907468	0.389623	0.147061	-0.242562	chr3:clu_19615_-	9.68718	3	0.0358264	CBLB
chr16:30114708:30115595:clu_11043_-	0.7412	0.0288132	0.115062	0.0862487	chr16:clu_11043_-	8.33767	2	0.0364777	MAPK3
chr16:30114708:30116636:clu_11043_-	-0.837972	0.904078	0.744253	-0.159825	chr16:clu_11043_-	8.33767	2	0.0364777	MAPK3
chr16:30115645:30116636:clu_11043_-	0.0967725	0.0671089	0.140686	0.0735766	chr16:clu_11043_-	8.33767	2	0.0364777	MAPK3
chr1:151054321:151055016:clu_897_-	-0.101034	0.302934	0.31041	0.00747574	chr1:clu_897_-	21.6724	16	0.0368234	CDC42SE1
chr1:151054321:151055677:clu_897_-	0.470612	0.00925793	0.0168021	0.00754417	chr1:clu_897_-	21.6724	16	0.0368234	CDC42SE1
chr1:151054321:151059479:clu_897_-	-0.476839	0.00297479	0.00209331	-0.000881481	chr1:clu_897_-	21.6724	16	0.0368234	CDC42SE1
chr1:151055126:151055677:clu_897_-	-0.234784	0.375992	0.337038	-0.038954	chr1:clu_897_-	21.6724	16	0.0368234	CDC42SE1
chr1:151055126:151055851:clu_897_-	-0.0590283	0.00286572	0.00306241	0.000196693	chr1:clu_897_-	21.6724	16	0.0368234	CDC42SE1
chr1:151055126:151055885:clu_897_-	0.323668	0.0114306	0.0179103	0.00647969	chr1:clu_897_-	21.6724	16	0.0368234	CDC42SE1
chr1:151055126:151055892:clu_897_-	0.00867026	0.00886274	0.0101344	0.00127168	chr1:clu_897_-	21.6724	16	0.0368234	CDC42SE1
chr1:151055126:151059479:clu_897_-	-0.498215	0.0103773	0.00714791	-0.00322942	chr1:clu_897_-	21.6724	16	0.0368234	CDC42SE1
chr1:151055129:151055677:clu_897_-	-0.427995	0.0051722	0.00382177	-0.00135042	chr1:clu_897_-	21.6724	16	0.0368234	CDC42SE1
chr1:151055153:151055677:clu_897_-	0.259991	0.00131019	0.00192625	0.000616061	chr1:clu_897_-	21.6724	16	0.0368234	CDC42SE1
chr1:151055224:151055677:clu_897_-	0.487098	0.00135606	0.002502	0.00114595	chr1:clu_897_-	21.6724	16	0.0368234	CDC42SE1
chr1:151055993:151056651:clu_897_-	-0.0654939	0.00586376	0.00622585	0.000362083	chr1:clu_897_-	21.6724	16	0.0368234	CDC42SE1
chr1:151055993:151056656:clu_897_-	-0.0516563	0.00330391	0.0035568	0.000252893	chr1:clu_897_-	21.6724	16	0.0368234	CDC42SE1
chr1:151055993:151059479:clu_897_-	-0.0664713	0.243372	0.258148	0.0147756	chr1:clu_897_-	21.6724	16	0.0368234	CDC42SE1
chr1:151055993:151059483:clu_897_-	0.35116	0.00130196	0.00209686	0.000794903	chr1:clu_897_-	21.6724	16	0.0368234	CDC42SE1
chr1:151056786:151059479:clu_897_-	0.131061	0.0113742	0.0146996	0.00332539	chr1:clu_897_-	21.6724	16	0.0368234	CDC42SE1
chr1:151057954:151059479:clu_897_-	-0.0507439	0.00224987	0.0024243	0.000174424	chr1:clu_897_-	21.6724	16	0.0368234	CDC42SE1
chr10:78037304:78040204:clu_4020_+	0.0905609	0.355001	0.389473	0.0344717	chr10:clu_4020_+	8.28712	2	0.0368234	RPS24
chr10:78037304:78040615:clu_4020_+	-0.217019	0.371966	0.300034	-0.071932	chr10:clu_4020_+	8.28712	2	0.0368234	RPS24
chr10:78040225:78040615:clu_4020_+	0.126458	0.273032	0.310493	0.0374603	chr10:clu_4020_+	8.28712	2	0.0368234	RPS24
chr11:4386990:4388300:clu_4354_-	0.575497	0.262006	0.397622	0.135616	chr11:clu_4354_-	8.28909	2	0.0368234	TRIM21
chr11:4386990:4389654:clu_4354_-	-0.621769	0.131678	0.0603539	-0.0713238	chr11:clu_4354_-	8.28909	2	0.0368234	TRIM21
chr11:4388530:4389654:clu_4354_-	0.0462721	0.606316	0.542024	-0.0642919	chr11:clu_4354_-	8.28909	2	0.0368234	TRIM21
chr13:114250674:114257078:clu_7963_+	0.525067	0.174449	0.31835	0.143901	chr13:clu_7963_+	8.31613	2	0.0368234	CDC16
chr13:114250674:114259335:clu_7963_+	-0.867933	0.537533	0.243596	-0.293937	chr13:clu_7963_+	8.31613	2	0.0368234	CDC16
chr13:114257230:114259335:clu_7963_+	0.342865	0.288018	0.438054	0.150036	chr13:clu_7963_+	8.31613	2	0.0368234	CDC16
chr20:45895133:45896965:clu_17488_+	-0.262499	0.333761	0.409688	0.0759266	chr20:clu_17488_+	11.824	5	0.0368234	CTSA
chr20:45895133:45898005:clu_17488_+	-0.229619	0.000933467	0.00118412	0.000250652	chr20:clu_17488_+	11.824	5	0.0368234	CTSA
chr20:45895138:45896965:clu_17488_+	2.18203	9.58906e-05	0.00135655	0.00126066	chr20:clu_17488_+	11.824	5	0.0368234	CTSA
chr20:45897040:45897717:clu_17488_+	-0.458196	0.286868	0.28954	0.00267217	chr20:clu_17488_+	11.824	5	0.0368234	CTSA
chr20:45897040:45898005:clu_17488_+	-0.525177	0.00216967	0.00204801	-0.000121665	chr20:clu_17488_+	11.824	5	0.0368234	CTSA
chr20:45897806:45898005:clu_17488_+	-0.706535	0.376172	0.296183	-0.0799884	chr20:clu_17488_+	11.824	5	0.0368234	CTSA
chr3:170122744:170125962:clu_19861_-	-0.898041	0.16117	0.078527	-0.0826427	chr3:clu_19861_-	10.7771	4	0.0368234	PHC3
chr3:170122744:170128340:clu_19861_-	0.736358	0.0505247	0.126197	0.0756726	chr3:clu_19861_-	10.7771	4	0.0368234	PHC3
chr3:170122744:170128684:clu_19861_-	-0.205195	0.74512	0.725874	-0.019246	chr3:clu_19861_-	10.7771	4	0.0368234	PHC3
chr3:170128387:170128684:clu_19861_-	0.503146	0.0260352	0.051502	0.0254668	chr3:clu_19861_-	10.7771	4	0.0368234	PHC3
chr3:170128408:170128684:clu_19861_-	-0.136268	0.0171506	0.0178998	0.000749223	chr3:clu_19861_-	10.7771	4	0.0368234	PHC3
chr4:13582310:13582652:clu_21496_-	-1.01372	0.540081	0.470759	-0.0693221	chr4:clu_21496_-	8.27055	2	0.03686	BOD1L1
chr4:13582310:13586396:clu_21496_-	1.76825	0.000752072	0.0105875	0.00983539	chr4:clu_21496_-	8.27055	2	0.03686	BOD1L1
chr4:13582736:13586396:clu_21496_-	-0.754525	0.459167	0.518654	0.0594867	chr4:clu_21496_-	8.27055	2	0.03686	BOD1L1
chr14:24606746:24607149:clu_8087_-	0.149132	0.306944	0.295502	-0.0114425	chr14:clu_8087_-	11.8007	5	0.0369997	GZMH
chr14:24606746:24607341:clu_8087_-	-0.125761	0.0183274	0.0134035	-0.00492395	chr14:clu_8087_-	11.8007	5	0.0369997	GZMH
chr14:24606746:24607612:clu_8087_-	0.21119	0.0365025	0.0373917	0.00088915	chr14:clu_8087_-	11.8007	5	0.0369997	GZMH
chr14:24606746:24608265:clu_8087_-	-0.811135	0.0334584	0.0123301	-0.0211283	chr14:clu_8087_-	11.8007	5	0.0369997	GZMH
chr14:24607406:24607612:clu_8087_-	0.466818	0.205527	0.271856	0.0663289	chr14:clu_8087_-	11.8007	5	0.0369997	GZMH
chr14:24607747:24608265:clu_8087_-	0.109757	0.39924	0.369517	-0.0297233	chr14:clu_8087_-	11.8007	5	0.0369997	GZMH
chr14:35292548:35307994:clu_8617_+	0.580318	0.00184159	0.00399053	0.00214894	chr14:clu_8617_+	12.805	6	0.037308	PSMA6,ENSG00000258790
chr14:35292552:35292953:clu_8617_+	-0.324718	0.0743438	0.0651675	-0.00917637	chr14:clu_8617_+	12.805	6	0.037308	PSMA6,ENSG00000258790
chr14:35292552:35307994:clu_8617_+	0.0150333	0.322266	0.396782	0.0745163	chr14:clu_8617_+	12.805	6	0.037308	PSMA6,ENSG00000258790
chr14:35292552:35308914:clu_8617_+	0.0990469	0.00362825	0.00485872	0.00123047	chr14:clu_8617_+	12.805	6	0.037308	PSMA6,ENSG00000258790
chr14:35292877:35307994:clu_8617_+	0.0516907	0.004394	0.00561201	0.001218	chr14:clu_8617_+	12.805	6	0.037308	PSMA6,ENSG00000258790
chr14:35294529:35307994:clu_8617_+	-0.0880605	0.0321844	0.0357446	0.00356018	chr14:clu_8617_+	12.805	6	0.037308	PSMA6,ENSG00000258790
chr14:35308088:35308914:clu_8617_+	-0.333311	0.561342	0.487844	-0.0734975	chr14:clu_8617_+	12.805	6	0.037308	PSMA6,ENSG00000258790
chr22:42061022:42062827:clu_18703_-	-0.16808	0.116493	0.0267575	-0.0897353	chr22:clu_18703_-	8.22371	2	0.0374481	NAGA
chr22:42061067:42062827:clu_18703_-	1.48698	0.804885	0.967529	0.162644	chr22:clu_18703_-	8.22371	2	0.0374481	NAGA
chr22:42061781:42062827:clu_18703_-	-1.3189	0.0786223	0.00571344	-0.0729088	chr22:clu_18703_-	8.22371	2	0.0374481	NAGA
chr4:40426143:40432651:clu_21570_-	-0.289845	0.302582	0.231074	-0.0715085	chr4:clu_21570_-	16.5214	10	0.0374481	RBM47
chr4:40426143:40436441:clu_21570_-	-0.381609	0.00419608	0.00292347	-0.00127261	chr4:clu_21570_-	16.5214	10	0.0374481	RBM47
chr4:40426143:40437771:clu_21570_-	1.16429	0.00267191	0.00873474	0.00606283	chr4:clu_21570_-	16.5214	10	0.0374481	RBM47
chr4:40432862:40436441:clu_21570_-	0.223283	0.154528	0.197134	0.0426064	chr4:clu_21570_-	16.5214	10	0.0374481	RBM47
chr4:40432862:40437771:clu_21570_-	-0.157777	0.175123	0.152618	-0.0225047	chr4:clu_21570_-	16.5214	10	0.0374481	RBM47
chr4:40432862:40466577:clu_21570_-	0.776381	0.00941526	0.0208831	0.0114679	chr4:clu_21570_-	16.5214	10	0.0374481	RBM47
chr4:40436644:40437771:clu_21570_-	-0.122907	0.0165499	0.0149349	-0.00161499	chr4:clu_21570_-	16.5214	10	0.0374481	RBM47
chr4:40436647:40437771:clu_21570_-	-0.0288414	0.129168	0.12806	-0.00110776	chr4:clu_21570_-	16.5214	10	0.0374481	RBM47
chr4:40436885:40437771:clu_21570_-	0.482167	0.00473208	0.0078206	0.00308851	chr4:clu_21570_-	16.5214	10	0.0374481	RBM47
chr4:40438924:40466577:clu_21570_-	0.184525	0.190819	0.234178	0.0433584	chr4:clu_21570_-	16.5214	10	0.0374481	RBM47
chr4:40451179:40466577:clu_21570_-	-1.84966	0.010215	0.00163955	-0.00857544	chr4:clu_21570_-	16.5214	10	0.0374481	RBM47
chr1:30739937:30741640:clu_302_-	-0.168873	0.377007	0.334245	-0.0427627	chr1:clu_302_-	13.746	7	0.0376476	LAPTM5
chr1:30739937:30757659:clu_302_-	-0.278671	0.00618806	0.00491569	-0.00127237	chr1:clu_302_-	13.746	7	0.0376476	LAPTM5
chr1:30741716:30742456:clu_302_-	-0.0333124	0.356624	0.362075	0.00545096	chr1:clu_302_-	13.746	7	0.0376476	LAPTM5
chr1:30741716:30757659:clu_302_-	-0.262221	0.0603857	0.048765	-0.0116207	chr1:clu_302_-	13.746	7	0.0376476	LAPTM5
chr1:30742549:30756396:clu_302_-	0.375172	0.00369527	0.00564465	0.00194938	chr1:clu_302_-	13.746	7	0.0376476	LAPTM5
chr1:30742549:30757659:clu_302_-	0.171576	0.188381	0.234751	0.0463696	chr1:clu_302_-	13.746	7	0.0376476	LAPTM5
chr1:30750459:30757659:clu_302_-	0.309544	0.00480465	0.00687307	0.00206842	chr1:clu_302_-	13.746	7	0.0376476	LAPTM5
chr1:30753347:30757659:clu_302_-	-0.113216	0.00291352	0.00273089	-0.000182629	chr1:clu_302_-	13.746	7	0.0376476	LAPTM5
chr14:91465419:91466261:clu_8392_-	0.265304	0.1303	0.181319	0.051019	chr14:clu_8392_-	10.659	4	0.0376612	PPP4R3A
chr14:91465419:91470837:clu_8392_-	-1.35129	0.101878	0.0281515	-0.0737267	chr14:clu_8392_-	10.659	4	0.0376612	PPP4R3A
chr14:91466416:91468895:clu_8392_-	-0.541805	0.0346931	0.0215387	-0.0131544	chr14:clu_8392_-	10.659	4	0.0376612	PPP4R3A
chr14:91466416:91470837:clu_8392_-	-0.0388251	0.729597	0.749033	0.0194358	chr14:clu_8392_-	10.659	4	0.0376612	PPP4R3A
chr14:91469003:91470837:clu_8392_-	1.66662	0.0035322	0.0199585	0.0164263	chr14:clu_8392_-	10.659	4	0.0376612	PPP4R3A
chr7:92461410:92462958:clu_25262_+	0.103012	0.443418	0.53362	0.0902021	chr7:clu_25262_+	10.6432	4	0.0379213	ENSG00000244055
chr7:92461410:92462961:clu_25262_+	0.0241989	0.0745246	0.0828878	0.00836316	chr7:clu_25262_+	10.6432	4	0.0379213	ENSG00000244055
chr7:92461410:92491243:clu_25262_+	1.64118	0.0193798	0.10859	0.0892097	chr7:clu_25262_+	10.6432	4	0.0379213	ENSG00000244055
chr7:92463026:92465102:clu_25262_+	-1.49965	0.185579	0.0449697	-0.140609	chr7:clu_25262_+	10.6432	4	0.0379213	ENSG00000244055
chr7:92463026:92491243:clu_25262_+	-0.268746	0.277099	0.229933	-0.0471659	chr7:clu_25262_+	10.6432	4	0.0379213	ENSG00000244055
chr2:28894923:28900770:clu_16166_+	2.05586	4.86626e-05	0.011468	0.0114194	chr2:clu_16166_+	10.6054	4	0.0386792	WDR43
chr2:28894923:28901987:clu_16166_+	-3.42053	0.539048	0.53156	-0.00748813	chr2:clu_16166_+	10.6054	4	0.0386792	WDR43
chr2:28894923:28906460:clu_16166_+	2.70845	4.37351e-05	0.0197941	0.0197504	chr2:clu_16166_+	10.6054	4	0.0386792	WDR43
chr2:28900833:28901987:clu_16166_+	2.15265	6.15877e-05	0.0159889	0.0159273	chr2:clu_16166_+	10.6054	4	0.0386792	WDR43
chr2:28902124:28906460:clu_16166_+	-3.49642	0.460798	0.421189	-0.039609	chr2:clu_16166_+	10.6054	4	0.0386792	WDR43
chr8:38115000:38116650:clu_26909_+	-0.908049	0.512761	0.493612	-0.0191488	chr8:clu_26909_+	10.608	4	0.0386792	ASH2L
chr8:38115000:38119270:clu_26909_+	-0.86687	0.0252511	0.02533	7.888e-05	chr8:clu_26909_+	10.608	4	0.0386792	ASH2L
chr8:38116725:38117452:clu_26909_+	1.05202	0.00291957	0.0199543	0.0170347	chr8:clu_26909_+	10.608	4	0.0386792	ASH2L
chr8:38116725:38119270:clu_26909_+	-0.892724	0.457949	0.447655	-0.0102942	chr8:clu_26909_+	10.608	4	0.0386792	ASH2L
chr8:38117469:38119270:clu_26909_+	1.61562	0.00111999	0.0134494	0.0123294	chr8:clu_26909_+	10.608	4	0.0386792	ASH2L
chr22:24513485:24515201:clu_18885_+	0.227521	0.131991	0.178228	0.0462367	chr22:clu_18885_+	16.417	10	0.0387742	UPB1
chr22:24513485:24520387:clu_18885_+	-0.167531	0.155266	0.141234	-0.0140324	chr22:clu_18885_+	16.417	10	0.0387742	UPB1
chr22:24513485:24523619:clu_18885_+	0.285852	0.0158553	0.0226954	0.00684011	chr22:clu_18885_+	16.417	10	0.0387742	UPB1
chr22:24513485:24525711:clu_18885_+	-0.898453	0.097749	0.0428094	-0.0549397	chr22:clu_18885_+	16.417	10	0.0387742	UPB1
chr22:24515370:24520387:clu_18885_+	-0.134541	0.0978603	0.0920017	-0.00585862	chr22:clu_18885_+	16.417	10	0.0387742	UPB1
chr22:24515370:24525711:clu_18885_+	-1.1433	0.0449523	0.0154115	-0.0295408	chr22:clu_18885_+	16.417	10	0.0387742	UPB1
chr22:24520468:24521986:clu_18885_+	0.645179	0.00735898	0.0150881	0.00772914	chr22:clu_18885_+	16.417	10	0.0387742	UPB1
chr22:24520468:24523619:clu_18885_+	0.092229	0.143206	0.168902	0.0256962	chr22:clu_18885_+	16.417	10	0.0387742	UPB1
chr22:24520468:24525711:clu_18885_+	0.200991	0.0553384	0.0727672	0.0174288	chr22:clu_18885_+	16.417	10	0.0387742	UPB1
chr22:24522028:24523619:clu_18885_+	1.02247	0.00706793	0.0211332	0.0140653	chr22:clu_18885_+	16.417	10	0.0387742	UPB1
chr22:24523773:24525711:clu_18885_+	-0.130422	0.243354	0.229729	-0.0136247	chr22:clu_18885_+	16.417	10	0.0387742	UPB1
chr19:44749046:44749833:clu_14805_+	0.0482807	0.0116368	0.0296812	0.0180444	chr19:clu_14805_+	15.4367	9	0.0411177	BCL3
chr19:44749046:44749839:clu_14805_+	2.38765	0.000193907	0.00513117	0.00493727	chr19:clu_14805_+	15.4367	9	0.0411177	BCL3
chr19:44749046:44749853:clu_14805_+	0.705886	0.00207545	0.0102177	0.00814225	chr19:clu_14805_+	15.4367	9	0.0411177	BCL3
chr19:44749046:44749863:clu_14805_+	0.0594705	0.0111574	0.0287785	0.0176212	chr19:clu_14805_+	15.4367	9	0.0411177	BCL3
chr19:44749046:44749867:clu_14805_+	-0.917402	0.00743615	0.00722112	-0.000215029	chr19:clu_14805_+	15.4367	9	0.0411177	BCL3
chr19:44749046:44751227:clu_14805_+	-1.02303	0.844549	0.737918	-0.10663	chr19:clu_14805_+	15.4367	9	0.0411177	BCL3
chr19:44749216:44751227:clu_14805_+	-0.94664	0.00785267	0.00740587	-0.000446801	chr19:clu_14805_+	15.4367	9	0.0411177	BCL3
chr19:44750105:44751227:clu_14805_+	-0.518928	0.100768	0.145759	0.0449906	chr19:clu_14805_+	15.4367	9	0.0411177	BCL3
chr19:44750207:44751227:clu_14805_+	-0.853856	0.0121435	0.012566	0.000422529	chr19:clu_14805_+	15.4367	9	0.0411177	BCL3
chr19:44750247:44751227:clu_14805_+	1.05856	0.00218717	0.0153211	0.0131339	chr19:clu_14805_+	15.4367	9	0.0411177	BCL3
chr2:74528006:74528248:clu_15406_-	0.781447	0.885797	0.973697	0.0878999	chr2:clu_15406_-	6.4903	1	0.0411177	AUP1
chr2:74528006:74528253:clu_15406_-	-0.781447	0.114203	0.0263034	-0.0878999	chr2:clu_15406_-	6.4903	1	0.0411177	AUP1
chr3:169983253:169985077:clu_20671_+	2.67301	0.000159286	0.00434107	0.00418178	chr3:clu_20671_+	11.586	5	0.0411177	SEC62
chr3:169983253:169985805:clu_20671_+	-0.888043	0.346076	0.267944	-0.0781321	chr3:clu_20671_+	11.586	5	0.0411177	SEC62
chr3:169983253:169988240:clu_20671_+	0.0349729	0.00296516	0.00577805	0.00281289	chr3:clu_20671_+	11.586	5	0.0411177	SEC62
chr3:169983253:169992594:clu_20671_+	-0.780812	0.003845	0.0033139	-0.000531107	chr3:clu_20671_+	11.586	5	0.0411177	SEC62
chr3:169985865:169988240:clu_20671_+	-0.638642	0.363062	0.360717	-0.00234494	chr3:clu_20671_+	11.586	5	0.0411177	SEC62
chr3:169988359:169992594:clu_20671_+	-0.400488	0.283892	0.357906	0.0740135	chr3:clu_20671_+	11.586	5	0.0411177	SEC62
chr4:894009:896460:clu_21439_-	-0.670027	0.215539	0.189401	-0.0261378	chr4:clu_21439_-	13.5537	7	0.0413499	GAK
chr4:894009:904637:clu_21439_-	0.244716	0.0208366	0.0457036	0.0248671	chr4:clu_21439_-	13.5537	7	0.0413499	GAK
chr4:894009:911673:clu_21439_-	1.11879	0.00307091	0.0161435	0.0130726	chr4:clu_21439_-	13.5537	7	0.0413499	GAK
chr4:898158:904637:clu_21439_-	-0.182354	0.141767	0.202874	0.0611066	chr4:clu_21439_-	13.5537	7	0.0413499	GAK
chr4:898158:911673:clu_21439_-	1.35117	0.00322984	0.0214207	0.0181909	chr4:clu_21439_-	13.5537	7	0.0413499	GAK
chr4:904779:911673:clu_21439_-	-0.274559	0.166867	0.217759	0.0508922	chr4:clu_21439_-	13.5537	7	0.0413499	GAK
chr4:904779:913607:clu_21439_-	-0.656977	0.013663	0.0121638	-0.00149917	chr4:clu_21439_-	13.5537	7	0.0413499	GAK
chr4:912794:913607:clu_21439_-	-0.930764	0.435027	0.294534	-0.140492	chr4:clu_21439_-	13.5537	7	0.0413499	GAK
chr1:161052363:161052440:clu_1093_-	-0.107774	0.251147	0.210989	-0.0401572	chr1:clu_1093_-	12.5592	6	0.0418137	ARHGAP30
chr1:161052363:161053258:clu_1093_-	-0.190484	0.016061	0.0124218	-0.00363918	chr1:clu_1093_-	12.5592	6	0.0418137	ARHGAP30
chr1:161052543:161052626:clu_1093_-	-0.024011	0.376816	0.344224	-0.0325925	chr1:clu_1093_-	12.5592	6	0.0418137	ARHGAP30
chr1:161052543:161053258:clu_1093_-	-0.0380027	0.00388841	0.00350273	-0.000385679	chr1:clu_1093_-	12.5592	6	0.0418137	ARHGAP30
chr1:161052797:161053258:clu_1093_-	0.279546	0.202507	0.250601	0.0480947	chr1:clu_1093_-	12.5592	6	0.0418137	ARHGAP30
chr1:161052797:161054366:clu_1093_-	-0.171476	0.00445447	0.00351126	-0.000943201	chr1:clu_1093_-	12.5592	6	0.0418137	ARHGAP30
chr1:161053385:161054366:clu_1093_-	0.252202	0.145127	0.17475	0.029623	chr1:clu_1093_-	12.5592	6	0.0418137	ARHGAP30
chr21:45264044:45269839:clu_18426_-	1.83194	0.000268754	0.00250424	0.00223548	chr21:clu_18426_-	25.8978	22	0.0426272	POFUT2
chr21:45265635:45266022:clu_18426_-	-0.151193	0.00702401	0.0090083	0.00198429	chr21:clu_18426_-	25.8978	22	0.0426272	POFUT2
chr21:45265635:45267590:clu_18426_-	-0.790233	0.168674	0.114176	-0.0544981	chr21:clu_18426_-	25.8978	22	0.0426272	POFUT2
chr21:45265635:45269839:clu_18426_-	-0.788152	0.0083328	0.00565224	-0.00268056	chr21:clu_18426_-	25.8978	22	0.0426272	POFUT2
chr21:45265635:45285678:clu_18426_-	0.0452295	0.00529103	0.00825853	0.0029675	chr21:clu_18426_-	25.8978	22	0.0426272	POFUT2
chr21:45266227:45267590:clu_18426_-	-0.189755	0.00496536	0.00612719	0.00116182	chr21:clu_18426_-	25.8978	22	0.0426272	POFUT2
chr21:45267713:45268544:clu_18426_-	-0.781871	0.00913798	0.00623745	-0.00290052	chr21:clu_18426_-	25.8978	22	0.0426272	POFUT2
chr21:45267713:45269839:clu_18426_-	-0.792386	0.20764	0.14025	-0.0673902	chr21:clu_18426_-	25.8978	22	0.0426272	POFUT2
chr21:45269392:45269839:clu_18426_-	-0.782806	0.0130939	0.00892938	-0.00416455	chr21:clu_18426_-	25.8978	22	0.0426272	POFUT2
chr21:45270019:45271502:clu_18426_-	-0.342409	0.00468258	0.0049602	0.000277615	chr21:clu_18426_-	25.8978	22	0.0426272	POFUT2
chr21:45270019:45277017:clu_18426_-	-0.117135	0.0802697	0.106512	0.0262427	chr21:clu_18426_-	25.8978	22	0.0426272	POFUT2
chr21:45270019:45285678:clu_18426_-	2.2409	0.000357689	0.00501689	0.0046592	chr21:clu_18426_-	25.8978	22	0.0426272	POFUT2
chr21:45271606:45277017:clu_18426_-	1.71735	0.00231512	0.0192367	0.0169216	chr21:clu_18426_-	25.8978	22	0.0426272	POFUT2
chr21:45278169:45282349:clu_18426_-	-0.17446	0.187775	0.235283	0.0475078	chr21:clu_18426_-	25.8978	22	0.0426272	POFUT2
chr21:45278169:45285269:clu_18426_-	0.394402	0.00228256	0.0050516	0.00276904	chr21:clu_18426_-	25.8978	22	0.0426272	POFUT2
chr21:45278169:45285678:clu_18426_-	1.02545	0.00793078	0.0329901	0.0250593	chr21:clu_18426_-	25.8978	22	0.0426272	POFUT2
chr21:45282398:45283383:clu_18426_-	-0.457065	0.00914835	0.00864095	-0.0005074	chr21:clu_18426_-	25.8978	22	0.0426272	POFUT2
chr21:45282459:45283352:clu_18426_-	-0.328427	0.0185024	0.0198753	0.0013729	chr21:clu_18426_-	25.8978	22	0.0426272	POFUT2
chr21:45282459:45283383:clu_18426_-	-0.479139	0.0893835	0.0825828	-0.00680071	chr21:clu_18426_-	25.8978	22	0.0426272	POFUT2
chr21:45282459:45285269:clu_18426_-	0.311693	0.0044567	0.00908029	0.00462359	chr21:clu_18426_-	25.8978	22	0.0426272	POFUT2
chr21:45282459:45285678:clu_18426_-	-0.115121	0.0440917	0.0586246	0.0145329	chr21:clu_18426_-	25.8978	22	0.0426272	POFUT2
chr21:45283527:45285269:clu_18426_-	-0.780398	0.0086527	0.00591492	-0.00273778	chr21:clu_18426_-	25.8978	22	0.0426272	POFUT2
chr21:45283527:45285678:clu_18426_-	-0.496413	0.115724	0.105088	-0.0106359	chr21:clu_18426_-	25.8978	22	0.0426272	POFUT2
chr5:38950575:38952196:clu_22089_-	-0.762281	0.0264071	0.0118645	-0.0145426	chr5:clu_22089_-	9.27969	3	0.0426272	RICTOR
chr5:38950720:38952196:clu_22089_-	0.202602	0.421039	0.496471	0.0754323	chr5:clu_22089_-	9.27969	3	0.0426272	RICTOR
chr5:38950720:38952985:clu_22089_-	0.650761	0.00613088	0.0113169	0.00518603	chr5:clu_22089_-	9.27969	3	0.0426272	RICTOR
chr5:38952425:38952985:clu_22089_-	-0.0910821	0.546423	0.480348	-0.0660757	chr5:clu_22089_-	9.27969	3	0.0426272	RICTOR
chr8:30101973:30104300:clu_26898_+	-0.572209	0.440678	0.346302	-0.0943754	chr8:clu_26898_+	12.5121	6	0.0426272	LEPROTL1
chr8:30101973:30104362:clu_26898_+	0.876205	0.00205609	0.00687725	0.00482116	chr8:clu_26898_+	12.5121	6	0.0426272	LEPROTL1
chr8:30101973:30105746:clu_26898_+	-0.669681	0.00399883	0.0028506	-0.00114823	chr8:clu_26898_+	12.5121	6	0.0426272	LEPROTL1
chr8:30104486:30105746:clu_26898_+	-0.187766	0.539545	0.622765	0.0832193	chr8:clu_26898_+	12.5121	6	0.0426272	LEPROTL1
chr8:30104486:30131976:clu_26898_+	-0.237751	0.0078881	0.00866084	0.000772743	chr8:clu_26898_+	12.5121	6	0.0426272	LEPROTL1
chr8:30104486:30137272:clu_26898_+	0.503982	0.00382077	0.00880784	0.00498707	chr8:clu_26898_+	12.5121	6	0.0426272	LEPROTL1
chr8:30106843:30131976:clu_26898_+	0.28722	0.00201319	0.0037365	0.00172331	chr8:clu_26898_+	12.5121	6	0.0426272	LEPROTL1
chr9:93122230:93124899:clu_28024_-	-0.302973	0.472076	0.43044	-0.0416365	chr9:clu_28024_-	12.5021	6	0.0426976	NINJ1
chr9:93122230:93134143:clu_28024_-	0.592914	0.00171906	0.00383946	0.0021204	chr9:clu_28024_-	12.5021	6	0.0426976	NINJ1
chr9:93125062:93126410:clu_28024_-	-0.013531	0.367479	0.447545	0.0800653	chr9:clu_28024_-	12.5021	6	0.0426976	NINJ1
chr9:93125062:93134143:clu_28024_-	0.020583	0.0121113	0.015262	0.00315064	chr9:clu_28024_-	12.5021	6	0.0426976	NINJ1
chr9:93126638:93131485:clu_28024_-	0.032002	0.0059849	0.00762843	0.00164353	chr9:clu_28024_-	12.5021	6	0.0426976	NINJ1
chr9:93126638:93134143:clu_28024_-	-0.627424	0.138053	0.0909995	-0.0470535	chr9:clu_28024_-	12.5021	6	0.0426976	NINJ1
chr9:93131541:93134143:clu_28024_-	0.298429	0.00257638	0.00428642	0.00171005	chr9:clu_28024_-	12.5021	6	0.0426976	NINJ1
chr12:56599355:56599702:clu_6243_-	-1.29087	0.0939432	0.129538	0.0355946	chr12:clu_6243_-	9.21828	3	0.0444746	BAZ2A
chr12:56599358:56599702:clu_6243_-	-1.82123	0.533059	0.432486	-0.100573	chr12:clu_6243_-	9.21828	3	0.0444746	BAZ2A
chr12:56599358:56599964:clu_6243_-	4.58759	2.10714e-05	0.0103802	0.0103592	chr12:clu_6243_-	9.21828	3	0.0444746	BAZ2A
chr12:56599848:56599964:clu_6243_-	-1.47549	0.372976	0.427596	0.0546194	chr12:clu_6243_-	9.21828	3	0.0444746	BAZ2A
chr2:143624267:143670877:clu_16764_+	7.15812	1.43734e-08	0.0231657	0.0231657	chr2:clu_16764_+	6.36065	1	0.0446762	ARHGAP15
chr2:143624267:143703419:clu_16764_+	-7.15812	1	0.976834	-0.0231657	chr2:clu_16764_+	6.36065	1	0.0446762	ARHGAP15
chr12:54538973:54542575:clu_6980_+	0.75292	0.900003	0.960025	0.0600217	chr12:clu_6980_+	7.89413	2	0.0449749	NCKAP1L,PDE1B
chr12:54538973:54549860:clu_6980_+	-1.38613	0.0665954	0.00836575	-0.0582296	chr12:clu_6980_+	7.89413	2	0.0449749	NCKAP1L,PDE1B
chr12:54549772:54549860:clu_6980_+	0.633211	0.0334012	0.0316091	-0.00179212	chr12:clu_6980_+	7.89413	2	0.0449749	NCKAP1L,PDE1B
chr12:95485981:95487638:clu_7183_+	0.712559	0.00713207	0.0530007	0.0458686	chr12:clu_7183_+	7.89188	2	0.0449749	METAP2
chr12:95485981:95494056:clu_7183_+	-1.38889	0.985712	0.895715	-0.0899973	chr12:clu_7183_+	7.89188	2	0.0449749	METAP2
chr12:95487659:95494056:clu_7183_+	0.676328	0.00715574	0.0512844	0.0441287	chr12:clu_7183_+	7.89188	2	0.0449749	METAP2
chr6:41217994:41267917:clu_23729_-	1.12904	0.00157723	0.00506157	0.00348434	chr6:clu_23729_-	16.1053	10	0.0449749	TREM1
chr6:41217994:41282395:clu_23729_-	-0.0733397	0.011944	0.0115174	-0.000426602	chr6:clu_23729_-	16.1053	10	0.0449749	TREM1
chr6:41268088:41271924:clu_23729_-	0.0694779	0.00421644	0.00469003	0.000473588	chr6:clu_23729_-	16.1053	10	0.0449749	TREM1
chr6:41268088:41275084:clu_23729_-	-0.00965905	0.00765349	0.00786539	0.000211901	chr6:clu_23729_-	16.1053	10	0.0449749	TREM1
chr6:41268088:41276184:clu_23729_-	-0.020052	0.0047984	0.00488027	8.18674e-05	chr6:clu_23729_-	16.1053	10	0.0449749	TREM1
chr6:41268088:41280961:clu_23729_-	-0.636225	0.0299152	0.01643	-0.0134852	chr6:clu_23729_-	16.1053	10	0.0449749	TREM1
chr6:41268088:41282395:clu_23729_-	-0.580427	0.0132297	0.00768297	-0.00554673	chr6:clu_23729_-	16.1053	10	0.0449749	TREM1
chr6:41276230:41280961:clu_23729_-	0.0720475	0.348177	0.388281	0.0401035	chr6:clu_23729_-	16.1053	10	0.0449749	TREM1
chr6:41276230:41282395:clu_23729_-	0.0758947	0.086911	0.0972952	0.0103841	chr6:clu_23729_-	16.1053	10	0.0449749	TREM1
chr6:41281153:41282395:clu_23729_-	-0.12545	0.463985	0.424695	-0.0392899	chr6:clu_23729_-	16.1053	10	0.0449749	TREM1
chr6:41281364:41282395:clu_23729_-	0.0986954	0.0275921	0.0316012	0.00400909	chr6:clu_23729_-	16.1053	10	0.0449749	TREM1
chr6:136261477:136267029:clu_24013_-	-0.0467333	0.415679	0.392858	-0.0228208	chr6:clu_24013_-	7.90863	2	0.0449749	BCLAF1
chr6:136261477:136268162:clu_24013_-	-0.176583	0.285009	0.236561	-0.0484481	chr6:clu_24013_-	7.90863	2	0.0449749	BCLAF1
chr6:136267175:136268162:clu_24013_-	0.223317	0.299312	0.370581	0.0712689	chr6:clu_24013_-	7.90863	2	0.0449749	BCLAF1
chr11:105044572:105045291:clu_4893_-	-0.259008	0.0246104	0.0233149	-0.00129553	chr11:clu_4893_-	13.3187	7	0.0462939	CARD16,CARD17P,ENSG00000290797
chr11:105044658:105045191:clu_4893_-	-0.540092	0.0324209	0.0231882	-0.00923276	chr11:clu_4893_-	13.3187	7	0.0462939	CARD16,CARD17P,ENSG00000290797
chr11:105044658:105045291:clu_4893_-	-0.323519	0.785481	0.697643	-0.0878383	chr11:clu_4893_-	13.3187	7	0.0462939	CARD16,CARD17P,ENSG00000290797
chr11:105044658:105101408:clu_4893_-	-0.178452	0.0381837	0.0392083	0.00102455	chr11:clu_4893_-	13.3187	7	0.0462939	CARD16,CARD17P,ENSG00000290797
chr11:105099421:105100513:clu_4893_-	0.602833	0.0538967	0.120884	0.0669874	chr11:clu_4893_-	13.3187	7	0.0462939	CARD16,CARD17P,ENSG00000290797
chr11:105099421:105101408:clu_4893_-	0.282471	0.0142617	0.0232192	0.0089575	chr11:clu_4893_-	13.3187	7	0.0462939	CARD16,CARD17P,ENSG00000290797
chr11:105100593:105101408:clu_4893_-	0.325133	0.0107255	0.0182231	0.00749757	chr11:clu_4893_-	13.3187	7	0.0462939	CARD16,CARD17P,ENSG00000290797
chr11:105100779:105101408:clu_4893_-	0.0906328	0.0404195	0.0543191	0.0138996	chr11:clu_4893_-	13.3187	7	0.0462939	CARD16,CARD17P,ENSG00000290797
[truncated: 92 more rows]

## Sheet: 5c
Supplementary File 5c: Differentially spliced genes list between severity comparisons Moderate vs Mild
[truncated: 1,966 more rows]
