# Supplementary material for: Reduced protein-coding transcript diversity in severe dengue emphasises the role of alternative splicing
Source: Life Sci Alliance. 2024 Jun 3;7(8):e202402683. doi: 10.26508/lsa.202402683 (PMC11147948; doi:10.26508/lsa.202402683)
Supplement: Supplementary file 6 [file LSA-2024-02683_TableS6.xlsx]

## Sheet: 6a
Supplementary File 6a: Differential Transcript Usage pattern between severity comparison Severe vs Mild
geneID	txID	gene	transcript	transcript symbol	gene symbol	log2FC	biotype
ENSG00000241860	ENST00000484859	0.0313068	1	0	0	0.597009	lncRNA
ENSG00000241860	ENST00000490997	0.0313068	0.060925	0	0	-0.0299587	lncRNA
ENSG00000241860	ENST00000466557	0.0313068	1	0	0	0.295471	lncRNA
ENSG00000241860	ENST00000655252	0.0313068	1	0	0	1.51922	lncRNA
ENSG00000049245	ENST00000054666	0.0439415	1	VAMP3-201	VAMP3	1.05911	protein_coding
ENSG00000049245	ENST00000470357	0.0439415	0.68319	VAMP3-202	VAMP3	0.912369	protein_coding
ENSG00000049245	ENST00000487194	0.0439415	0.0105958	VAMP3-203	VAMP3	-0.0830002	retained_intron
ENSG00000090686	ENST00000374732	0.00540038	1	USP48-203	USP48	0.629132	protein_coding
ENSG00000090686	ENST00000529637	0.00540038	1	USP48-213	USP48	0.626428	protein_coding
ENSG00000090686	ENST00000487880	0.00540038	4.44374e-05	USP48-209	USP48	#N/A	protein_coding_CDS_not_defined
ENSG00000090686	ENST00000374730	0.00540038	1	USP48-202	USP48	0.650354	nonsense_mediated_decay
ENSG00000117614	ENST00000236273	0.0363606	0	SYF2-201	SYF2	0.85773	protein_coding
ENSG00000117614	ENST00000354361	0.0363606	0	SYF2-202	SYF2	-0.34453	protein_coding
ENSG00000078618	ENST00000352171	0.0372047	1	NRDC-201	NRDC	0.60836	protein_coding
ENSG00000078618	ENST00000485608	0.0372047	1	NRDC-210	NRDC	-0.247239	protein_coding_CDS_not_defined
ENSG00000078618	ENST00000464385	0.0372047	0.0159792	NRDC-204	NRDC	#N/A	protein_coding_CDS_not_defined
ENSG00000198160	ENST00000401042	0.0363606	0.15623	MIER1-209	MIER1	0.106925	protein_coding
ENSG00000198160	ENST00000355356	0.0363606	1	MIER1-201	MIER1	0.40367	protein_coding
ENSG00000198160	ENST00000479067	0.0363606	0.00433389	MIER1-210	MIER1	1.15256	protein_coding_CDS_not_defined
ENSG00000116266	ENST00000370008	0.0444283	1	STXBP3-201	STXBP3	0.300609	protein_coding
ENSG00000116266	ENST00000469338	0.0444283	1	STXBP3-202	STXBP3	0.652325	retained_intron
ENSG00000116266	ENST00000472099	0.0444283	0.0123948	STXBP3-203	STXBP3	#N/A	protein_coding_CDS_not_defined
ENSG00000160710	ENST00000680305	0.0203602	0.609611	ADAR-226	ADAR	-0.545825	protein_coding
ENSG00000160710	ENST00000648231	0.0203602	1	ADAR-211	ADAR	0.0243143	protein_coding
ENSG00000160710	ENST00000649749	0.0203602	1	ADAR-220	ADAR	-0.97511	protein_coding
ENSG00000160710	ENST00000681683	0.0203602	1	ADAR-231	ADAR	-0.0842309	protein_coding
ENSG00000160710	ENST00000648871	0.0203602	0.0418957	ADAR-214	ADAR	0.663717	protein_coding
ENSG00000160710	ENST00000680472	0.0203602	1	ADAR-227	ADAR	0.0446872	retained_intron
ENSG00000143622	ENST00000368323	0.0439415	1	RIT1-202	RIT1	-0.230475	protein_coding
ENSG00000143622	ENST00000539040	0.0439415	1	RIT1-205	RIT1	0.109624	protein_coding
ENSG00000143622	ENST00000368322	0.0439415	0.0088004	RIT1-201	RIT1	0.350894	protein_coding
ENSG00000143622	ENST00000650659	0.0439415	0.351425	RIT1-207	RIT1	0.0521374	retained_intron
ENSG00000188404	ENST00000236147	0.0037537	0.176836	SELL-201	SELL	0.0213942	protein_coding
ENSG00000188404	ENST00000463108	0.0037537	0.700528	SELL-203	SELL	0.0382499	retained_intron
ENSG00000188404	ENST00000466340	0.0037537	0.000165327	SELL-204	SELL	0.621945	retained_intron
ENSG00000081237	ENST00000643513	0.0462496	1	PTPRC-215	PTPRC	0.336809	protein_coding
ENSG00000081237	ENST00000462363	0.0462496	1	PTPRC-210	PTPRC	0.629838	retained_intron
ENSG00000081237	ENST00000418674	0.0462496	0.705633	PTPRC-207	PTPRC	1.21148	protein_coding
ENSG00000081237	ENST00000491302	0.0462496	0.0681394	PTPRC-212	PTPRC	0.255054	retained_intron
ENSG00000081237	ENST00000697633	0.0462496	1	PTPRC-221	PTPRC	0.67391	nonsense_mediated_decay
ENSG00000158711	ENST00000616704	0.00175391	0.695261	ELK4-204	ELK4	0.333678	nonsense_mediated_decay
ENSG00000158711	ENST00000357992	0.00175391	0.187894	ELK4-202	ELK4	0.77102	protein_coding
ENSG00000158711	ENST00000468523	0.00175391	1.23183e-05	ELK4-203	ELK4	-0.159495	protein_coding
ENSG00000143702	ENST00000336415	0.0189876	1	CEP170-201	CEP170	0.852451	protein_coding
ENSG00000143702	ENST00000521911	0.0189876	1	CEP170-219	CEP170	0.016453	retained_intron
ENSG00000143702	ENST00000522191	0.0189876	0.00107991	CEP170-220	CEP170	0.0223057	protein_coding
ENSG00000143702	ENST00000522995	0.0189876	1	CEP170-223	CEP170	0.719234	protein_coding
ENSG00000143702	ENST00000523581	0.0189876	1	CEP170-225	CEP170	0.381162	retained_intron
ENSG00000213639	ENST00000418910	0.0155855	0.519482	PPP1CB-203	PPP1CB	-0.0527374	protein_coding
ENSG00000213639	ENST00000464273	0.0155855	0.00464409	PPP1CB-208	PPP1CB	0.480446	retained_intron
ENSG00000213639	ENST00000703176	0.0155855	1	PPP1CB-214	PPP1CB	0.203678	protein_coding
ENSG00000119801	ENST00000261353	0.019861	1	YPEL5-201	YPEL5	0.198711	protein_coding
ENSG00000119801	ENST00000402708	0.019861	0.00544486	YPEL5-205	YPEL5	-0.210493	protein_coding
ENSG00000119801	ENST00000470120	0.019861	0.191264	YPEL5-206	YPEL5	0.423651	protein_coding_CDS_not_defined
ENSG00000138035	ENST00000447944	0.0232989	1	PNPT1-205	PNPT1	0.0374031	protein_coding
ENSG00000138035	ENST00000415374	0.0232989	1	PNPT1-202	PNPT1	0.0876891	nonsense_mediated_decay
ENSG00000138035	ENST00000481066	0.0232989	0.200532	PNPT1-206	PNPT1	1.17555	retained_intron
ENSG00000138035	ENST00000625249	0.0232989	0.0180938	PNPT1-207	PNPT1	#N/A	protein_coding
ENSG00000082898	ENST00000680228	7.65374e-05	1	XPO1-255	XPO1	0.857872	nonsense_mediated_decay
ENSG00000082898	ENST00000443240	7.65374e-05	0.22948	XPO1-206	XPO1	0.0833391	protein_coding
ENSG00000082898	ENST00000481214	7.65374e-05	3.84484e-07	XPO1-216	XPO1	#N/A	retained_intron
ENSG00000179818	ENST00000419542	0.0363606	1	PCBP1-AS1-214	PCBP1-AS1	-0.329494	lncRNA
ENSG00000179818	ENST00000629339	0.0363606	1	PCBP1-AS1-343	PCBP1-AS1	-0.377328	lncRNA
ENSG00000179818	ENST00000627630	0.0363606	1	PCBP1-AS1-319	PCBP1-AS1	-0.173578	lncRNA
ENSG00000179818	ENST00000613944	0.0363606	1	PCBP1-AS1-269	PCBP1-AS1	1.18306	lncRNA
ENSG00000179818	ENST00000655481	0.0363606	0.387482	PCBP1-AS1-387	PCBP1-AS1	1.176	lncRNA
ENSG00000179818	ENST00000628757	0.0363606	1	PCBP1-AS1-333	PCBP1-AS1	0.613603	lncRNA
ENSG00000071082	ENST00000409320	0.0272673	0.0171902	RPL31-205	RPL31	0.506384	protein_coding
ENSG00000071082	ENST00000409733	0.0272673	1	RPL31-208	RPL31	0.687175	protein_coding
ENSG00000071082	ENST00000456292	0.0272673	0.022181	RPL31-211	RPL31	0.907091	protein_coding
ENSG00000082153	ENST00000464483	0.017767	1	BZW1-212	BZW1	0.555456	retained_intron
ENSG00000082153	ENST00000460660	0.017767	1	BZW1-210	BZW1	0.552356	retained_intron
ENSG00000082153	ENST00000452790	0.017767	1	BZW1-209	BZW1	0.0928422	protein_coding
ENSG00000082153	ENST00000419090	0.017767	1	BZW1-205	BZW1	0.367984	protein_coding
ENSG00000082153	ENST00000463310	0.017767	0.00139135	BZW1-211	BZW1	1.2103	retained_intron
ENSG00000153827	ENST00000704580	0.0213314	0.359631	TRIP12-224	TRIP12	-0.104355	protein_coding
ENSG00000153827	ENST00000389044	0.0213314	1	TRIP12-203	TRIP12	0.00437319	protein_coding
ENSG00000153827	ENST00000704585	0.0213314	1	TRIP12-229	TRIP12	0.353326	protein_coding
ENSG00000153827	ENST00000418123	0.0213314	1	TRIP12-206	TRIP12	0.232701	protein_coding
ENSG00000153827	ENST00000470302	0.0213314	0.0239004	TRIP12-213	TRIP12	0.977518	retained_intron
ENSG00000153827	ENST00000409677	0.0213314	1	TRIP12-205	TRIP12	0.380518	protein_coding
ENSG00000187514	ENST00000409321	3.06661e-05	0.582567	PTMA-203	PTMA	0.688534	protein_coding
ENSG00000187514	ENST00000409115	3.06661e-05	0.000959578	PTMA-202	PTMA	-0.209422	protein_coding
ENSG00000187514	ENST00000468027	3.06661e-05	6.599e-06	PTMA-211	PTMA	1.59602	retained_intron
ENSG00000225733	ENST00000424349	0.0439415	1	FGD5-AS1-202	FGD5-AS1	0.455829	lncRNA
ENSG00000225733	ENST00000665738	0.0439415	1	FGD5-AS1-209	FGD5-AS1	-0.029965	lncRNA
ENSG00000225733	ENST00000665449	0.0439415	1	FGD5-AS1-208	FGD5-AS1	-0.0308242	lncRNA
ENSG00000225733	ENST00000661022	0.0439415	1	FGD5-AS1-207	FGD5-AS1	0.168637	lncRNA
ENSG00000225733	ENST00000417835	0.0439415	0.00742983	FGD5-AS1-201	FGD5-AS1	1.19705	lncRNA
ENSG00000225733	ENST00000426200	0.0439415	1	FGD5-AS1-203	FGD5-AS1	#N/A	lncRNA
ENSG00000163512	ENST00000476174	0.019861	0.00845804	AZI2-211	AZI2	0.46919	retained_intron
ENSG00000163512	ENST00000492044	0.019861	1	AZI2-214	AZI2	0.339557	retained_intron
ENSG00000163512	ENST00000334100	0.019861	1	AZI2-202	AZI2	0.0180414	protein_coding
ENSG00000163512	ENST00000420543	0.019861	0.788372	AZI2-205	AZI2	-0.0332446	protein_coding
ENSG00000170248	ENST00000435909	0.0114478	0.229523	PDCD6IP-205	PDCD6IP	0.138179	nonsense_mediated_decay
ENSG00000170248	ENST00000307296	0.0114478	1	PDCD6IP-201	PDCD6IP	0.408224	protein_coding
ENSG00000170248	ENST00000484478	0.0114478	1	PDCD6IP-212	PDCD6IP	0.292116	protein_coding_CDS_not_defined
ENSG00000170248	ENST00000482561	0.0114478	1	PDCD6IP-211	PDCD6IP	0.0644306	protein_coding_CDS_not_defined
ENSG00000170248	ENST00000487821	0.0114478	1	PDCD6IP-213	PDCD6IP	#N/A	retained_intron
ENSG00000170248	ENST00000465122	0.0114478	1	PDCD6IP-208	PDCD6IP	0.285635	retained_intron
ENSG00000170248	ENST00000473593	0.0114478	1	PDCD6IP-209	PDCD6IP	#N/A	retained_intron
ENSG00000188846	ENST00000416518	0.0346122	0	RPL14-203	RPL14	0.0824647	protein_coding
ENSG00000188846	ENST00000479563	0.0346122	0	RPL14-208	RPL14	1.04278	retained_intron
ENSG00000168036	ENST00000488914	0.00138565	0.03582	CTNNB1-215	CTNNB1	0.787511	protein_coding_CDS_not_defined
ENSG00000168036	ENST00000646725	0.00138565	0.794786	CTNNB1-252	CTNNB1	0.33737	protein_coding
ENSG00000168036	ENST00000646369	0.00138565	0.00115257	CTNNB1-250	CTNNB1	-0.991365	protein_coding
ENSG00000121797	ENST00000495870	0.00666548	0.217755	CCRL2-207	CCRL2	-0.944427	protein_coding_CDS_not_defined
ENSG00000121797	ENST00000399036	0.00666548	0.00259328	CCRL2-202	CCRL2	-0.534489	protein_coding
ENSG00000121797	ENST00000400882	0.00666548	0.0263775	CCRL2-204	CCRL2	-0.918363	protein_coding
ENSG00000075785	ENST00000490093	0.0452049	0.04899	RAB7A-206	RAB7A	-0.265705	nonsense_mediated_decay
ENSG00000075785	ENST00000265062	0.0452049	1	RAB7A-201	RAB7A	-0.691438	protein_coding
ENSG00000075785	ENST00000464496	0.0452049	0.302816	RAB7A-202	RAB7A	-0.055058	protein_coding
ENSG00000198843	ENST00000480740	0.0203602	0.000749724	SELENOT-204	SELENOT	-0.671109	protein_coding
ENSG00000198843	ENST00000477889	0.0203602	1	SELENOT-203	SELENOT	0.44132	protein_coding
ENSG00000198843	ENST00000485923	0.0203602	1	SELENOT-205	SELENOT	0.153554	protein_coding
ENSG00000198843	ENST00000466234	0.0203602	1	SELENOT-201	SELENOT	0.105361	retained_intron
ENSG00000043093	ENST00000292782	0.00203356	1	DCUN1D1-201	DCUN1D1	0.265857	protein_coding
ENSG00000043093	ENST00000469954	0.00203356	0.00118906	DCUN1D1-204	DCUN1D1	0.143953	protein_coding
ENSG00000043093	ENST00000492563	0.00203356	0.0447593	DCUN1D1-206	DCUN1D1	1.04399	nonsense_mediated_decay
ENSG00000043093	ENST00000497606	0.00203356	1	DCUN1D1-207	DCUN1D1	0.578615	protein_coding
ENSG00000161204	ENST00000485921	0.0439415	1	ABCF3-216	ABCF3	#N/A	retained_intron
ENSG00000161204	ENST00000478288	0.0439415	0.0492141	ABCF3-212	ABCF3	#N/A	retained_intron
ENSG00000161204	ENST00000429586	0.0439415	1	ABCF3-203	ABCF3	0.648786	protein_coding
ENSG00000161204	ENST00000468892	0.0439415	1	ABCF3-207	ABCF3	0.21609	retained_intron
ENSG00000175166	ENST00000487475	0.00935791	1	PSMD2-215	PSMD2	-0.105093	retained_intron
ENSG00000175166	ENST00000310118	0.00935791	1	PSMD2-201	PSMD2	1.05838	protein_coding
ENSG00000175166	ENST00000439383	0.00935791	0.00156181	PSMD2-206	PSMD2	-0.214165	protein_coding
ENSG00000175166	ENST00000488085	0.00935791	1	PSMD2-216	PSMD2	0.795493	retained_intron
ENSG00000175166	ENST00000496925	0.00935791	1	PSMD2-220	PSMD2	0.938462	retained_intron
ENSG00000184203	ENST00000618156	0.0363606	1	PPP1R2-206	PPP1R2	0.180583	protein_coding
ENSG00000184203	ENST00000438848	0.0363606	0.731722	PPP1R2-203	PPP1R2	0.234625	protein_coding
ENSG00000184203	ENST00000413183	0.0363606	1	PPP1R2-201	PPP1R2	0.055801	nonsense_mediated_decay
ENSG00000184203	ENST00000625807	0.0363606	0.019964	PPP1R2-207	PPP1R2	0.228045	protein_coding
ENSG00000178950	ENST00000314167	0.046208	1	GAK-201	GAK	-0.0790548	protein_coding
ENSG00000178950	ENST00000510799	0.046208	1	GAK-213	GAK	#N/A	protein_coding
ENSG00000178950	ENST00000504947	0.046208	1	GAK-206	GAK	#N/A	retained_intron
ENSG00000178950	ENST00000504435	0.046208	1	GAK-204	GAK	0.1731	retained_intron
ENSG00000178950	ENST00000507991	0.046208	0.000971313	GAK-210	GAK	#N/A	retained_intron
ENSG00000178950	ENST00000513935	0.046208	1	GAK-220	GAK	#N/A	retained_intron
ENSG00000087266	ENST00000512131	0.046208	0.385596	SH3BP2-222	SH3BP2	-0.0365122	retained_intron
ENSG00000087266	ENST00000503393	0.046208	1	SH3BP2-206	SH3BP2	-0.212564	protein_coding
ENSG00000087266	ENST00000511663	0.046208	0.470086	SH3BP2-219	SH3BP2	0.00585455	retained_intron
ENSG00000087266	ENST00000513069	0.046208	1	SH3BP2-224	SH3BP2	-0.312133	protein_coding
ENSG00000151247	ENST00000280892	0.0227674	0.302781	EIF4E-201	EIF4E	-0.459648	protein_coding
ENSG00000151247	ENST00000515638	0.0227674	0.206439	EIF4E-211	EIF4E	#N/A	nonsense_mediated_decay
ENSG00000151247	ENST00000504432	0.0227674	1	EIF4E-204	EIF4E	0.237313	protein_coding
ENSG00000151247	ENST00000505992	0.0227674	1	EIF4E-208	EIF4E	0.219947	protein_coding
ENSG00000151247	ENST00000505194	0.0227674	1	EIF4E-206	EIF4E	0.293049	protein_coding_CDS_not_defined
ENSG00000151247	ENST00000418385	0.0227674	1	EIF4E-202	EIF4E	1.35356	protein_coding_CDS_not_defined
ENSG00000164164	ENST00000455611	0.0228931	1	OTUD4-203	OTUD4	0.612741	protein_coding_CDS_not_defined
ENSG00000164164	ENST00000447906	0.0228931	1	OTUD4-201	OTUD4	0.331401	protein_coding
ENSG00000164164	ENST00000509517	0.0228931	1	OTUD4-207	OTUD4	0.134191	retained_intron
ENSG00000164164	ENST00000505976	0.0228931	0.0362718	OTUD4-206	OTUD4	#N/A	protein_coding_CDS_not_defined
ENSG00000129128	ENST00000503362	0.0463277	1	SPCS3-201	SPCS3	0.621642	protein_coding
ENSG00000129128	ENST00000507678	0.0463277	1	SPCS3-203	SPCS3	0.979359	retained_intron
ENSG00000129128	ENST00000513139	0.0463277	1	SPCS3-204	SPCS3	0.555739	retained_intron
ENSG00000129128	ENST00000507001	0.0463277	0.0188769	SPCS3-202	SPCS3	0.405598	protein_coding_CDS_not_defined
ENSG00000151883	ENST00000505697	0.028398	1	PARP8-212	PARP8	0.371566	protein_coding
ENSG00000151883	ENST00000511363	0.028398	1	PARP8-216	PARP8	-0.120263	protein_coding_CDS_not_defined
ENSG00000151883	ENST00000514067	0.028398	1	PARP8-219	PARP8	-0.0510905	protein_coding
ENSG00000151883	ENST00000515166	0.028398	0.00550504	PARP8-221	PARP8	0.440623	nonsense_mediated_decay
ENSG00000151883	ENST00000503561	0.028398	1	PARP8-205	PARP8	0.275798	protein_coding_CDS_not_defined
ENSG00000039319	ENST00000512558	0.00138565	1	ZFYVE16-211	ZFYVE16	0.175895	retained_intron
ENSG00000039319	ENST00000510995	0.00138565	1	ZFYVE16-207	ZFYVE16	-0.12488	retained_intron
ENSG00000039319	ENST00000511050	0.00138565	0.0180454	ZFYVE16-208	ZFYVE16	#N/A	protein_coding_CDS_not_defined
ENSG00000039319	ENST00000509558	0.00138565	1	ZFYVE16-204	ZFYVE16	#N/A	nonsense_mediated_decay
ENSG00000039319	ENST00000507548	0.00138565	0.131669	ZFYVE16-203	ZFYVE16	#N/A	nonsense_mediated_decay
ENSG00000039319	ENST00000512907	0.00138565	0.0770977	ZFYVE16-212	ZFYVE16	1.14498	retained_intron
ENSG00000153113	ENST00000512620	0.0191256	1	CAST-238	CAST	-0.142771	protein_coding
ENSG00000153113	ENST00000509903	0.0191256	1	CAST-228	CAST	0.108073	protein_coding
ENSG00000153113	ENST00000511782	0.0191256	0.0044264	CAST-236	CAST	-1.22604	protein_coding
ENSG00000153113	ENST00000675734	0.0191256	1	CAST-258	CAST	-0.00222999	protein_coding_CDS_not_defined
ENSG00000172795	ENST00000502635	0.00512876	1	DCP2-202	DCP2	0.134267	nonsense_mediated_decay
ENSG00000172795	ENST00000510046	0.00512876	0.00671517	DCP2-205	DCP2	-0.527624	retained_intron
ENSG00000172795	ENST00000504961	0.00512876	0.00788269	DCP2-203	DCP2	0.504178	protein_coding_CDS_not_defined
ENSG00000172795	ENST00000512751	0.00512876	1	DCP2-206	DCP2	-0.536527	protein_coding_CDS_not_defined
ENSG00000113368	ENST00000261366	0.00138565	6.45557e-05	LMNB1-201	LMNB1	1.22736	protein_coding
ENSG00000113368	ENST00000504788	0.00138565	0.431811	LMNB1-208	LMNB1	0.266559	protein_coding_CDS_not_defined
ENSG00000113368	ENST00000494185	0.00138565	1	LMNB1-207	LMNB1	0.331128	retained_intron
ENSG00000131508	ENST00000505007	0.00945824	1	UBE2D2-203	UBE2D2	0.790971	protein_coding
ENSG00000131508	ENST00000398733	0.00945824	1	UBE2D2-201	UBE2D2	0.55096	protein_coding
ENSG00000131508	ENST00000398734	0.00945824	0.000390846	UBE2D2-202	UBE2D2	-0.146811	nonsense_mediated_decay
ENSG00000131508	ENST00000505548	0.00945824	1	UBE2D2-204	UBE2D2	0.400236	protein_coding
ENSG00000113643	ENST00000521329	0.00991832	1	RARS1-206	RARS1	#N/A	nonsense_mediated_decay
ENSG00000113643	ENST00000231572	0.00991832	0.113675	RARS1-201	RARS1	0.740719	protein_coding
ENSG00000113643	ENST00000521939	0.00991832	0.00153615	RARS1-207	RARS1	0.304994	retained_intron
ENSG00000072786	ENST00000176763	0.0439415	1	STK10-201	STK10	-0.286259	protein_coding
ENSG00000072786	ENST00000517775	0.0439415	1	STK10-206	STK10	0.390963	protein_coding_CDS_not_defined
ENSG00000072786	ENST00000522936	0.0439415	0.0165739	STK10-214	STK10	0.243753	protein_coding_CDS_not_defined
ENSG00000072786	ENST00000519710	0.0439415	1	STK10-210	STK10	-0.0617691	protein_coding_CDS_not_defined
ENSG00000204599	ENST00000376659	0.0200316	0	TRIM39-202	TRIM39	0.228516	protein_coding
ENSG00000204599	ENST00000428555	0.0200316	0	TRIM39-208	TRIM39	#N/A	protein_coding
ENSG00000213719	ENST00000375779	0.0492481	0.182278	CLIC1-206	CLIC1	0.272963	protein_coding
ENSG00000213719	ENST00000616760	0.0492481	0.0705278	CLIC1-210	CLIC1	1.19659	protein_coding
ENSG00000213719	ENST00000375784	0.0492481	1	CLIC1-208	CLIC1	0.253634	protein_coding
ENSG00000112511	ENST00000374512	0.0376129	0.737618	PHF1-201	PHF1	-0.876783	protein_coding
ENSG00000112511	ENST00000374516	0.0376129	1	PHF1-202	PHF1	-0.561171	protein_coding
ENSG00000112511	ENST00000495509	0.0376129	1	PHF1-211	PHF1	0.0155952	nonsense_mediated_decay
ENSG00000112511	ENST00000488767	0.0376129	1	PHF1-210	PHF1	0.0307764	retained_intron
ENSG00000112511	ENST00000486845	0.0376129	1	PHF1-208	PHF1	0.145282	retained_intron
ENSG00000112511	ENST00000427826	0.0376129	0.502432	PHF1-204	PHF1	0.309468	nonsense_mediated_decay
ENSG00000137193	ENST00000373509	0.00761833	0.00049916	PIM1-201	PIM1	0.640113	protein_coding
ENSG00000137193	ENST00000468243	0.00761833	1	PIM1-202	PIM1	-0.078653	protein_coding_CDS_not_defined
ENSG00000137193	ENST00000479509	0.00761833	0.000903313	PIM1-203	PIM1	-0.384745	protein_coding_CDS_not_defined
ENSG00000112576	ENST00000372991	0.0376129	1	CCND3-203	CCND3	1.15394	protein_coding
ENSG00000112576	ENST00000415497	0.0376129	1	CCND3-205	CCND3	0.364788	protein_coding
ENSG00000112576	ENST00000510503	0.0376129	1	CCND3-213	CCND3	0.959665	protein_coding
ENSG00000112576	ENST00000511686	0.0376129	0.0131439	CCND3-216	CCND3	-0.316326	protein_coding_CDS_not_defined
ENSG00000112245	ENST00000672924	0.00138565	0	PTP4A1-207	PTP4A1	-1.1624	protein_coding
ENSG00000112245	ENST00000626021	0.00138565	0	PTP4A1-203	PTP4A1	-0.679455	protein_coding
ENSG00000132424	ENST00000438806	0.0222876	0.277325	PNISR-202	PNISR	1.19246	protein_coding
ENSG00000132424	ENST00000478777	0.0222876	1	PNISR-207	PNISR	0.572292	retained_intron
ENSG00000132424	ENST00000476159	0.0222876	1	PNISR-206	PNISR	0.496307	protein_coding_CDS_not_defined
ENSG00000132424	ENST00000498075	0.0222876	0.00374672	PNISR-210	PNISR	0.256523	protein_coding_CDS_not_defined
ENSG00000093134	ENST00000275223	0.00691638	1	VNN3P-201	VNN3P	0.584142	processed_transcript
ENSG00000093134	ENST00000367927	0.00691638	0.0657468	VNN3P-202	VNN3P	-0.469364	processed_transcript
ENSG00000093134	ENST00000427187	0.00691638	1	VNN3P-208	VNN3P	0.142716	processed_transcript
ENSG00000093134	ENST00000696135	0.00691638	0.0522595	VNN3P-217	VNN3P	0.419695	transcribed_unitary_pseudogene
ENSG00000152818	ENST00000367545	0.0186218	1	UTRN-204	UTRN	0.321845	protein_coding
ENSG00000152818	ENST00000421035	0.0186218	0.00371413	UTRN-206	UTRN	0.83148	protein_coding
ENSG00000152818	ENST00000367525	0.0186218	1	UTRN-202	UTRN	-0.334717	protein_coding
ENSG00000152818	ENST00000455022	0.0186218	0.927357	UTRN-208	UTRN	0.239191	protein_coding
ENSG00000197081	ENST00000356956	0.00991832	0.0750685	IGF2R-201	IGF2R	-0.352505	protein_coding
ENSG00000197081	ENST00000649737	0.00991832	1	IGF2R-206	IGF2R	0.206386	retained_intron
ENSG00000197081	ENST00000650503	0.00991832	1	IGF2R-207	IGF2R	-0.248291	retained_intron
ENSG00000197081	ENST00000487607	0.00991832	0.0318283	IGF2R-204	IGF2R	#N/A	retained_intron
ENSG00000197081	ENST00000475834	0.00991832	1	IGF2R-203	IGF2R	1.01054	protein_coding
ENSG00000197081	ENST00000569097	0.00991832	1	IGF2R-205	IGF2R	0.431581	retained_intron
ENSG00000135218	ENST00000447544	0.0439559	1	CD36-214	CD36	0.888679	protein_coding
ENSG00000135218	ENST00000441109	0.0439559	0.436336	CD36-213	CD36	0.140091	protein_coding_CDS_not_defined
ENSG00000135218	ENST00000426978	0.0439559	1	CD36-205	CD36	0.729126	protein_coding
ENSG00000135218	ENST00000413265	0.0439559	0.0873292	CD36-203	CD36	0.659832	protein_coding
ENSG00000285437	ENST00000608621	0.0181181	0.021037	POLR2J3-219	POLR2J3	-0.131058	nonsense_mediated_decay
ENSG00000285437	ENST00000511313	0.0181181	1	POLR2J3-217	POLR2J3	1.00114	protein_coding
ENSG00000285437	ENST00000504157	0.0181181	1	POLR2J3-215	POLR2J3	0.472818	protein_coding_CDS_not_defined
ENSG00000285437	ENST00000621093	0.0181181	0.113635	POLR2J3-220	POLR2J3	0.457016	protein_coding
ENSG00000285437	ENST00000443430	0.0181181	1	POLR2J3-213	POLR2J3	0.0313649	protein_coding_CDS_not_defined
ENSG00000285437	ENST00000513438	0.0181181	1	POLR2J3-218	POLR2J3	0.69156	protein_coding
ENSG00000285437	ENST00000504101	0.0181181	1	POLR2J3-214	POLR2J3	1.15223	retained_intron
ENSG00000105835	ENST00000681887	0.00161738	0.0288441	NAMPT-248	NAMPT	-0.748545	protein_coding_CDS_not_defined
ENSG00000105835	ENST00000680129	0.00161738	1	NAMPT-221	NAMPT	0.812593	nonsense_mediated_decay
ENSG00000105835	ENST00000681223	0.00161738	0.971995	NAMPT-235	NAMPT	0.966917	nonsense_mediated_decay
ENSG00000105835	ENST00000489358	0.00161738	0.226084	NAMPT-211	NAMPT	-0.837873	protein_coding
ENSG00000120899	ENST00000346049	0.0200281	1	PTK2B-201	PTK2B	0.116908	protein_coding
ENSG00000120899	ENST00000420218	0.0200281	1	PTK2B-205	PTK2B	-0.274504	protein_coding
ENSG00000120899	ENST00000522517	0.0200281	0.0402697	PTK2B-217	PTK2B	-0.165886	protein_coding
ENSG00000120899	ENST00000521000	0.0200281	1	PTK2B-213	PTK2B	-0.144634	retained_intron
ENSG00000120899	ENST00000397497	0.0200281	1	PTK2B-202	PTK2B	0.0368828	retained_intron
ENSG00000120899	ENST00000495097	0.0200281	1	PTK2B-208	PTK2B	#N/A	retained_intron
ENSG00000164924	ENST00000353245	0.00935791	1	YWHAZ-201	YWHAZ	0.494791	protein_coding
ENSG00000164924	ENST00000522542	0.00935791	0.234054	YWHAZ-219	YWHAZ	0.685686	protein_coding
ENSG00000164924	ENST00000521309	0.00935791	0.104995	YWHAZ-216	YWHAZ	-0.708149	protein_coding
ENSG00000164924	ENST00000395953	0.00935791	1	YWHAZ-204	YWHAZ	0.323196	protein_coding
ENSG00000164924	ENST00000395951	0.00935791	1	YWHAZ-203	YWHAZ	0.174718	protein_coding
ENSG00000164924	ENST00000419477	0.00935791	1	YWHAZ-209	YWHAZ	0.188767	protein_coding
ENSG00000155096	ENST00000347770	0.00138565	0.0216488	AZIN1-202	AZIN1	-0.179256	protein_coding
ENSG00000155096	ENST00000518697	0.00138565	0.00313505	AZIN1-205	AZIN1	-0.676779	protein_coding_CDS_not_defined
ENSG00000155096	ENST00000521536	0.00138565	0.206656	AZIN1-207	AZIN1	-0.474474	protein_coding
ENSG00000155096	ENST00000520402	0.00138565	1	AZIN1-206	AZIN1	-0.0337003	protein_coding
ENSG00000022567	ENST00000519067	0.0132782	1	SLC45A4-203	SLC45A4	-1.06277	protein_coding
ENSG00000022567	ENST00000517878	0.0132782	1	SLC45A4-202	SLC45A4	-0.61565	protein_coding
ENSG00000022567	ENST00000024061	0.0132782	0.300002	SLC45A4-201	SLC45A4	-0.97632	protein_coding
ENSG00000022567	ENST00000521804	0.0132782	0.000716271	SLC45A4-206	SLC45A4	0.127345	protein_coding_CDS_not_defined
ENSG00000122694	ENST00000377960	0.0298201	0	GLIPR2-202	GLIPR2	0.0756207	protein_coding
ENSG00000122694	ENST00000377959	0.0298201	0	GLIPR2-201	GLIPR2	-0.192576	protein_coding
ENSG00000127084	ENST00000416701	0.0203602	0	FGD3-203	FGD3	0.547431	protein_coding
ENSG00000127084	ENST00000468206	0.0203602	0	FGD3-205	FGD3	-0.0421654	protein_coding
ENSG00000196116	ENST00000355295	0.0132782	0	TDRD7-201	TDRD7	-0.111697	protein_coding
ENSG00000196116	ENST00000492428	0.0132782	0	TDRD7-202	TDRD7	#N/A	protein_coding_CDS_not_defined
ENSG00000106799	ENST00000552516	0.0439415	0.630785	TGFBR1-209	TGFBR1	-0.616837	protein_coding
ENSG00000106799	ENST00000550253	0.0439415	0.0179305	TGFBR1-208	TGFBR1	0.0786371	protein_coding
ENSG00000106799	ENST00000698942	0.0439415	0.241703	TGFBR1-212	TGFBR1	-0.659675	nonsense_mediated_decay
ENSG00000126883	ENST00000652454	0.019861	1	NUP214-231	NUP214	0.436712	protein_coding
ENSG00000126883	ENST00000650694	0.019861	1	NUP214-227	NUP214	0.276424	nonsense_mediated_decay
ENSG00000126883	ENST00000498010	0.019861	1	NUP214-210	NUP214	0.214522	protein_coding
ENSG00000126883	ENST00000476004	0.019861	0.0421419	NUP214-206	NUP214	0.712035	protein_coding
ENSG00000126883	ENST00000528406	0.019861	1	NUP214-218	NUP214	#N/A	protein_coding
ENSG00000160271	ENST00000469972	0.0298201	1	RALGDS-208	RALGDS	-1.23131	retained_intron
ENSG00000160271	ENST00000372047	0.0298201	1	RALGDS-201	RALGDS	-1.36518	protein_coding
ENSG00000160271	ENST00000477660	0.0298201	0.0111229	RALGDS-210	RALGDS	-0.691561	protein_coding
ENSG00000160271	ENST00000424572	0.0298201	1	RALGDS-206	RALGDS	-1.01177	protein_coding
ENSG00000160271	ENST00000471109	0.0298201	1	RALGDS-209	RALGDS	-0.0880873	retained_intron
ENSG00000165732	ENST00000685106	0.0203602	0.457758	DDX21-204	DDX21	1.28776	protein_coding
ENSG00000165732	ENST00000687162	0.0203602	1	DDX21-208	DDX21	0.937873	protein_coding_CDS_not_defined
ENSG00000165732	ENST00000354185	0.0203602	0.00476184	DDX21-201	DDX21	0.266571	protein_coding
ENSG00000122882	ENST00000494307	0.0439415	0.0332537	ECD-207	ECD	1.13089	protein_coding
ENSG00000122882	ENST00000372979	0.0439415	1	ECD-201	ECD	0.262603	protein_coding
ENSG00000122882	ENST00000484976	0.0439415	0.531857	ECD-206	ECD	0.535488	nonsense_mediated_decay
ENSG00000122882	ENST00000454759	0.0439415	1	ECD-205	ECD	0.675472	protein_coding
ENSG00000122882	ENST00000430082	0.0439415	1	ECD-203	ECD	0.101261	protein_coding
ENSG00000122882	ENST00000453402	0.0439415	1	ECD-204	ECD	0.213611	protein_coding
ENSG00000107862	ENST00000678767	0.019861	0.0476995	GBF1-294	GBF1	#N/A	protein_coding_CDS_not_defined
ENSG00000107862	ENST00000677017	0.019861	0.928254	GBF1-226	GBF1	#N/A	nonsense_mediated_decay
ENSG00000107862	ENST00000678806	0.019861	1	GBF1-295	GBF1	#N/A	protein_coding
ENSG00000107862	ENST00000677098	0.019861	1	GBF1-227	GBF1	-0.384411	nonsense_mediated_decay
ENSG00000107862	ENST00000676927	0.019861	1	GBF1-221	GBF1	0.150639	nonsense_mediated_decay
ENSG00000130592	ENST00000311604	0.022644	0	LSP1-201	LSP1	0.0699105	protein_coding
ENSG00000130592	ENST00000472974	0.022644	0	LSP1-214	LSP1	-0.904358	protein_coding_CDS_not_defined
ENSG00000167323	ENST00000698913	0.0186218	1	STIM1-225	STIM1	0.336407	protein_coding
ENSG00000167323	ENST00000533343	0.0186218	1	STIM1-216	STIM1	0.167115	retained_intron
ENSG00000167323	ENST00000300737	0.0186218	1	STIM1-201	STIM1	0.0445377	protein_coding
ENSG00000167323	ENST00000527651	0.0186218	0.0725557	STIM1-209	STIM1	0.0200157	protein_coding
ENSG00000167323	ENST00000533445	0.0186218	0.218725	STIM1-217	STIM1	#N/A	protein_coding_CDS_not_defined
ENSG00000179119	ENST00000336349	0.0343582	1	SPTY2D1-201	SPTY2D1	0.156336	protein_coding
ENSG00000179119	ENST00000536336	0.0343582	0.67638	SPTY2D1-202	SPTY2D1	0.197222	retained_intron
ENSG00000179119	ENST00000543776	0.0343582	0.00326534	SPTY2D1-203	SPTY2D1	#N/A	protein_coding_CDS_not_defined
ENSG00000085117	ENST00000342935	0.0363606	0.152145	CD82-202	CD82	-0.902844	protein_coding
ENSG00000085117	ENST00000227155	0.0363606	1	CD82-201	CD82	-0.612874	protein_coding
ENSG00000085117	ENST00000525898	0.0363606	0.82246	CD82-207	CD82	-0.927041	retained_intron
ENSG00000085117	ENST00000524750	0.0363606	0.362895	CD82-204	CD82	0.476462	protein_coding
ENSG00000135365	ENST00000676320	0.0037537	1	PHF21A-222	PHF21A	0.0885422	protein_coding
ENSG00000135365	ENST00000323180	0.0037537	0.000661738	PHF21A-201	PHF21A	-0.613854	protein_coding
ENSG00000135365	ENST00000530587	0.0037537	1	PHF21A-214	PHF21A	0.61153	nonsense_mediated_decay
ENSG00000135365	ENST00000685188	0.0037537	1	PHF21A-223	PHF21A	-0.00439306	retained_intron
ENSG00000135365	ENST00000529734	0.0037537	1	PHF21A-211	PHF21A	0.240772	protein_coding
ENSG00000135365	ENST00000688222	0.0037537	0.0196099	PHF21A-226	PHF21A	1.13424	retained_intron
ENSG00000135365	ENST00000690039	0.0037537	1	PHF21A-230	PHF21A	0.225893	retained_intron
ENSG00000149131	ENST00000677275	0.0268721	0.00396587	SERPING1-216	SERPING1	1.07128	retained_intron
ENSG00000149131	ENST00000278407	0.0268721	1	SERPING1-201	SERPING1	-0.647334	protein_coding
ENSG00000149131	ENST00000378324	0.0268721	1	SERPING1-204	SERPING1	#N/A	protein_coding
ENSG00000149131	ENST00000528996	0.0268721	1	SERPING1-208	SERPING1	-0.40545	nonsense_mediated_decay
ENSG00000149131	ENST00000531133	0.0268721	0.167357	SERPING1-210	SERPING1	-0.845984	nonsense_mediated_decay
ENSG00000131626	ENST00000389547	0.000412894	1	PPFIA1-202	PPFIA1	-0.0572144	protein_coding
ENSG00000131626	ENST00000532504	0.000412894	1	PPFIA1-222	PPFIA1	-0.462684	nonsense_mediated_decay
ENSG00000131626	ENST00000530746	0.000412894	2.78531e-05	PPFIA1-216	PPFIA1	-0.280974	protein_coding
ENSG00000131626	ENST00000532024	0.000412894	1	PPFIA1-220	PPFIA1	0.204301	protein_coding
ENSG00000131626	ENST00000530932	0.000412894	0.0223649	PPFIA1-218	PPFIA1	0.413482	protein_coding_CDS_not_defined
ENSG00000067182	ENST00000534885	0.0439415	1	TNFRSF1A-205	TNFRSF1A	-0.219342	nonsense_mediated_decay
ENSG00000067182	ENST00000366159	0.0439415	1	TNFRSF1A-202	TNFRSF1A	-0.0284302	retained_intron
ENSG00000067182	ENST00000539372	0.0439415	1	TNFRSF1A-211	TNFRSF1A	0.422597	protein_coding
ENSG00000067182	ENST00000536194	0.0439415	0.00431226	TNFRSF1A-208	TNFRSF1A	-0.431126	protein_coding
ENSG00000134294	ENST00000549258	0.0230599	0.186179	SLC38A2-208	SLC38A2	0.608044	nonsense_mediated_decay
ENSG00000134294	ENST00000552703	0.0230599	1	SLC38A2-212	SLC38A2	0.377014	retained_intron
ENSG00000134294	ENST00000551405	0.0230599	0.0627074	SLC38A2-210	SLC38A2	1.20111	protein_coding_CDS_not_defined
ENSG00000134294	ENST00000553252	0.0230599	1	SLC38A2-213	SLC38A2	1.45405	retained_intron
ENSG00000139372	ENST00000266775	0.033649	1	TDG-201	TDG	0.894721	protein_coding
ENSG00000139372	ENST00000544861	0.033649	0.0577181	TDG-209	TDG	0.443986	protein_coding
ENSG00000139372	ENST00000392872	0.033649	1	TDG-202	TDG	1.18185	protein_coding
ENSG00000139372	ENST00000537100	0.033649	0.809989	TDG-205	TDG	#N/A	protein_coding
ENSG00000111237	ENST00000447578	0.0463277	0.159562	VPS29-202	VPS29	0.628962	protein_coding
ENSG00000111237	ENST00000549970	0.0463277	1	VPS29-207	VPS29	0.849629	protein_coding
ENSG00000111237	ENST00000548259	0.0463277	0.0765436	VPS29-204	VPS29	0.972891	protein_coding_CDS_not_defined
ENSG00000111237	ENST00000553128	0.0463277	1	VPS29-211	VPS29	#N/A	protein_coding_CDS_not_defined
ENSG00000005810	ENST00000544440	0.0439415	1	MYCBP2-207	MYCBP2	1.03877	protein_coding
ENSG00000005810	ENST00000695080	0.0439415	1	MYCBP2-214	MYCBP2	-0.193318	protein_coding
ENSG00000005810	ENST00000429715	0.0439415	1	MYCBP2-202	MYCBP2	0.117417	protein_coding
ENSG00000005810	ENST00000485061	0.0439415	1	MYCBP2-205	MYCBP2	0.225702	protein_coding_CDS_not_defined
ENSG00000005810	ENST00000695090	0.0439415	1	MYCBP2-224	MYCBP2	0.195418	retained_intron
ENSG00000005810	ENST00000695091	0.0439415	1	MYCBP2-225	MYCBP2	0.556046	retained_intron
ENSG00000005810	ENST00000695092	0.0439415	0.0541677	MYCBP2-226	MYCBP2	1.87997	retained_intron
ENSG00000092098	ENST00000699888	0.0191256	1	RNF31-232	RNF31	-0.195223	retained_intron
ENSG00000092098	ENST00000560342	0.0191256	0.0885616	RNF31-221	RNF31	0.93362	retained_intron
ENSG00000092098	ENST00000483895	0.0191256	1	RNF31-202	RNF31	-0.121694	nonsense_mediated_decay
ENSG00000092098	ENST00000559491	0.0191256	0.00248383	RNF31-215	RNF31	-0.0537772	retained_intron
ENSG00000197045	ENST00000554163	0.0421848	1	GMFB-205	GMFB	0.26217	retained_intron
ENSG00000197045	ENST00000553333	0.0421848	0.0175434	GMFB-202	GMFB	0.211384	protein_coding
ENSG00000197045	ENST00000554682	0.0421848	1	GMFB-207	GMFB	0.857187	retained_intron
ENSG00000197045	ENST00000553952	0.0421848	1	GMFB-204	GMFB	1.20163	retained_intron
ENSG00000170345	ENST00000554617	0.0439415	1	FOS-204	FOS	0.639153	protein_coding
ENSG00000170345	ENST00000556324	0.0439415	0.563263	FOS-209	FOS	0.973986	protein_coding_CDS_not_defined
ENSG00000170345	ENST00000303562	0.0439415	1	FOS-201	FOS	-0.456338	protein_coding
ENSG00000170345	ENST00000555686	0.0439415	1	FOS-208	FOS	-0.410566	protein_coding
ENSG00000170345	ENST00000555347	0.0439415	1	FOS-206	FOS	0.352391	protein_coding
ENSG00000090061	ENST00000389879	0.00138565	0.325427	CCNK-201	CCNK	-0.848969	protein_coding
ENSG00000090061	ENST00000553636	0.00138565	1	CCNK-202	CCNK	-0.000760769	retained_intron
ENSG00000090061	ENST00000557441	0.00138565	1	CCNK-209	CCNK	-0.348143	protein_coding
ENSG00000090061	ENST00000555049	0.00138565	0.000426862	CCNK-204	CCNK	0.259216	protein_coding
ENSG00000090061	ENST00000555842	0.00138565	1	CCNK-205	CCNK	0.0682098	protein_coding
ENSG00000185215	ENST00000559195	0.045175	1	TNFAIP2-203	TNFAIP2	-0.0820395	protein_coding_CDS_not_defined
ENSG00000185215	ENST00000558056	0.045175	1	TNFAIP2-202	TNFAIP2	0.132381	protein_coding
ENSG00000185215	ENST00000560869	0.045175	1	TNFAIP2-209	TNFAIP2	-1.05636	protein_coding
ENSG00000185215	ENST00000560670	0.045175	0.000852967	TNFAIP2-208	TNFAIP2	-1.41478	protein_coding
ENSG00000185215	ENST00000559255	0.045175	1	TNFAIP2-204	TNFAIP2	-0.947852	protein_coding
ENSG00000100664	ENST00000560338	0.0114478	0.0510915	EIF5-214	EIF5	-0.305885	protein_coding
ENSG00000100664	ENST00000558506	0.0114478	1	EIF5-205	EIF5	0.0486151	protein_coding
ENSG00000100664	ENST00000561439	0.0114478	1	EIF5-221	EIF5	0.85288	retained_intron
ENSG00000100664	ENST00000559011	0.0114478	0.399051	EIF5-208	EIF5	0.750602	retained_intron
ENSG00000100664	ENST00000558800	0.0114478	1	EIF5-207	EIF5	0.783585	retained_intron
ENSG00000104142	ENST00000220509	0.00935791	0	VPS18-201	VPS18	-0.160778	protein_coding
ENSG00000104142	ENST00000558474	0.00935791	0	VPS18-202	VPS18	-0.120304	protein_coding
ENSG00000103994	ENST00000564754	0.00935791	1	ZNF106-202	ZNF106	0.597284	protein_coding
ENSG00000103994	ENST00000565380	0.00935791	1	ZNF106-203	ZNF106	0.61648	protein_coding
ENSG00000103994	ENST00000565948	0.00935791	1	ZNF106-207	ZNF106	0.606119	protein_coding
ENSG00000103994	ENST00000567041	0.00935791	0.000125269	ZNF106-208	ZNF106	0.706056	protein_coding
ENSG00000185880	ENST00000560141	0.0326706	0.345063	TRIM69-207	TRIM69	0.685596	protein_coding_CDS_not_defined
ENSG00000185880	ENST00000559315	0.0326706	0.0156262	TRIM69-205	TRIM69	0.526125	protein_coding_CDS_not_defined
ENSG00000185880	ENST00000561237	0.0326706	1	TRIM69-212	TRIM69	0.963364	protein_coding_CDS_not_defined
ENSG00000138600	ENST00000261854	0.0200316	1	SPPL2A-201	SPPL2A	0.570901	protein_coding
ENSG00000138600	ENST00000558934	0.0200316	1	SPPL2A-204	SPPL2A	0.00457698	protein_coding
ENSG00000138600	ENST00000698140	0.0200316	1	SPPL2A-218	SPPL2A	-0.219273	retained_intron
ENSG00000138600	ENST00000558414	0.0200316	0.291411	SPPL2A-203	SPPL2A	-0.193308	protein_coding
ENSG00000138600	ENST00000560288	0.0200316	0.231759	SPPL2A-207	SPPL2A	0.576235	retained_intron
ENSG00000047346	ENST00000534964	0.0318352	1	ATOSA-203	ATOSA	0.0683491	nonsense_mediated_decay
ENSG00000047346	ENST00000546305	0.0318352	1	ATOSA-204	ATOSA	0.123251	protein_coding
ENSG00000047346	ENST00000568637	0.0318352	1	ATOSA-211	ATOSA	0.696905	protein_coding
ENSG00000047346	ENST00000562135	0.0318352	0.0473984	ATOSA-207	ATOSA	-0.238043	protein_coding
ENSG00000047346	ENST00000568863	0.0318352	0.430388	ATOSA-213	ATOSA	#N/A	protein_coding
ENSG00000137776	ENST00000557924	0.00203356	1	SLTM-212	SLTM	0.652339	nonsense_mediated_decay
ENSG00000137776	ENST00000558052	0.00203356	1	SLTM-214	SLTM	1.10975	retained_intron
ENSG00000137776	ENST00000558756	0.00203356	0.0174297	SLTM-217	SLTM	-0.431645	nonsense_mediated_decay
ENSG00000137776	ENST00000249736	0.00203356	1	SLTM-201	SLTM	1.27168	protein_coding
ENSG00000137776	ENST00000559880	0.00203356	0.107598	SLTM-220	SLTM	0.159917	protein_coding
ENSG00000137776	ENST00000557950	0.00203356	1	SLTM-213	SLTM	0.796187	protein_coding_CDS_not_defined
ENSG00000067225	ENST00000335181	0.0439415	1	PKM-202	PKM	-0.284756	protein_coding
ENSG00000067225	ENST00000569857	0.0439415	1	PKM-222	PKM	-0.0126684	nonsense_mediated_decay
ENSG00000067225	ENST00000563275	0.0439415	1	PKM-207	PKM	0.239016	retained_intron
ENSG00000067225	ENST00000564178	0.0439415	0.0168221	PKM-209	PKM	-0.743898	protein_coding
ENSG00000173575	ENST00000394196	0.031408	1	CHD2-201	CHD2	-0.158921	protein_coding
ENSG00000173575	ENST00000629136	0.031408	1	CHD2-217	CHD2	0.505842	protein_coding_CDS_not_defined
ENSG00000173575	ENST00000630016	0.031408	1	CHD2-219	CHD2	-0.166342	nonsense_mediated_decay
ENSG00000173575	ENST00000625463	0.031408	0.0551674	CHD2-204	CHD2	0.495443	protein_coding
ENSG00000173575	ENST00000627460	0.031408	1	CHD2-211	CHD2	-0.20678	nonsense_mediated_decay
ENSG00000140992	ENST00000441549	0.0207957	0.0224569	PDPK1-204	PDPK1	-0.240413	protein_coding
ENSG00000140992	ENST00000268673	0.0207957	1	PDPK1-201	PDPK1	-0.554582	protein_coding
ENSG00000140992	ENST00000342085	0.0207957	0.360553	PDPK1-202	PDPK1	-0.106425	protein_coding
ENSG00000140992	ENST00000471311	0.0207957	1	PDPK1-209	PDPK1	#N/A	protein_coding_CDS_not_defined
ENSG00000157045	ENST00000566542	0.0439415	1	NTAN1-205	NTAN1	0.664866	retained_intron
ENSG00000157045	ENST00000622833	0.0439415	1	NTAN1-211	NTAN1	0.595328	protein_coding
ENSG00000157045	ENST00000287706	0.0439415	1	NTAN1-201	NTAN1	0.817851	protein_coding
ENSG00000157045	ENST00000568738	0.0439415	0.0289646	NTAN1-209	NTAN1	#N/A	nonsense_mediated_decay
ENSG00000157045	ENST00000567030	0.0439415	1	NTAN1-206	NTAN1	0.665694	retained_intron
ENSG00000122257	ENST00000567686	0.031408	0.00382045	RBBP6-209	RBBP6	-0.280544	protein_coding
ENSG00000122257	ENST00000568015	0.031408	1	RBBP6-210	RBBP6	0.371881	protein_coding
ENSG00000122257	ENST00000319715	0.031408	1	RBBP6-201	RBBP6	0.539028	protein_coding
ENSG00000122257	ENST00000562683	0.031408	1	RBBP6-206	RBBP6	-0.207156	protein_coding
ENSG00000087253	ENST00000262134	0.0439415	1	LPCAT2-201	LPCAT2	0.228021	protein_coding
ENSG00000087253	ENST00000564084	0.0439415	1	LPCAT2-204	LPCAT2	0.760996	protein_coding
ENSG00000087253	ENST00000563095	0.0439415	1	LPCAT2-203	LPCAT2	0.699758	retained_intron
ENSG00000087253	ENST00000562299	0.0439415	0.0111503	LPCAT2-202	LPCAT2	1.00273	retained_intron
ENSG00000102900	ENST00000569842	0.0388553	1	NUP93-220	NUP93	0.250618	protein_coding
ENSG00000102900	ENST00000568656	0.0388553	0.301688	NUP93-217	NUP93	#N/A	protein_coding
ENSG00000102900	ENST00000564278	0.0388553	1	NUP93-209	NUP93	0.52903	retained_intron
ENSG00000102900	ENST00000563465	0.0388553	0.035347	NUP93-206	NUP93	#N/A	retained_intron
ENSG00000103005	ENST00000561743	0.0191256	1	USB1-205	USB1	-0.269638	protein_coding
ENSG00000103005	ENST00000423271	0.0191256	1	USB1-202	USB1	0.480654	protein_coding
ENSG00000103005	ENST00000219281	0.0191256	0.00446416	USB1-201	USB1	-1.13548	protein_coding
ENSG00000103005	ENST00000563149	0.0191256	1	USB1-207	USB1	0.183268	protein_coding
ENSG00000103005	ENST00000566082	0.0191256	1	USB1-212	USB1	0.528736	retained_intron
ENSG00000141002	ENST00000263346	0.00138565	1	TCF25-201	TCF25	0.208195	protein_coding
ENSG00000141002	ENST00000614813	0.00138565	1	TCF25-225	TCF25	0.625974	protein_coding
ENSG00000141002	ENST00000565196	0.00138565	1	TCF25-214	TCF25	0.19873	protein_coding
ENSG00000141002	ENST00000565404	0.00138565	1	TCF25-215	TCF25	0.913589	protein_coding
ENSG00000141002	ENST00000566751	0.00138565	2.30576e-05	TCF25-219	TCF25	#N/A	protein_coding_CDS_not_defined
ENSG00000167703	ENST00000301335	0.0298201	0.17387	SLC43A2-201	SLC43A2	-0.134773	protein_coding
ENSG00000167703	ENST00000571650	0.0298201	1	SLC43A2-204	SLC43A2	-0.692017	protein_coding
ENSG00000167703	ENST00000412517	0.0298201	1	SLC43A2-202	SLC43A2	-1.04966	protein_coding
ENSG00000167703	ENST00000576769	0.0298201	1	SLC43A2-212	SLC43A2	-0.011884	retained_intron
ENSG00000167703	ENST00000572801	0.0298201	0.00941957	SLC43A2-206	SLC43A2	-1.17896	nonsense_mediated_decay
ENSG00000185722	ENST00000341657	0.0433759	1	ANKFY1-201	ANKFY1	-0.0119243	protein_coding
ENSG00000185722	ENST00000574367	0.0433759	1	ANKFY1-209	ANKFY1	-0.202208	protein_coding
ENSG00000185722	ENST00000572412	0.0433759	1	ANKFY1-205	ANKFY1	0.196816	nonsense_mediated_decay
ENSG00000185722	ENST00000575298	0.0433759	1	ANKFY1-211	ANKFY1	#N/A	nonsense_mediated_decay
ENSG00000185722	ENST00000573722	0.0433759	1	ANKFY1-208	ANKFY1	0.5177	protein_coding_CDS_not_defined
ENSG00000185722	ENST00000570934	0.0433759	1	ANKFY1-203	ANKFY1	0.81605	retained_intron
ENSG00000185722	ENST00000573250	0.0433759	0.0618618	ANKFY1-207	ANKFY1	0.380634	retained_intron
ENSG00000109103	ENST00000484980	0.0439415	1	UNC119-205	UNC119	-0.624263	protein_coding
ENSG00000109103	ENST00000335765	0.0439415	0.00649944	UNC119-202	UNC119	0.676485	protein_coding
ENSG00000109103	ENST00000301032	0.0439415	0.73929	UNC119-201	UNC119	-0.47224	protein_coding
ENSG00000109103	ENST00000581945	0.0439415	1	UNC119-208	UNC119	-0.239178	protein_coding
ENSG00000092871	ENST00000394597	0.0444283	0.184103	RFFL-202	RFFL	0.645003	protein_coding
ENSG00000092871	ENST00000584655	0.0444283	1	RFFL-212	RFFL	-0.494532	protein_coding
ENSG00000092871	ENST00000415395	0.0444283	1	RFFL-205	RFFL	-0.320371	protein_coding
ENSG00000092871	ENST00000581039	0.0444283	0.365645	RFFL-208	RFFL	-0.0316614	protein_coding
ENSG00000092871	ENST00000582308	0.0444283	1	RFFL-210	RFFL	#N/A	protein_coding
ENSG00000092871	ENST00000581265	0.0444283	1	RFFL-209	RFFL	-0.0785778	nonsense_mediated_decay
ENSG00000275023	ENST00000621332	0.031408	1	MLLT6-211	MLLT6	0.108964	protein_coding
ENSG00000275023	ENST00000611305	0.031408	1	MLLT6-201	MLLT6	0.409312	protein_coding_CDS_not_defined
ENSG00000275023	ENST00000614769	0.031408	1	MLLT6-203	MLLT6	0.471292	retained_intron
ENSG00000275023	ENST00000618652	0.031408	0.233924	MLLT6-207	MLLT6	-0.103294	retained_intron
ENSG00000275023	ENST00000615858	0.031408	1	MLLT6-206	MLLT6	0.0414406	protein_coding
ENSG00000275023	ENST00000612066	0.031408	0.0134344	MLLT6-202	MLLT6	1.49589	retained_intron
ENSG00000131467	ENST00000590720	0.0346122	1	PSME3-210	PSME3	0.166956	protein_coding
ENSG00000131467	ENST00000441946	0.0346122	1	PSME3-202	PSME3	0.148617	protein_coding
ENSG00000131467	ENST00000543428	0.0346122	1	PSME3-204	PSME3	-0.0514245	nonsense_mediated_decay
ENSG00000131467	ENST00000592169	0.0346122	1	PSME3-213	PSME3	#N/A	protein_coding
ENSG00000131467	ENST00000593111	0.0346122	0.00177891	PSME3-216	PSME3	-0.143822	retained_intron
ENSG00000225190	ENST00000579197	0.0444018	0.286612	PLEKHM1-204	PLEKHM1	-0.658158	nonsense_mediated_decay
ENSG00000225190	ENST00000581448	0.0444018	1	PLEKHM1-207	PLEKHM1	-0.716201	nonsense_mediated_decay
ENSG00000225190	ENST00000700128	0.0444018	1	PLEKHM1-222	PLEKHM1	0.0973208	protein_coding
ENSG00000225190	ENST00000700130	0.0444018	1	PLEKHM1-224	PLEKHM1	0.235378	nonsense_mediated_decay
ENSG00000225190	ENST00000584420	0.0444018	1	PLEKHM1-210	PLEKHM1	0.293329	protein_coding
ENSG00000225190	ENST00000700133	0.0444018	1	PLEKHM1-227	PLEKHM1	0.256661	retained_intron
ENSG00000136436	ENST00000448105	7.65374e-05	1	CALCOCO2-204	CALCOCO2	0.075145	protein_coding
ENSG00000136436	ENST00000513119	7.65374e-05	0.0528247	CALCOCO2-221	CALCOCO2	-0.346519	protein_coding
ENSG00000136436	ENST00000258947	7.65374e-05	1	CALCOCO2-201	CALCOCO2	0.212278	protein_coding
ENSG00000136436	ENST00000505071	7.65374e-05	6.92579e-05	CALCOCO2-207	CALCOCO2	0.0855773	protein_coding
ENSG00000129667	ENST00000590168	0.00935791	1	RHBDF2-207	RHBDF2	-0.320044	retained_intron
ENSG00000129667	ENST00000674875	0.00935791	1	RHBDF2-219	RHBDF2	-0.0290482	retained_intron
ENSG00000129667	ENST00000591879	0.00935791	0.282794	RHBDF2-214	RHBDF2	0.844669	protein_coding
ENSG00000129667	ENST00000590322	0.00935791	1	RHBDF2-209	RHBDF2	-0.24145	protein_coding
ENSG00000129667	ENST00000591255	0.00935791	0.0135982	RHBDF2-211	RHBDF2	#N/A	protein_coding
ENSG00000163597	ENST00000661348	0.0439415	0.340961	SNHG16-210	SNHG16	0.219626	lncRNA
ENSG00000163597	ENST00000670737	0.0439415	1	SNHG16-213	SNHG16	0.286183	lncRNA
ENSG00000163597	ENST00000686755	0.0439415	0.00194822	SNHG16-214	SNHG16	-0.666835	lncRNA
ENSG00000141574	ENST00000269389	0.0487636	1	SECTM1-201	SECTM1	0.0176676	protein_coding
ENSG00000141574	ENST00000580437	0.0487636	1	SECTM1-202	SECTM1	0.234263	protein_coding
ENSG00000141574	ENST00000581864	0.0487636	0.752212	SECTM1-204	SECTM1	-0.814992	nonsense_mediated_decay
ENSG00000141574	ENST00000583093	0.0487636	0.0616943	SECTM1-208	SECTM1	-0.717832	protein_coding
ENSG00000011304	ENST00000627714	0.0196177	1	PTBP1-219	PTBP1	-0.217591	protein_coding
ENSG00000011304	ENST00000590887	0.0196177	1	PTBP1-215	PTBP1	0.135542	retained_intron
ENSG00000011304	ENST00000349038	0.0196177	1	PTBP1-201	PTBP1	0.418258	protein_coding
ENSG00000011304	ENST00000586481	0.0196177	1	PTBP1-209	PTBP1	0.153074	protein_coding
ENSG00000011304	ENST00000677717	0.0196177	1	PTBP1-223	PTBP1	0.388669	retained_intron
ENSG00000011304	ENST00000587191	0.0196177	0.000343609	PTBP1-212	PTBP1	#N/A	protein_coding
ENSG00000180448	ENST00000313093	0.0200316	1	ARHGAP45-201	ARHGAP45	0.363171	protein_coding
ENSG00000180448	ENST00000587602	0.0200316	1	ARHGAP45-209	ARHGAP45	-0.244644	nonsense_mediated_decay
ENSG00000180448	ENST00000543365	0.0200316	1	ARHGAP45-203	ARHGAP45	-0.345985	protein_coding
ENSG00000180448	ENST00000586033	0.0200316	1	ARHGAP45-204	ARHGAP45	0.062612	retained_intron
ENSG00000180448	ENST00000590577	0.0200316	1	ARHGAP45-212	ARHGAP45	-0.0247613	protein_coding
ENSG00000180448	ENST00000592297	0.0200316	1	ARHGAP45-215	ARHGAP45	-0.527698	retained_intron
ENSG00000180448	ENST00000591169	0.0200316	0.0223723	ARHGAP45-213	ARHGAP45	0.408433	nonsense_mediated_decay
ENSG00000125730	ENST00000245907	0.0401841	0.636207	C3-201	C3	-0.458618	protein_coding
ENSG00000125730	ENST00000601475	0.0401841	0.202269	C3-216	C3	#N/A	retained_intron
ENSG00000125730	ENST00000600744	0.0401841	0.00803789	C3-213	C3	1.16365	protein_coding
ENSG00000123146	ENST00000587728	0.0114478	0.000635321	ADGRE5-209	ADGRE5	1.0554	protein_coding_CDS_not_defined
ENSG00000123146	ENST00000358600	0.0114478	1	ADGRE5-203	ADGRE5	-0.340482	protein_coding
ENSG00000123146	ENST00000357355	0.0114478	1	ADGRE5-202	ADGRE5	-0.0965942	protein_coding
ENSG00000130755	ENST00000601387	0.026477	0	GMFG-210	GMFG	0.206961	protein_coding
ENSG00000130755	ENST00000597595	0.026477	0	GMFG-206	GMFG	1.12684	protein_coding
ENSG00000105323	ENST00000595018	0.045175	0.04794	HNRNPUL1-207	HNRNPUL1	0.953657	protein_coding
ENSG00000105323	ENST00000599719	0.045175	1	HNRNPUL1-214	HNRNPUL1	-0.377033	protein_coding
ENSG00000105323	ENST00000392006	0.045175	1	HNRNPUL1-204	HNRNPUL1	-0.126972	protein_coding
ENSG00000105323	ENST00000593587	0.045175	1	HNRNPUL1-205	HNRNPUL1	-0.330073	protein_coding
ENSG00000105323	ENST00000595336	0.045175	1	HNRNPUL1-209	HNRNPUL1	0.210786	protein_coding
ENSG00000105323	ENST00000599614	0.045175	0.521066	HNRNPUL1-213	HNRNPUL1	-0.544719	protein_coding
ENSG00000126457	ENST00000527382	0.0203956	0.027393	PRMT1-207	PRMT1	#N/A	protein_coding
ENSG00000126457	ENST00000391851	0.0203956	1	PRMT1-201	PRMT1	0.753951	protein_coding
ENSG00000126457	ENST00000454376	0.0203956	0.0833148	PRMT1-202	PRMT1	0.851189	protein_coding
ENSG00000104973	ENST00000593636	0.0132782	0.978682	MED25-204	MED25	0.532647	retained_intron
ENSG00000104973	ENST00000593767	0.0132782	1	MED25-205	MED25	-0.0965302	protein_coding
ENSG00000104973	ENST00000595185	0.0132782	0.00158854	MED25-207	MED25	#N/A	protein_coding
ENSG00000104973	ENST00000594998	0.0132782	1	MED25-206	MED25	0.506546	retained_intron
ENSG00000170889	ENST00000626547	0.0467351	0.0368967	RPS9-213	RPS9	0.00074201	protein_coding
ENSG00000170889	ENST00000302907	0.0467351	0.182033	RPS9-201	RPS9	0.835776	protein_coding
ENSG00000170889	ENST00000436445	0.0467351	1	RPS9-206	RPS9	0.557254	nonsense_mediated_decay
ENSG00000170889	ENST00000445961	0.0467351	1	RPS9-208	RPS9	-0.017804	nonsense_mediated_decay
ENSG00000130726	ENST00000594806	0.00935791	1	TRIM28-204	TRIM28	0.372649	protein_coding
ENSG00000130726	ENST00000597968	0.00935791	1	TRIM28-211	TRIM28	0.611991	protein_coding
ENSG00000130726	ENST00000597618	0.00935791	1	TRIM28-210	TRIM28	0.14294	retained_intron
ENSG00000130726	ENST00000597172	0.00935791	0.0117794	TRIM28-208	TRIM28	0.450929	retained_intron
ENSG00000130726	ENST00000601150	0.00935791	1	TRIM28-215	TRIM28	0.0429604	retained_intron
ENSG00000130726	ENST00000597995	0.00935791	0.966689	TRIM28-212	TRIM28	0.196822	retained_intron
ENSG00000130726	ENST00000597136	0.00935791	1	TRIM28-207	TRIM28	0.458718	protein_coding
ENSG00000131051	ENST00000444878	0.0200316	0.00211618	RBM39-216	RBM39	0.716412	nonsense_mediated_decay
ENSG00000131051	ENST00000494274	0.0200316	0.455317	RBM39-239	RBM39	0.841449	protein_coding_CDS_not_defined
ENSG00000131051	ENST00000374038	0.0200316	1	RBM39-204	RBM39	1.01622	protein_coding
ENSG00000131051	ENST00000434927	0.0200316	1	RBM39-214	RBM39	1.72884	protein_coding
ENSG00000087460	ENST00000306090	0.0439415	0.0998688	GNAS-202	GNAS	-0.352268	protein_coding
ENSG00000087460	ENST00000488546	0.0439415	0.0293272	GNAS-246	GNAS	0.0221673	protein_coding
ENSG00000087460	ENST00000371095	0.0439415	1	GNAS-211	GNAS	0.532012	protein_coding
ENSG00000087460	ENST00000656419	0.0439415	1	GNAS-257	GNAS	0.359545	protein_coding
ENSG00000101166	ENST00000355937	0.0202234	1	PRELID3B-201	PRELID3B	0.711252	protein_coding
ENSG00000101166	ENST00000371033	0.0202234	0.391696	PRELID3B-202	PRELID3B	0.8759	protein_coding
ENSG00000101166	ENST00000463057	0.0202234	0.0552945	PRELID3B-203	PRELID3B	0.251	nonsense_mediated_decay
ENSG00000101166	ENST00000466051	0.0202234	1	PRELID3B-204	PRELID3B	0.646066	retained_intron
ENSG00000157601	ENST00000424365	0.0268917	0.0700111	MX1-207	MX1	-0.742903	protein_coding
ENSG00000157601	ENST00000417963	0.0268917	1	MX1-205	MX1	0.0239397	protein_coding
ENSG00000157601	ENST00000398598	0.0268917	1	MX1-202	MX1	0.0525703	protein_coding
ENSG00000157601	ENST00000679528	0.0268917	1	MX1-221	MX1	-0.0997475	retained_intron
ENSG00000157601	ENST00000679408	0.0268917	1	MX1-218	MX1	-0.382518	protein_coding
ENSG00000157601	ENST00000619682	0.0268917	0.184393	MX1-216	MX1	-1.52445	protein_coding
ENSG00000100083	ENST00000489772	0.0439415	1	GGA1-222	GGA1	0.0304004	retained_intron
ENSG00000100083	ENST00000343632	0.0439415	1	GGA1-203	GGA1	-0.643307	protein_coding
ENSG00000100083	ENST00000325180	0.0439415	1	GGA1-201	GGA1	-0.617887	protein_coding
ENSG00000100083	ENST00000326597	0.0439415	0.00637271	GGA1-202	GGA1	0.844946	protein_coding
ENSG00000100083	ENST00000475445	0.0439415	1	GGA1-218	GGA1	0.143795	retained_intron
ENSG00000005889	ENST00000428571	0.00991832	1	ZFX-206	ZFX	0.0135814	protein_coding
ENSG00000005889	ENST00000379188	0.00991832	1	ZFX-204	ZFX	0.360896	protein_coding
ENSG00000005889	ENST00000379177	0.00991832	0.750594	ZFX-203	ZFX	-0.542581	protein_coding
ENSG00000005889	ENST00000459724	0.00991832	0.0638279	ZFX-207	ZFX	#N/A	protein_coding_CDS_not_defined
ENSG00000005889	ENST00000338565	0.00991832	1	ZFX-202	ZFX	-0.145854	protein_coding
ENSG00000124486	ENST00000703987	0.000297517	1	USP9X-210	USP9X	0.299099	protein_coding
ENSG00000124486	ENST00000704650	0.000297517	0.552798	USP9X-212	USP9X	-0.294565	protein_coding
ENSG00000124486	ENST00000704653	0.000297517	1	USP9X-215	USP9X	0.547531	nonsense_mediated_decay
ENSG00000124486	ENST00000704654	0.000297517	4.38497e-06	USP9X-216	USP9X	1.58084	protein_coding

## Sheet: 6b
Supplementary File 6b: Differential Transcript Usage pattern between severity comparison Severe vs Moderate
geneID	txID	gene	transcript	gene symbol	transcript symbol	log2FC	biotype
ENSG00000049245	ENST00000487194	0.0012483	2.35141e-05	VAMP3	VAMP3-203	-1.34706	retained_intron
ENSG00000136436	ENST00000513119	0.00132066	0.00813194	CALCOCO2	CALCOCO2-221	-1.11162	protein_coding
ENSG00000164924	ENST00000521309	0.00260441	1	YWHAZ	YWHAZ-216	-1.08131	protein_coding
ENSG00000196843	ENST00000497920	0.00948267	1	ARID5A	ARID5A-206	-1.01375	retained_intron
ENSG00000135148	ENST00000412615	0.0304595	1	TRAFD1	TRAFD1-202	-0.980312	protein_coding
ENSG00000119655	ENST00000555592	0.00487631	0	NPC2	NPC2-206	-0.793116	protein_coding
ENSG00000135148	ENST00000552896	0.0304595	0.171078	TRAFD1	TRAFD1-209	-0.764925	protein_coding
ENSG00000266094	ENST00000605653	0.0346318	0.00528833	RASSF5	RASSF5-208	-0.757791	retained_intron
ENSG00000173575	ENST00000627460	8.15974e-06	0.000990229	CHD2	CHD2-211	-0.730952	nonsense_mediated_decay
ENSG00000196843	ENST00000357485	0.00948267	0.0101923	ARID5A	ARID5A-201	-0.71075	protein_coding
ENSG00000122257	ENST00000568015	0.0224043	0.0188809	RBBP6	RBBP6-210	-0.642555	protein_coding
ENSG00000160633	ENST00000588852	0.00132066	7.18891e-05	SAFB	SAFB-205	-0.62221	protein_coding
ENSG00000173575	ENST00000629136	8.15974e-06	0.341544	CHD2	CHD2-217	-0.558046	protein_coding_CDS_not_defined
ENSG00000173575	ENST00000394196	8.15974e-06	1	CHD2	CHD2-201	-0.528992	protein_coding
ENSG00000164924	ENST00000395951	0.00260441	1	YWHAZ	YWHAZ-203	-0.525114	protein_coding
ENSG00000164924	ENST00000395953	0.00260441	1	YWHAZ	YWHAZ-204	-0.44139	protein_coding
ENSG00000136436	ENST00000448105	0.00132066	1	CALCOCO2	CALCOCO2-204	-0.418844	protein_coding
ENSG00000160633	ENST00000592224	0.00132066	1	SAFB	SAFB-211	-0.409803	protein_coding
ENSG00000136436	ENST00000508679	0.00132066	1	CALCOCO2	CALCOCO2-211	-0.401073	protein_coding
ENSG00000275023	ENST00000618652	0.0166797	0.517152	MLLT6	MLLT6-207	-0.392934	retained_intron
ENSG00000275023	ENST00000615858	0.0166797	1	MLLT6	MLLT6-206	-0.390239	protein_coding
ENSG00000164924	ENST00000419477	0.00260441	1	YWHAZ	YWHAZ-209	-0.386234	protein_coding
ENSG00000057704	ENST00000551457	0.0304595	1	TMCC3	TMCC3-203	-0.34741	protein_coding
ENSG00000075292	ENST00000464375	0.0224043	0.118739	ZNF638	ZNF638-212	-0.325134	protein_coding
ENSG00000275023	ENST00000621332	0.0166797	1	MLLT6	MLLT6-211	-0.292456	protein_coding
ENSG00000119655	ENST00000555619	0.00487631	0	NPC2	NPC2-207	-0.288773	protein_coding
ENSG00000198945	ENST00000533560	0.0166797	0	L3MBTL3	L3MBTL3-208	-0.284218	protein_coding
ENSG00000275023	ENST00000611305	0.0166797	1	MLLT6	MLLT6-201	-0.273288	protein_coding_CDS_not_defined
ENSG00000164924	ENST00000353245	0.00260441	1	YWHAZ	YWHAZ-201	-0.255658	protein_coding
ENSG00000074370	ENST00000397043	0.0346318	1	ATP2A3	ATP2A3-206	-0.229529	protein_coding
ENSG00000057704	ENST00000548918	0.0304595	0.00691035	TMCC3	TMCC3-202	-0.196018	protein_coding
ENSG00000136436	ENST00000258947	0.00132066	1	CALCOCO2	CALCOCO2-201	-0.195396	protein_coding
ENSG00000266094	ENST00000580449	0.0346318	1	RASSF5	RASSF5-204	-0.172212	protein_coding
ENSG00000049245	ENST00000054666	0.0012483	0.376679	VAMP3	VAMP3-201	-0.16558	protein_coding
ENSG00000196843	ENST00000412735	0.00948267	1	ARID5A	ARID5A-202	-0.147973	nonsense_mediated_decay
ENSG00000275023	ENST00000614769	0.0166797	1	MLLT6	MLLT6-203	-0.132114	retained_intron
ENSG00000164924	ENST00000437293	0.00260441	1	YWHAZ	YWHAZ-210	-0.129723	protein_coding
ENSG00000136436	ENST00000505071	0.00132066	1	CALCOCO2	CALCOCO2-207	-0.125935	protein_coding
ENSG00000074370	ENST00000397041	0.0346318	1	ATP2A3	ATP2A3-205	-0.121024	protein_coding
ENSG00000266094	ENST00000577571	0.0346318	1	RASSF5	RASSF5-201	-0.102832	protein_coding
ENSG00000122257	ENST00000319715	0.0224043	1	RBBP6	RBBP6-201	-0.0823831	protein_coding
ENSG00000075292	ENST00000437658	0.0224043	1	ZNF638	ZNF638-206	-0.0279012	protein_coding
ENSG00000122257	ENST00000567686	0.0224043	1	RBBP6	RBBP6-209	0.0326009	protein_coding
ENSG00000057704	ENST00000261226	0.0304595	1	TMCC3	TMCC3-201	0.0745665	protein_coding
ENSG00000196843	ENST00000454558	0.00948267	1	ARID5A	ARID5A-203	0.0936325	protein_coding
ENSG00000160633	ENST00000586934	0.00132066	1	SAFB	SAFB-204	0.190409	protein_coding_CDS_not_defined
ENSG00000075292	ENST00000475743	0.0224043	1	ZNF638	ZNF638-216	0.19552	protein_coding
ENSG00000160633	ENST00000292123	0.00132066	1	SAFB	SAFB-201	0.204863	protein_coding
ENSG00000075292	ENST00000494621	0.0224043	0.17091	ZNF638	ZNF638-226	0.206721	protein_coding
ENSG00000135148	ENST00000550051	0.0304595	0.634775	TRAFD1	TRAFD1-207	0.212484	retained_intron
ENSG00000049245	ENST00000470357	0.0012483	0.6411	VAMP3	VAMP3-202	0.288969	protein_coding
ENSG00000173575	ENST00000630016	8.15974e-06	1	CHD2	CHD2-219	0.310625	nonsense_mediated_decay
ENSG00000173575	ENST00000625463	8.15974e-06	0.177301	CHD2	CHD2-204	0.320707	protein_coding
ENSG00000196843	ENST00000470579	0.00948267	1	ARID5A	ARID5A-205	0.332585	retained_intron
ENSG00000164924	ENST00000522542	0.00260441	0.0562064	YWHAZ	YWHAZ-219	0.352042	protein_coding
ENSG00000075292	ENST00000264447	0.0224043	1	ZNF638	ZNF638-201	0.370907	protein_coding
ENSG00000075292	ENST00000410075	0.0224043	1	ZNF638	ZNF638-204	0.37832	protein_coding
ENSG00000160633	ENST00000592707	0.00132066	1	SAFB	SAFB-214	0.386243	retained_intron
ENSG00000074370	ENST00000576957	0.0346318	1	ATP2A3	ATP2A3-215	0.485358	retained_intron
ENSG00000122257	ENST00000562683	0.0224043	1	RBBP6	RBBP6-206	0.550253	protein_coding
ENSG00000074370	ENST00000572694	0.0346318	0.946555	ATP2A3	ATP2A3-212	1.00501	retained_intron
ENSG00000275023	ENST00000612066	0.0166797	0.195643	MLLT6	MLLT6-202	1.42213	retained_intron
ENSG00000198945	ENST00000531313	0.0166797	0	L3MBTL3	L3MBTL3-207	#N/A	retained_intron
ENSG00000075292	ENST00000472758	0.0224043	1	ZNF638	ZNF638-215	#N/A	retained_intron
ENSG00000074370	ENST00000574202	0.0346318	0.562014	ATP2A3	ATP2A3-213	#N/A	retained_intron
ENSG00000160633	ENST00000586281	0.00132066	1	SAFB	SAFB-203	#N/A	retained_intron

## Sheet: 6c
Supplementary File 6c: Differential Transcript Usage pattern between severity comparison Moderate vs Mild
geneID	txID	gene	transcript	gene symbol	transcript symbol	log2FC	biotype
ENSG00000010810	ENST00000229471	0.0430075	1	FYN	FYN-201	0.574834	protein_coding
ENSG00000010810	ENST00000368667	0.0430075	1	FYN	FYN-203	0.774318	protein_coding
ENSG00000010810	ENST00000368678	0.0430075	1	FYN	FYN-204	0.291995	protein_coding
ENSG00000010810	ENST00000467921	0.0430075	1	FYN	FYN-209	0.699674	retained_intron
ENSG00000010810	ENST00000484067	0.0430075	1	FYN	FYN-212	0.195025	protein_coding
ENSG00000010810	ENST00000495935	0.0430075	1	FYN	FYN-216	0.291108	retained_intron
ENSG00000010810	ENST00000517419	0.0430075	0.0466312	FYN	FYN-218	0.659425	protein_coding
ENSG00000023445	ENST00000263464	0.019383	1	BIRC3	BIRC3-201	0.15048	protein_coding
ENSG00000023445	ENST00000526421	0.019383	0.023627	BIRC3	BIRC3-202	-0.720917	protein_coding
ENSG00000023445	ENST00000527309	0.019383	1	BIRC3	BIRC3-203	-0.142024	protein_coding
ENSG00000023445	ENST00000532808	0.019383	0.260862	BIRC3	BIRC3-206	0.227171	protein_coding
ENSG00000035681	ENST00000038176	0.0143744	1	NSMAF	NSMAF-201	-0.576378	protein_coding
ENSG00000035681	ENST00000519174	0.0143744	1	NSMAF	NSMAF-207	-0.762237	retained_intron
ENSG00000035681	ENST00000521712	0.0143744	1	NSMAF	NSMAF-211	-0.511447	retained_intron
ENSG00000035681	ENST00000521972	0.0143744	1	NSMAF	NSMAF-212	-0.453051	retained_intron
ENSG00000035681	ENST00000523106	0.0143744	0.0105276	NSMAF	NSMAF-214	#N/A	retained_intron
ENSG00000035681	ENST00000523177	0.0143744	1	NSMAF	NSMAF-215	-0.806392	protein_coding_CDS_not_defined
ENSG00000035681	ENST00000524148	0.0143744	1	NSMAF	NSMAF-217	-0.50116	retained_intron
ENSG00000048649	ENST00000480887	0.046626	1	RSF1	RSF1-204	0.0511044	protein_coding
ENSG00000048649	ENST00000526324	0.046626	1	RSF1	RSF1-205	-0.259595	protein_coding
ENSG00000048649	ENST00000528095	0.046626	1	RSF1	RSF1-206	-0.321073	protein_coding
ENSG00000048649	ENST00000531026	0.046626	1	RSF1	RSF1-209	-0.399581	protein_coding
ENSG00000048649	ENST00000531768	0.046626	0.0112122	RSF1	RSF1-210	-0.305059	retained_intron
ENSG00000048649	ENST00000532556	0.046626	1	RSF1	RSF1-211	-0.232958	protein_coding
ENSG00000051128	ENST00000392351	0.0223049	1	HOMER3	HOMER3-202	-0.457928	protein_coding
ENSG00000051128	ENST00000596482	0.0223049	0.515852	HOMER3	HOMER3-209	-0.602257	protein_coding
ENSG00000051128	ENST00000600077	0.0223049	0.0161768	HOMER3	HOMER3-212	#N/A	protein_coding
ENSG00000054219	ENST00000263636	0.00865842	1	LY75	LY75-201	-0.124285	protein_coding
ENSG00000054219	ENST00000471164	0.00865842	0.0109113	LY75	LY75-202	#N/A	protein_coding_CDS_not_defined
ENSG00000054219	ENST00000484559	0.00865842	1	LY75	LY75-203	-0.605384	retained_intron
ENSG00000054219	ENST00000492955	0.00865842	1	LY75	LY75-204	0.0725631	protein_coding_CDS_not_defined
ENSG00000054983	ENST00000261304	0.019383	1	GALC	GALC-201	-0.744032	protein_coding
ENSG00000054983	ENST00000393569	0.019383	1	GALC	GALC-203	-0.355232	protein_coding
ENSG00000054983	ENST00000477716	0.019383	1	GALC	GALC-205	#N/A	retained_intron
ENSG00000054983	ENST00000544807	0.019383	1	GALC	GALC-206	-0.481792	protein_coding
ENSG00000054983	ENST00000555179	0.019383	1	GALC	GALC-210	-0.22785	nonsense_mediated_decay
ENSG00000054983	ENST00000556261	0.019383	0.259529	GALC	GALC-212	#N/A	protein_coding_CDS_not_defined
ENSG00000054983	ENST00000557520	0.019383	1	GALC	GALC-215	#N/A	protein_coding_CDS_not_defined
ENSG00000054983	ENST00000622264	0.019383	0.00129981	GALC	GALC-216	-0.932265	protein_coding
ENSG00000055163	ENST00000435847	0.00411542	1	CYFIP2	CYFIP2-201	-0.167299	protein_coding
ENSG00000055163	ENST00000518511	0.00411542	1	CYFIP2	CYFIP2-203	-0.601709	retained_intron
ENSG00000055163	ENST00000520942	0.00411542	1	CYFIP2	CYFIP2-207	-0.54705	retained_intron
ENSG00000055163	ENST00000618329	0.00411542	1	CYFIP2	CYFIP2-221	-0.261649	protein_coding
ENSG00000055163	ENST00000620254	0.00411542	0.00161306	CYFIP2	CYFIP2-222	0.577379	protein_coding
ENSG00000055163	ENST00000622696	0.00411542	1	CYFIP2	CYFIP2-224	-0.321223	retained_intron
ENSG00000059804	ENST00000075120	0.00917323	1	SLC2A3	SLC2A3-201	-1.11537	protein_coding
ENSG00000059804	ENST00000469295	0.00917323	1	SLC2A3	SLC2A3-202	-0.345704	retained_intron
ENSG00000059804	ENST00000544291	0.00917323	0.00134205	SLC2A3	SLC2A3-210	-1.34246	protein_coding
ENSG00000067992	ENST00000379162	0.0362598	1	PDK3	PDK3-201	-0.769607	protein_coding
ENSG00000067992	ENST00000568479	0.0362598	0.00799247	PDK3	PDK3-203	0.0177204	protein_coding
ENSG00000067992	ENST00000688031	0.0362598	1	PDK3	PDK3-205	-0.640579	retained_intron
ENSG00000068305	ENST00000557942	0.0307755	1	MEF2A	MEF2A-205	-0.600526	protein_coding
ENSG00000068305	ENST00000558049	0.0307755	1	MEF2A	MEF2A-206	-0.26478	protein_coding
ENSG00000068305	ENST00000558983	0.0307755	1	MEF2A	MEF2A-209	-0.38782	retained_intron
ENSG00000068305	ENST00000561125	0.0307755	1	MEF2A	MEF2A-213	0.00678542	retained_intron
ENSG00000068305	ENST00000685785	0.0307755	1	MEF2A	MEF2A-214	-0.666369	protein_coding
ENSG00000068305	ENST00000691492	0.0307755	1	MEF2A	MEF2A-217	-0.539654	protein_coding
ENSG00000070756	ENST00000517403	0.0139793	0.000608937	PABPC1	PABPC1-202	1.08694	protein_coding
ENSG00000070756	ENST00000519004	0.0139793	1	PABPC1	PABPC1-208	0.150298	protein_coding
ENSG00000070756	ENST00000519596	0.0139793	1	PABPC1	PABPC1-211	-0.289294	protein_coding_CDS_not_defined
ENSG00000070756	ENST00000523636	0.0139793	1	PABPC1	PABPC1-223	0.106202	nonsense_mediated_decay
ENSG00000070756	ENST00000610907	0.0139793	1	PABPC1	PABPC1-224	0.0634183	protein_coding
ENSG00000072135	ENST00000175756	0.0430075	1	PTPN18	PTPN18-201	-0.766885	protein_coding
ENSG00000072135	ENST00000462321	0.0430075	0.858288	PTPN18	PTPN18-207	-0.134418	retained_intron
ENSG00000072135	ENST00000481492	0.0430075	0.0145313	PTPN18	PTPN18-211	-0.912765	retained_intron
ENSG00000072135	ENST00000483617	0.0430075	1	PTPN18	PTPN18-212	#N/A	retained_intron
ENSG00000082641	ENST00000357480	0.00697025	1	NFE2L1	NFE2L1-201	-0.163596	protein_coding
ENSG00000082641	ENST00000579889	0.00697025	0.00806151	NFE2L1	NFE2L1-209	#N/A	protein_coding
ENSG00000082641	ENST00000583060	0.00697025	0.572494	NFE2L1	NFE2L1-216	#N/A	protein_coding_CDS_not_defined
ENSG00000083642	ENST00000315596	0.0246781	1	PDS5B	PDS5B-201	-0.278891	protein_coding
ENSG00000083642	ENST00000447833	0.0246781	0.0189729	PDS5B	PDS5B-202	0.0708566	protein_coding
ENSG00000083642	ENST00000450460	0.0246781	0.0114113	PDS5B	PDS5B-203	-0.50283	nonsense_mediated_decay
ENSG00000085224	ENST00000395603	0.0467948	1	ATRX	ATRX-202	-0.287288	protein_coding
ENSG00000085224	ENST00000622960	0.0467948	1	ATRX	ATRX-208	#N/A	protein_coding
ENSG00000085224	ENST00000624032	0.0467948	1	ATRX	ATRX-213	0.0360805	protein_coding
ENSG00000085224	ENST00000624766	0.0467948	0.00210118	ATRX	ATRX-217	0.271791	retained_intron
ENSG00000085224	ENST00000625063	0.0467948	1	ATRX	ATRX-218	#N/A	protein_coding
ENSG00000095787	ENST00000347934	0.046626	1	WAC	WAC-202	-0.295795	protein_coding
ENSG00000095787	ENST00000424454	0.046626	0.0628454	WAC	WAC-208	-0.0641474	nonsense_mediated_decay
ENSG00000095787	ENST00000651885	0.046626	0.574531	WAC	WAC-222	-0.459122	protein_coding
ENSG00000095787	ENST00000681112	0.046626	1	WAC	WAC-227	-0.25114	nonsense_mediated_decay
ENSG00000100325	ENST00000307790	0.0226415	0.00282386	ASCC2	ASCC2-201	-0.461682	protein_coding
ENSG00000100325	ENST00000397771	0.0226415	1	ASCC2	ASCC2-202	-0.161877	protein_coding
ENSG00000100325	ENST00000411532	0.0226415	1	ASCC2	ASCC2-203	#N/A	protein_coding
ENSG00000100325	ENST00000462454	0.0226415	1	ASCC2	ASCC2-211	#N/A	retained_intron
ENSG00000100325	ENST00000487486	0.0226415	1	ASCC2	ASCC2-219	-0.136814	retained_intron
ENSG00000100354	ENST00000335727	0.0150575	1	TNRC6B	TNRC6B-202	0.191003	protein_coding
ENSG00000100354	ENST00000402203	0.0150575	1	TNRC6B	TNRC6B-203	-0.0471241	protein_coding
ENSG00000100354	ENST00000441751	0.0150575	0.00171044	TNRC6B	TNRC6B-204	-0.324119	protein_coding
ENSG00000100354	ENST00000446273	0.0150575	0.233926	TNRC6B	TNRC6B-205	0.18712	protein_coding
ENSG00000100554	ENST00000216442	0.0218779	1	ATP6V1D	ATP6V1D-201	-1.56543	protein_coding
ENSG00000100554	ENST00000553974	0.0218779	1	ATP6V1D	ATP6V1D-204	-0.89784	protein_coding_CDS_not_defined
ENSG00000100554	ENST00000554087	0.0218779	1	ATP6V1D	ATP6V1D-205	-0.627259	nonsense_mediated_decay
ENSG00000100554	ENST00000554236	0.0218779	1	ATP6V1D	ATP6V1D-206	-0.997999	protein_coding
ENSG00000100554	ENST00000555625	0.0218779	0.0114998	ATP6V1D	ATP6V1D-211	-0.737586	nonsense_mediated_decay
ENSG00000101290	ENST00000379070	0.00501061	1	CDS2	CDS2-201	-0.903327	protein_coding_CDS_not_defined
ENSG00000101290	ENST00000450570	0.00501061	0.000520601	CDS2	CDS2-202	-0.524982	protein_coding
ENSG00000101290	ENST00000460006	0.00501061	1	CDS2	CDS2-203	-0.504403	protein_coding
ENSG00000101290	ENST00000468817	0.00501061	1	CDS2	CDS2-205	-0.560905	protein_coding_CDS_not_defined
ENSG00000101290	ENST00000486875	0.00501061	1	CDS2	CDS2-206	-0.478739	protein_coding_CDS_not_defined
ENSG00000105373	ENST00000246802	0.00225212	1	NOP53	NOP53-201	0.207617	protein_coding
ENSG00000105373	ENST00000594182	0.00225212	0.547832	NOP53	NOP53-202	0.487674	protein_coding
ENSG00000105373	ENST00000594525	0.00225212	0.0243785	NOP53	NOP53-203	1.00909	retained_intron
ENSG00000105373	ENST00000598959	0.00225212	0.337525	NOP53	NOP53-208	0.817517	protein_coding
ENSG00000105373	ENST00000599253	0.00225212	1	NOP53	NOP53-209	0.0318987	protein_coding_CDS_not_defined
ENSG00000105698	ENST00000343550	0.00773513	0.998308	USF2	USF2-202	-0.326694	protein_coding
ENSG00000105698	ENST00000594064	0.00773513	1	USF2	USF2-205	-0.33625	protein_coding
ENSG00000105698	ENST00000596380	0.00773513	1	USF2	USF2-208	0.1052	protein_coding
ENSG00000105698	ENST00000599471	0.00773513	1	USF2	USF2-211	-0.278166	protein_coding
ENSG00000105698	ENST00000599625	0.00773513	0.0356488	USF2	USF2-212	0.0883031	protein_coding
ENSG00000105698	ENST00000607959	0.00773513	1	USF2	USF2-216	-0.120063	retained_intron
ENSG00000107862	ENST00000676927	0.0406582	1	GBF1	GBF1-221	-0.430512	nonsense_mediated_decay
ENSG00000107862	ENST00000677017	0.0406582	1	GBF1	GBF1-226	-0.290421	nonsense_mediated_decay
ENSG00000107862	ENST00000677098	0.0406582	1	GBF1	GBF1-227	-0.417111	nonsense_mediated_decay
ENSG00000107862	ENST00000678767	0.0406582	0.038934	GBF1	GBF1-294	-0.349864	protein_coding_CDS_not_defined
ENSG00000107862	ENST00000678806	0.0406582	1	GBF1	GBF1-295	-0.28572	protein_coding
ENSG00000108344	ENST00000264639	0.049787	0	PSMD3	PSMD3-201	-0.0979979	protein_coding
ENSG00000108344	ENST00000580980	0.049787	0	PSMD3	PSMD3-205	#N/A	retained_intron
ENSG00000109184	ENST00000504113	0.0432213	0	DCUN1D4	DCUN1D4-206	-0.258485	protein_coding_CDS_not_defined
ENSG00000109184	ENST00000505403	0.0432213	0	DCUN1D4	DCUN1D4-209	0.00721085	protein_coding
ENSG00000109381	ENST00000379550	0.00628286	1	ELF2	ELF2-203	-0.561932	protein_coding
ENSG00000109381	ENST00000510408	0.00628286	0.048095	ELF2	ELF2-206	-0.300998	protein_coding
ENSG00000109381	ENST00000511006	0.00628286	0.0401593	ELF2	ELF2-207	-0.968508	retained_intron
ENSG00000109381	ENST00000511184	0.00628286	0.304731	ELF2	ELF2-208	-0.850589	nonsense_mediated_decay
ENSG00000109381	ENST00000512627	0.00628286	1	ELF2	ELF2-209	0.00837646	protein_coding
ENSG00000110768	ENST00000418116	0.0080145	0.00360313	GTF2H1	GTF2H1-202	0.227539	retained_intron
ENSG00000110768	ENST00000453096	0.0080145	1	GTF2H1	GTF2H1-203	-0.324257	protein_coding
ENSG00000110768	ENST00000526461	0.0080145	0.0861178	GTF2H1	GTF2H1-207	#N/A	retained_intron
ENSG00000110768	ENST00000531757	0.0080145	1	GTF2H1	GTF2H1-211	#N/A	protein_coding_CDS_not_defined
ENSG00000111371	ENST00000398637	0.0133808	1	SLC38A1	SLC38A1-201	0.486415	protein_coding
ENSG00000111371	ENST00000546893	0.0133808	1	SLC38A1	SLC38A1-204	0.533665	protein_coding
ENSG00000111371	ENST00000551506	0.0133808	0.00110858	SLC38A1	SLC38A1-209	-0.00875308	protein_coding_CDS_not_defined
ENSG00000111371	ENST00000552197	0.0133808	1	SLC38A1	SLC38A1-210	0.16548	protein_coding
ENSG00000111678	ENST00000229281	0.00773513	6.18577e-05	C12orf57	C12orf57-201	0.544096	protein_coding
ENSG00000111678	ENST00000537087	0.00773513	1	C12orf57	C12orf57-202	-0.0372968	protein_coding
ENSG00000111678	ENST00000540506	0.00773513	1	C12orf57	C12orf57-204	0.283221	protein_coding
ENSG00000111678	ENST00000544681	0.00773513	1	C12orf57	C12orf57-206	-0.208598	protein_coding
ENSG00000115009	ENST00000358813	0.043383	0.459512	CCL20	CCL20-201	#N/A	protein_coding
ENSG00000115009	ENST00000409189	0.043383	1	CCL20	CCL20-202	#N/A	protein_coding
ENSG00000115009	ENST00000646475	0.043383	0.0708021	CCL20	CCL20-205	#N/A	protein_coding
ENSG00000116977	ENST00000341872	0.019383	1	LGALS8	LGALS8-203	-1.0142	protein_coding
ENSG00000116977	ENST00000366584	0.019383	1	LGALS8	LGALS8-206	-0.482437	protein_coding
ENSG00000116977	ENST00000450372	0.019383	1	LGALS8	LGALS8-212	-0.453024	protein_coding
ENSG00000116977	ENST00000527974	0.019383	0.014839	LGALS8	LGALS8-222	-1.27247	protein_coding
ENSG00000116977	ENST00000532826	0.019383	1	LGALS8	LGALS8-228	-0.757775	retained_intron
ENSG00000117523	ENST00000338920	0.0319338	1	PRRC2C	PRRC2C-201	-0.453454	protein_coding
ENSG00000117523	ENST00000367742	0.0319338	1	PRRC2C	PRRC2C-202	0.0525686	protein_coding
ENSG00000117523	ENST00000467601	0.0319338	1	PRRC2C	PRRC2C-205	0.581082	protein_coding_CDS_not_defined
ENSG00000117523	ENST00000476522	0.0319338	1	PRRC2C	PRRC2C-207	-0.0156257	protein_coding_CDS_not_defined
ENSG00000117523	ENST00000480806	0.0319338	1	PRRC2C	PRRC2C-208	-0.0222212	protein_coding_CDS_not_defined
ENSG00000117523	ENST00000492811	0.0319338	1	PRRC2C	PRRC2C-209	-0.129172	protein_coding_CDS_not_defined
ENSG00000117523	ENST00000498596	0.0319338	1	PRRC2C	PRRC2C-211	0.272202	protein_coding
ENSG00000119314	ENST00000343327	0.046626	0.0122877	PTBP3	PTBP3-203	-0.524965	protein_coding
ENSG00000119314	ENST00000374255	0.046626	1	PTBP3	PTBP3-204	-0.29705	protein_coding
ENSG00000119314	ENST00000374257	0.046626	1	PTBP3	PTBP3-205	-0.402388	protein_coding
ENSG00000119950	ENST00000239007	0.00917323	1	MXI1	MXI1-201	-0.519303	protein_coding
ENSG00000119950	ENST00000393134	0.00917323	1	MXI1	MXI1-205	-0.154358	protein_coding
ENSG00000119950	ENST00000453116	0.00917323	1	MXI1	MXI1-207	-0.470181	protein_coding
ENSG00000119950	ENST00000460667	0.00917323	1	MXI1	MXI1-208	-0.0370034	nonsense_mediated_decay
ENSG00000119950	ENST00000650810	0.00917323	1	MXI1	MXI1-214	-0.527188	protein_coding
ENSG00000119950	ENST00000650952	0.00917323	1	MXI1	MXI1-217	0.00129093	protein_coding
ENSG00000119950	ENST00000651516	0.00917323	1	MXI1	MXI1-226	-0.584629	protein_coding
ENSG00000120889	ENST00000276431	0.0406582	1	TNFRSF10B	TNFRSF10B-201	0.123224	protein_coding
ENSG00000120889	ENST00000347739	0.0406582	1	TNFRSF10B	TNFRSF10B-202	-0.249934	protein_coding
ENSG00000120889	ENST00000518531	0.0406582	1	TNFRSF10B	TNFRSF10B-203	-0.254913	retained_intron
ENSG00000120889	ENST00000520109	0.0406582	1	TNFRSF10B	TNFRSF10B-206	-0.4284	retained_intron
ENSG00000120889	ENST00000523504	0.0406582	1	TNFRSF10B	TNFRSF10B-207	0.484954	nonsense_mediated_decay
ENSG00000120889	ENST00000523752	0.0406582	1	TNFRSF10B	TNFRSF10B-208	-0.221364	retained_intron
ENSG00000120913	ENST00000397760	0.00829278	1	PDLIM2	PDLIM2-204	-0.58352	protein_coding
ENSG00000120913	ENST00000397761	0.00829278	1	PDLIM2	PDLIM2-205	-0.350815	protein_coding
ENSG00000120913	ENST00000409141	0.00829278	1	PDLIM2	PDLIM2-206	-0.376249	protein_coding
ENSG00000120913	ENST00000409417	0.00829278	1	PDLIM2	PDLIM2-207	-0.00141003	protein_coding
ENSG00000120913	ENST00000429812	0.00829278	1	PDLIM2	PDLIM2-210	#N/A	protein_coding
ENSG00000120913	ENST00000443561	0.00829278	1	PDLIM2	PDLIM2-212	-0.417425	protein_coding
ENSG00000120913	ENST00000448520	0.00829278	1	PDLIM2	PDLIM2-213	-0.444668	nonsense_mediated_decay
ENSG00000122068	ENST00000241502	0.00924019	1	FYTTD1	FYTTD1-201	-0.234075	protein_coding
ENSG00000122068	ENST00000412924	0.00924019	1	FYTTD1	FYTTD1-202	-0.437844	nonsense_mediated_decay
ENSG00000122068	ENST00000415708	0.00924019	1	FYTTD1	FYTTD1-203	-0.829286	protein_coding
ENSG00000122068	ENST00000418169	0.00924019	1	FYTTD1	FYTTD1-204	-0.28709	nonsense_mediated_decay
ENSG00000122068	ENST00000424384	0.00924019	1	FYTTD1	FYTTD1-205	0.0218918	protein_coding
ENSG00000122068	ENST00000428738	0.00924019	0.000232851	FYTTD1	FYTTD1-207	#N/A	protein_coding
ENSG00000122566	ENST00000360787	0.0105039	1	HNRNPA2B1	HNRNPA2B1-203	-0.489139	nonsense_mediated_decay
ENSG00000122566	ENST00000463181	0.0105039	1	HNRNPA2B1	HNRNPA2B1-204	-0.37914	retained_intron
ENSG00000122566	ENST00000495810	0.0105039	0.0979114	HNRNPA2B1	HNRNPA2B1-207	-0.167441	retained_intron
ENSG00000122566	ENST00000678779	0.0105039	0.00927272	HNRNPA2B1	HNRNPA2B1-238	-0.975848	nonsense_mediated_decay
ENSG00000123104	ENST00000242737	0.015274	0.0204	ITPR2	ITPR2-201	0.150436	protein_coding
ENSG00000123104	ENST00000381340	0.015274	1	ITPR2	ITPR2-202	-0.375975	protein_coding
ENSG00000123104	ENST00000451599	0.015274	1	ITPR2	ITPR2-203	-0.372489	nonsense_mediated_decay
ENSG00000123104	ENST00000545902	0.015274	0.453616	ITPR2	ITPR2-210	-0.0233692	protein_coding_CDS_not_defined
ENSG00000123349	ENST00000334478	0.00718618	0.000672225	PFDN5	PFDN5-202	-0.180652	protein_coding
ENSG00000123349	ENST00000351500	0.00718618	1	PFDN5	PFDN5-203	-0.306589	protein_coding
ENSG00000123349	ENST00000550846	0.00718618	0.0192449	PFDN5	PFDN5-211	-0.344688	protein_coding
ENSG00000124226	ENST00000244061	0.0398611	0.00307839	RNF114	RNF114-201	-0.26324	protein_coding
ENSG00000124226	ENST00000623528	0.0398611	1	RNF114	RNF114-204	-0.594586	nonsense_mediated_decay
ENSG00000124226	ENST00000625177	0.0398611	1	RNF114	RNF114-208	-1.16523	protein_coding
ENSG00000126012	ENST00000375383	0.0473498	1	KDM5C	KDM5C-203	-0.346236	protein_coding
ENSG00000126012	ENST00000404049	0.0473498	1	KDM5C	KDM5C-205	-0.160345	protein_coding
ENSG00000126012	ENST00000467093	0.0473498	0.286765	KDM5C	KDM5C-210	-0.496679	protein_coding_CDS_not_defined
ENSG00000126012	ENST00000477109	0.0473498	1	KDM5C	KDM5C-211	#N/A	protein_coding_CDS_not_defined
ENSG00000126012	ENST00000497100	0.0473498	1	KDM5C	KDM5C-214	-0.164916	retained_intron
ENSG00000126012	ENST00000497995	0.0473498	1	KDM5C	KDM5C-215	-0.498099	retained_intron
ENSG00000126012	ENST00000691505	0.0473498	1	KDM5C	KDM5C-222	-0.530716	protein_coding
ENSG00000129667	ENST00000590168	0.0046676	1	RHBDF2	RHBDF2-207	-1.04545	retained_intron
ENSG00000129667	ENST00000590322	0.0046676	1	RHBDF2	RHBDF2-209	-0.578515	protein_coding
ENSG00000129667	ENST00000591192	0.0046676	1	RHBDF2	RHBDF2-210	#N/A	protein_coding
ENSG00000129667	ENST00000591255	0.0046676	7.86973e-05	RHBDF2	RHBDF2-211	#N/A	protein_coding
ENSG00000129667	ENST00000591697	0.0046676	1	RHBDF2	RHBDF2-212	-0.410215	protein_coding
ENSG00000129667	ENST00000591879	0.0046676	1	RHBDF2	RHBDF2-214	-0.0862213	protein_coding
ENSG00000129667	ENST00000674875	0.0046676	1	RHBDF2	RHBDF2-219	-0.267032	retained_intron
ENSG00000130589	ENST00000427522	0.0438535	1	HELZ2	HELZ2-202	-0.914252	protein_coding
ENSG00000130589	ENST00000454223	0.0438535	0.0139618	HELZ2	HELZ2-203	-0.610346	protein_coding_CDS_not_defined
ENSG00000130589	ENST00000467148	0.0438535	1	HELZ2	HELZ2-204	-1.14675	protein_coding
ENSG00000130589	ENST00000478861	0.0438535	1	HELZ2	HELZ2-205	-1.27851	protein_coding_CDS_not_defined
ENSG00000130589	ENST00000479540	0.0438535	1	HELZ2	HELZ2-206	-1.1959	protein_coding_CDS_not_defined
ENSG00000131018	ENST00000367251	0.0467948	1	SYNE1	SYNE1-204	0.606097	protein_coding
ENSG00000131018	ENST00000367255	0.0467948	1	SYNE1	SYNE1-206	-0.0616636	protein_coding
ENSG00000131018	ENST00000469439	0.0467948	1	SYNE1	SYNE1-218	-0.118831	protein_coding
ENSG00000131018	ENST00000536990	0.0467948	1	SYNE1	SYNE1-233	0.304172	protein_coding
ENSG00000131018	ENST00000537750	0.0467948	0.196487	SYNE1	SYNE1-235	-0.108441	protein_coding
ENSG00000131018	ENST00000540663	0.0467948	1	SYNE1	SYNE1-237	0.210075	protein_coding
ENSG00000131018	ENST00000545694	0.0467948	1	SYNE1	SYNE1-238	-0.088064	retained_intron
ENSG00000131626	ENST00000389547	0.00628286	1	PPFIA1	PPFIA1-202	-0.68386	protein_coding
ENSG00000131626	ENST00000530746	0.00628286	1	PPFIA1	PPFIA1-216	-0.50717	protein_coding
ENSG00000131626	ENST00000530932	0.00628286	0.218574	PPFIA1	PPFIA1-218	-0.174536	protein_coding_CDS_not_defined
ENSG00000131626	ENST00000532024	0.00628286	1	PPFIA1	PPFIA1-220	-0.348833	protein_coding
ENSG00000131626	ENST00000532504	0.00628286	0.00839116	PPFIA1	PPFIA1-222	-1.589	nonsense_mediated_decay
ENSG00000133316	ENST00000311713	0.0438535	0.274798	WDR74	WDR74-202	0.505725	protein_coding
ENSG00000133316	ENST00000538098	0.0438535	0.0102859	WDR74	WDR74-208	-0.00872424	protein_coding
ENSG00000133316	ENST00000545112	0.0438535	1	WDR74	WDR74-217	0.293046	retained_intron
ENSG00000135148	ENST00000412615	0.0442137	1	TRAFD1	TRAFD1-202	-1.50401	protein_coding
ENSG00000135148	ENST00000550051	0.0442137	1	TRAFD1	TRAFD1-207	-1.10031	retained_intron
ENSG00000135148	ENST00000552896	0.0442137	0.0273302	TRAFD1	TRAFD1-209	-0.459376	protein_coding
ENSG00000135968	ENST00000309863	0.00697025	1	GCC2	GCC2-201	-0.931466	protein_coding
ENSG00000135968	ENST00000462897	0.00697025	0.587658	GCC2	GCC2-206	-0.920925	protein_coding
ENSG00000135968	ENST00000481729	0.00697025	0.000187778	GCC2	GCC2-210	0.635626	retained_intron
ENSG00000135968	ENST00000693266	0.00697025	1	GCC2	GCC2-224	-0.0118919	retained_intron
ENSG00000137776	ENST00000249736	0.0177703	1	SLTM	SLTM-201	0.287046	protein_coding
ENSG00000137776	ENST00000557924	0.0177703	1	SLTM	SLTM-212	-0.0288708	nonsense_mediated_decay
ENSG00000137776	ENST00000557950	0.0177703	1	SLTM	SLTM-213	-0.104139	protein_coding_CDS_not_defined
ENSG00000137776	ENST00000558052	0.0177703	1	SLTM	SLTM-214	0.0956533	retained_intron
ENSG00000137776	ENST00000558756	0.0177703	1	SLTM	SLTM-217	-0.356273	nonsense_mediated_decay
ENSG00000137776	ENST00000559880	0.0177703	0.20503	SLTM	SLTM-220	-0.742497	protein_coding
ENSG00000137959	ENST00000370751	0.0114601	1	IFI44L	IFI44L-201	-0.63204	protein_coding
ENSG00000137959	ENST00000476521	0.0114601	1	IFI44L	IFI44L-207	-0.729267	nonsense_mediated_decay
ENSG00000137959	ENST00000476876	0.0114601	1	IFI44L	IFI44L-208	-1.36878	retained_intron
ENSG00000137959	ENST00000679848	0.0114601	0.00122062	IFI44L	IFI44L-212	0.0164171	protein_coding
ENSG00000137959	ENST00000680295	0.0114601	1	IFI44L	IFI44L-215	-0.94701	protein_coding
ENSG00000139620	ENST00000420613	0.0139793	1	KANSL2	KANSL2-201	-0.375582	protein_coding
ENSG00000139620	ENST00000546701	0.0139793	1	KANSL2	KANSL2-202	0.0976006	nonsense_mediated_decay
ENSG00000139620	ENST00000548147	0.0139793	0.000176298	KANSL2	KANSL2-206	-0.332215	nonsense_mediated_decay
ENSG00000139620	ENST00000548254	0.0139793	1	KANSL2	KANSL2-207	#N/A	retained_intron
ENSG00000139620	ENST00000548701	0.0139793	1	KANSL2	KANSL2-209	-0.0148954	protein_coding_CDS_not_defined
ENSG00000139620	ENST00000550347	0.0139793	1	KANSL2	KANSL2-212	0.286679	protein_coding
ENSG00000140332	ENST00000317509	0.0467948	1	TLE3	TLE3-201	-1.2238	protein_coding
ENSG00000140332	ENST00000451782	0.0467948	1	TLE3	TLE3-203	-1.36208	protein_coding
ENSG00000140332	ENST00000537387	0.0467948	1	TLE3	TLE3-204	-1.03394	nonsense_mediated_decay
ENSG00000140332	ENST00000557815	0.0467948	1	TLE3	TLE3-206	-1.02472	retained_intron
ENSG00000140332	ENST00000559608	0.0467948	0.00145205	TLE3	TLE3-217	-0.959707	retained_intron
ENSG00000140332	ENST00000559929	0.0467948	1	TLE3	TLE3-219	-1.06149	protein_coding
ENSG00000142197	ENST00000399151	0.0223049	0.0826975	DOP1B	DOP1B-201	0.296332	protein_coding
ENSG00000142197	ENST00000463668	0.0223049	1	DOP1B	DOP1B-202	-0.705116	retained_intron
ENSG00000142197	ENST00000691173	0.0223049	1	DOP1B	DOP1B-205	-0.490868	protein_coding
ENSG00000143033	ENST00000370303	0.0121835	1	MTF2	MTF2-202	-0.324948	protein_coding
ENSG00000143033	ENST00000471953	0.0121835	1	MTF2	MTF2-205	-0.151622	protein_coding_CDS_not_defined
ENSG00000143033	ENST00000473430	0.0121835	0.00666107	MTF2	MTF2-206	#N/A	protein_coding_CDS_not_defined
ENSG00000143033	ENST00000494963	0.0121835	1	MTF2	MTF2-211	-0.252554	protein_coding_CDS_not_defined
ENSG00000143420	ENST00000271690	0.0430075	1	ENSA	ENSA-201	-0.367471	protein_coding
ENSG00000143420	ENST00000356527	0.0430075	0.00766381	ENSA	ENSA-204	-1.07023	protein_coding
ENSG00000143420	ENST00000362052	0.0430075	1	ENSA	ENSA-207	-0.653597	protein_coding
ENSG00000143420	ENST00000369014	0.0430075	1	ENSA	ENSA-208	-0.623022	protein_coding
ENSG00000143643	ENST00000366661	0.0438535	0	TTC13	TTC13-201	0.0320832	protein_coding
ENSG00000143643	ENST00000466507	0.0438535	0	TTC13	TTC13-203	-0.0828834	nonsense_mediated_decay
ENSG00000143924	ENST00000318522	0.00567832	1	EML4	EML4-201	-0.0209255	protein_coding
ENSG00000143924	ENST00000401738	0.00567832	0.0154171	EML4	EML4-202	-0.119244	protein_coding
ENSG00000143924	ENST00000402711	0.00567832	1	EML4	EML4-203	-0.621448	protein_coding
ENSG00000143924	ENST00000406175	0.00567832	1	EML4	EML4-204	-0.439574	retained_intron
ENSG00000143924	ENST00000409040	0.00567832	0.0226789	EML4	EML4-205	-0.435103	retained_intron
ENSG00000145050	ENST00000470900	0.0430075	1	MANF	MANF-202	0.107777	protein_coding_CDS_not_defined
ENSG00000145050	ENST00000482262	0.0430075	0.00651158	MANF	MANF-203	-0.458751	retained_intron
ENSG00000145050	ENST00000528157	0.0430075	1	MANF	MANF-204	-0.278242	protein_coding
ENSG00000145050	ENST00000649711	0.0430075	1	MANF	MANF-205	-0.0525301	retained_intron
ENSG00000149806	ENST00000279259	0.00628286	0	FAU	FAU-201	-0.497117	protein_coding
ENSG00000149806	ENST00000529639	0.00628286	0	FAU	FAU-207	-0.125037	protein_coding
ENSG00000150403	ENST00000375391	0.00628286	0.0132264	TMCO3	TMCO3-201	-1.37205	protein_coding
ENSG00000150403	ENST00000434316	0.00628286	1	TMCO3	TMCO3-202	-0.573701	protein_coding
ENSG00000150403	ENST00000473287	0.00628286	1	TMCO3	TMCO3-206	-1.89948	protein_coding
ENSG00000150403	ENST00000474393	0.00628286	0.759164	TMCO3	TMCO3-207	-0.190322	protein_coding
ENSG00000150403	ENST00000622371	0.00628286	1	TMCO3	TMCO3-211	-0.908383	protein_coding
ENSG00000150961	ENST00000280551	0.00773513	0.000990951	SEC24D	SEC24D-201	-0.0227738	protein_coding
ENSG00000150961	ENST00000419654	0.00773513	0.952701	SEC24D	SEC24D-202	-0.805787	protein_coding
ENSG00000150961	ENST00000505134	0.00773513	1	SEC24D	SEC24D-206	-0.488687	protein_coding_CDS_not_defined
ENSG00000150961	ENST00000509818	0.00773513	1	SEC24D	SEC24D-209	-0.185328	nonsense_mediated_decay
ENSG00000150961	ENST00000511481	0.00773513	1	SEC24D	SEC24D-211	-0.925702	protein_coding
ENSG00000153029	ENST00000282990	0.00187898	1	MR1	MR1-201	-0.994344	protein_coding
ENSG00000153029	ENST00000367580	0.00187898	1	MR1	MR1-204	-0.8209	protein_coding
ENSG00000153029	ENST00000434571	0.00187898	1	MR1	MR1-205	-0.756573	protein_coding
ENSG00000153029	ENST00000438435	0.00187898	1.0888e-05	MR1	MR1-206	-0.727336	protein_coding_CDS_not_defined
ENSG00000153561	ENST00000283632	0.048125	0	RMND5A	RMND5A-201	-0.559781	protein_coding
ENSG00000153561	ENST00000472843	0.048125	0	RMND5A	RMND5A-204	-1.12195	protein_coding_CDS_not_defined
ENSG00000154370	ENST00000284551	0.0470602	1	TRIM11	TRIM11-201	-0.663558	protein_coding
ENSG00000154370	ENST00000366699	0.0470602	1	TRIM11	TRIM11-202	-0.884056	protein_coding
ENSG00000154370	ENST00000493030	0.0470602	1	TRIM11	TRIM11-204	-0.143665	protein_coding
ENSG00000154370	ENST00000602308	0.0470602	0.127815	TRIM11	TRIM11-205	-0.131015	protein_coding
ENSG00000154370	ENST00000602582	0.0470602	1	TRIM11	TRIM11-206	-0.435224	protein_coding
ENSG00000157551	ENST00000328656	0.0105039	0.000548628	KCNJ15	KCNJ15-201	0.590337	protein_coding
ENSG00000157551	ENST00000398928	0.0105039	1	KCNJ15	KCNJ15-204	-1.0884	protein_coding
ENSG00000157551	ENST00000398938	0.0105039	1	KCNJ15	KCNJ15-208	0.0408278	protein_coding
ENSG00000157551	ENST00000419868	0.0105039	1	KCNJ15	KCNJ15-210	#N/A	protein_coding
ENSG00000157551	ENST00000438657	0.0105039	1	KCNJ15	KCNJ15-211	-1.00838	protein_coding
ENSG00000157551	ENST00000612702	0.0105039	1	KCNJ15	KCNJ15-221	-1.3171	protein_coding
ENSG00000157551	ENST00000613499	0.0105039	1	KCNJ15	KCNJ15-222	-0.827958	protein_coding
ENSG00000159216	ENST00000300305	0.00697025	1	RUNX1	RUNX1-201	-0.01958	protein_coding
ENSG00000159216	ENST00000344691	0.00697025	1	RUNX1	RUNX1-202	-0.230433	protein_coding
ENSG00000159216	ENST00000358356	0.00697025	0.0100255	RUNX1	RUNX1-203	-1.01839	protein_coding
ENSG00000159216	ENST00000455571	0.00697025	0.04281	RUNX1	RUNX1-208	#N/A	protein_coding
ENSG00000159216	ENST00000469087	0.00697025	1	RUNX1	RUNX1-213	-0.0347946	retained_intron
ENSG00000160613	ENST00000524507	0.0111367	1	PCSK7	PCSK7-202	-0.0235862	protein_coding
ENSG00000160613	ENST00000529458	0.0111367	1	PCSK7	PCSK7-208	0.294544	protein_coding_CDS_not_defined
ENSG00000160613	ENST00000530269	0.0111367	0.173143	PCSK7	PCSK7-209	0.501421	protein_coding
ENSG00000160613	ENST00000532301	0.0111367	0.0528515	PCSK7	PCSK7-211	#N/A	protein_coding
ENSG00000160613	ENST00000676339	0.0111367	1	PCSK7	PCSK7-215	0.517565	protein_coding
ENSG00000160633	ENST00000292123	0.0377565	1	SAFB	SAFB-201	-0.252032	protein_coding
ENSG00000160633	ENST00000586281	0.0377565	1	SAFB	SAFB-203	-0.30647	retained_intron
ENSG00000160633	ENST00000586934	0.0377565	1	SAFB	SAFB-204	-0.548366	protein_coding_CDS_not_defined
ENSG00000160633	ENST00000588852	0.0377565	1	SAFB	SAFB-205	0.148153	protein_coding
ENSG00000160633	ENST00000592224	0.0377565	1	SAFB	SAFB-211	-0.0733869	protein_coding
ENSG00000160633	ENST00000592707	0.0377565	0.131552	SAFB	SAFB-214	0.064753	retained_intron
ENSG00000162300	ENST00000294258	0.0158086	0.0109848	ZFPL1	ZFPL1-201	-0.608261	protein_coding
ENSG00000162300	ENST00000525509	0.0158086	1	ZFPL1	ZFPL1-203	-0.184927	protein_coding
ENSG00000162300	ENST00000650243	0.0158086	0.461998	ZFPL1	ZFPL1-215	-0.0325875	retained_intron
ENSG00000163393	ENST00000369502	0.0442137	0.106184	SLC22A15	SLC22A15-201	-0.917649	protein_coding
ENSG00000163393	ENST00000369503	0.0442137	0.0280793	SLC22A15	SLC22A15-202	-0.521044	protein_coding
ENSG00000163393	ENST00000481127	0.0442137	1	SLC22A15	SLC22A15-203	-0.362474	protein_coding_CDS_not_defined
ENSG00000164654	ENST00000405785	0.00697025	0.986308	MIOS	MIOS-202	-0.257979	protein_coding
ENSG00000164654	ENST00000433056	0.00697025	1	MIOS	MIOS-203	-0.172881	protein_coding
ENSG00000164654	ENST00000445169	0.00697025	0.000696758	MIOS	MIOS-205	#N/A	protein_coding
ENSG00000164654	ENST00000461907	0.00697025	1	MIOS	MIOS-207	#N/A	protein_coding_CDS_not_defined
ENSG00000164758	ENST00000297347	0.0322918	1	MED30	MED30-201	0.0454468	protein_coding
ENSG00000164758	ENST00000519879	0.0322918	0.0224184	MED30	MED30-203	-0.301751	retained_intron
ENSG00000164758	ENST00000522839	0.0322918	1	MED30	MED30-204	0.362783	protein_coding
ENSG00000166478	ENST00000396597	0.0121835	0.00665432	ZNF143	ZNF143-202	0.103413	protein_coding
ENSG00000166478	ENST00000438144	0.0121835	1	ZNF143	ZNF143-208	-0.24055	protein_coding
ENSG00000166478	ENST00000496276	0.0121835	1	ZNF143	ZNF143-210	-0.0349138	nonsense_mediated_decay
ENSG00000166478	ENST00000530463	0.0121835	0.543378	ZNF143	ZNF143-213	-0.338744	protein_coding
ENSG00000166478	ENST00000532305	0.0121835	1	ZNF143	ZNF143-215	-0.276875	retained_intron
ENSG00000168394	ENST00000354258	0.0046676	1	TAP1	TAP1-201	-0.974701	protein_coding
ENSG00000168394	ENST00000487296	0.0046676	1	TAP1	TAP1-203	-0.47077	retained_intron
ENSG00000168394	ENST00000643923	0.0046676	1.12061e-05	TAP1	TAP1-205	-0.311378	protein_coding_CDS_not_defined
ENSG00000168394	ENST00000698421	0.0046676	1	TAP1	TAP1-208	-0.992968	nonsense_mediated_decay
ENSG00000168394	ENST00000698424	0.0046676	1	TAP1	TAP1-211	-1.18332	protein_coding
ENSG00000170889	ENST00000302907	0.014166	0.0257651	RPS9	RPS9-201	-0.383332	protein_coding
ENSG00000170889	ENST00000436445	0.014166	1	RPS9	RPS9-206	-0.490423	nonsense_mediated_decay
ENSG00000170889	ENST00000445961	0.014166	1	RPS9	RPS9-208	-0.840534	nonsense_mediated_decay
ENSG00000170889	ENST00000626547	0.014166	0.00775738	RPS9	RPS9-213	-0.81973	protein_coding
ENSG00000177663	ENST00000319363	0.0380513	1	IL17RA	IL17RA-201	-0.67106	protein_coding
ENSG00000177663	ENST00000459971	0.0380513	1	IL17RA	IL17RA-202	-0.293861	retained_intron
ENSG00000177663	ENST00000612619	0.0380513	0.00605257	IL17RA	IL17RA-204	-1.4726	protein_coding
ENSG00000177663	ENST00000694949	0.0380513	1	IL17RA	IL17RA-206	-0.611811	protein_coding_CDS_not_defined
ENSG00000177663	ENST00000694950	0.0380513	1	IL17RA	IL17RA-207	-0.53026	nonsense_mediated_decay
ENSG00000178562	ENST00000324106	0.019383	0	CD28	CD28-201	0.353532	protein_coding
ENSG00000178562	ENST00000458610	0.019383	0	CD28	CD28-203	#N/A	protein_coding
ENSG00000179632	ENST00000322428	0.000431251	0.00461338	MAF1	MAF1-201	-0.778658	protein_coding
ENSG00000179632	ENST00000527058	0.000431251	0.0948387	MAF1	MAF1-202	-0.958159	protein_coding
ENSG00000179632	ENST00000532522	0.000431251	0.209035	MAF1	MAF1-204	0.149864	protein_coding
ENSG00000179632	ENST00000534585	0.000431251	1	MAF1	MAF1-205	-0.235455	protein_coding
ENSG00000179632	ENST00000534811	0.000431251	1	MAF1	MAF1-206	-0.731173	protein_coding
ENSG00000179818	ENST00000419542	0.0432213	1	PCBP1-AS1	PCBP1-AS1-214	-0.996787	lncRNA
ENSG00000179818	ENST00000613944	0.0432213	1	PCBP1-AS1	PCBP1-AS1-269	0.0973105	lncRNA
ENSG00000179818	ENST00000627630	0.0432213	1	PCBP1-AS1	PCBP1-AS1-319	-0.497112	lncRNA
ENSG00000179818	ENST00000628757	0.0432213	1	PCBP1-AS1	PCBP1-AS1-333	-0.388277	lncRNA
ENSG00000179818	ENST00000655481	0.0432213	0.012884	PCBP1-AS1	PCBP1-AS1-387	0.351235	lncRNA
ENSG00000183255	ENST00000330938	0.0046676	1	PTTG1IP	PTTG1IP-201	-0.846942	protein_coding
ENSG00000183255	ENST00000397886	0.0046676	0.0170923	PTTG1IP	PTTG1IP-202	-0.113527	protein_coding
ENSG00000183255	ENST00000397887	0.0046676	0.0486925	PTTG1IP	PTTG1IP-203	-0.805519	protein_coding
ENSG00000183255	ENST00000474737	0.0046676	1	PTTG1IP	PTTG1IP-205	-0.726042	retained_intron
ENSG00000184634	ENST00000462984	0.000839084	1	MED12	MED12-207	-0.6661	retained_intron
ENSG00000184634	ENST00000685789	0.000839084	5.70394e-05	MED12	MED12-213	#N/A	nonsense_mediated_decay
ENSG00000184634	ENST00000688622	0.000839084	1	MED12	MED12-224	-0.559132	protein_coding_CDS_not_defined
ENSG00000184634	ENST00000688718	0.000839084	1	MED12	MED12-226	-0.543883	retained_intron
ENSG00000184634	ENST00000690523	0.000839084	1	MED12	MED12-236	-0.383925	retained_intron
ENSG00000184634	ENST00000692304	0.000839084	1	MED12	MED12-247	-0.455532	protein_coding
ENSG00000184634	ENST00000692864	0.000839084	1	MED12	MED12-248	-0.458531	nonsense_mediated_decay
ENSG00000184634	ENST00000693050	0.000839084	1	MED12	MED12-251	-0.854747	retained_intron
ENSG00000185658	ENST00000341322	0.00181784	1	BRWD1	BRWD1-202	-0.164666	protein_coding
ENSG00000185658	ENST00000342449	0.00181784	1	BRWD1	BRWD1-203	0.144273	protein_coding
ENSG00000185658	ENST00000380800	0.00181784	1	BRWD1	BRWD1-204	-0.286612	protein_coding
ENSG00000185658	ENST00000424441	0.00181784	1	BRWD1	BRWD1-206	0.209137	protein_coding
ENSG00000185658	ENST00000445245	0.00181784	0.000122114	BRWD1	BRWD1-208	0.116011	nonsense_mediated_decay
ENSG00000185658	ENST00000446924	0.00181784	1	BRWD1	BRWD1-210	-0.0692776	nonsense_mediated_decay
ENSG00000185658	ENST00000484090	0.00181784	1	BRWD1	BRWD1-214	#N/A	retained_intron
ENSG00000187514	ENST00000409115	0.00187898	0.000491794	PTMA	PTMA-202	-0.354682	protein_coding
ENSG00000187514	ENST00000409321	0.00187898	1	PTMA	PTMA-203	0.217972	protein_coding
ENSG00000187514	ENST00000409683	0.00187898	1	PTMA	PTMA-204	0.37282	protein_coding
ENSG00000187514	ENST00000468027	0.00187898	0.0176545	PTMA	PTMA-211	0.71669	retained_intron
ENSG00000187778	ENST00000343810	0.0139793	1	MCRS1	MCRS1-201	-0.147257	protein_coding
ENSG00000187778	ENST00000547182	0.0139793	1	MCRS1	MCRS1-204	#N/A	protein_coding_CDS_not_defined
ENSG00000187778	ENST00000548602	0.0139793	0.0219174	MCRS1	MCRS1-207	-0.232297	nonsense_mediated_decay
ENSG00000187778	ENST00000552206	0.0139793	1	MCRS1	MCRS1-214	-0.293097	retained_intron
ENSG00000187778	ENST00000553173	0.0139793	1	MCRS1	MCRS1-216	-0.174926	protein_coding
ENSG00000197111	ENST00000439930	0.0406582	0.00556482	PCBP2	PCBP2-204	-0.67248	protein_coding
ENSG00000197111	ENST00000548933	0.0406582	1	PCBP2	PCBP2-213	-0.439197	protein_coding
ENSG00000197111	ENST00000552296	0.0406582	1	PCBP2	PCBP2-222	-0.659846	protein_coding
ENSG00000198382	ENST00000356136	0.00628286	1	UVRAG	UVRAG-201	-0.443136	protein_coding
ENSG00000198382	ENST00000528264	0.00628286	0.000341386	UVRAG	UVRAG-204	-0.731498	protein_coding
ENSG00000198382	ENST00000528420	0.00628286	0.253152	UVRAG	UVRAG-205	-0.952191	protein_coding
ENSG00000198382	ENST00000531818	0.00628286	1	UVRAG	UVRAG-207	-0.497485	protein_coding
ENSG00000198399	ENST00000361999	0.0177951	1	ITSN2	ITSN2-202	-0.132823	protein_coding
ENSG00000198399	ENST00000406921	0.0177951	0.00231732	ITSN2	ITSN2-203	-0.7357	protein_coding
ENSG00000198399	ENST00000412011	0.0177951	1	ITSN2	ITSN2-205	-0.212226	protein_coding
ENSG00000198399	ENST00000416160	0.0177951	1	ITSN2	ITSN2-206	-0.986713	protein_coding
ENSG00000198399	ENST00000443927	0.0177951	1	ITSN2	ITSN2-208	-0.140067	protein_coding
ENSG00000205220	ENST00000358514	0.0180787	0.0915663	PSMB10	PSMB10-201	-0.186941	protein_coding
ENSG00000205220	ENST00000570304	0.0180787	1	PSMB10	PSMB10-202	-0.402579	retained_intron
ENSG00000205220	ENST00000570985	0.0180787	0.011238	PSMB10	PSMB10-203	-0.949557	retained_intron
ENSG00000205220	ENST00000574576	0.0180787	1	PSMB10	PSMB10-204	-0.530511	protein_coding
ENSG00000205220	ENST00000575556	0.0180787	1	PSMB10	PSMB10-205	-0.432655	retained_intron
ENSG00000205531	ENST00000380542	0.014166	1	NAP1L4	NAP1L4-201	0.277045	protein_coding
ENSG00000205531	ENST00000399614	0.014166	0.000291431	NAP1L4	NAP1L4-202	0.756131	protein_coding
ENSG00000205531	ENST00000469805	0.014166	1	NAP1L4	NAP1L4-207	0.221373	retained_intron
ENSG00000205531	ENST00000528261	0.014166	1	NAP1L4	NAP1L4-214	0.0361515	retained_intron
ENSG00000205531	ENST00000528363	0.014166	1	NAP1L4	NAP1L4-215	0.283446	retained_intron
ENSG00000205531	ENST00000620138	0.014166	1	NAP1L4	NAP1L4-222	-0.0755569	protein_coding
ENSG00000223546	ENST00000664568	0.0226415	0	LINC00630	LINC00630-211	#N/A	lncRNA
ENSG00000223546	ENST00000670178	0.0226415	0	LINC00630	LINC00630-214	0.638847	lncRNA
ENSG00000224032	ENST00000442823	0.0340908	1	EPB41L4A-AS1	EPB41L4A-AS1-203	0.307986	lncRNA
ENSG00000224032	ENST00000688370	0.0340908	0.425564	EPB41L4A-AS1	EPB41L4A-AS1-206	-0.245068	lncRNA
ENSG00000224032	ENST00000702181	0.0340908	1	EPB41L4A-AS1	EPB41L4A-AS1-208	0.295171	lncRNA
ENSG00000224032	ENST00000702686	0.0340908	1	EPB41L4A-AS1	EPB41L4A-AS1-209	0.219337	lncRNA
ENSG00000228863	ENST00000628340	0.00187898	0	0	0	-0.625726	lncRNA
ENSG00000228863	ENST00000630436	0.00187898	0	0	0	0.0912707	lncRNA
ENSG00000241343	ENST00000372849	0.00628286	0	RPL36A	RPL36A-201	1.15924	nonsense_mediated_decay
ENSG00000241343	ENST00000471855	0.00628286	0	RPL36A	RPL36A-206	0.19719	protein_coding
ENSG00000248323	ENST00000648015	0.00736991	1	LUCAT1	LUCAT1-209	-1.0507	lncRNA
ENSG00000248323	ENST00000648031	0.00736991	1	LUCAT1	LUCAT1-210	-0.60797	lncRNA
ENSG00000248323	ENST00000648773	0.00736991	1	LUCAT1	LUCAT1-222	-0.61348	lncRNA
ENSG00000248323	ENST00000649467	0.00736991	1	LUCAT1	LUCAT1-234	-0.67028	lncRNA
ENSG00000248323	ENST00000649539	0.00736991	1	LUCAT1	LUCAT1-235	-1.01787	lncRNA
ENSG00000248323	ENST00000650047	0.00736991	1	LUCAT1	LUCAT1-245	-1.07218	lncRNA
ENSG00000248323	ENST00000650098	0.00736991	0.00168887	LUCAT1	LUCAT1-247	#N/A	lncRNA
ENSG00000248323	ENST00000650381	0.00736991	1	LUCAT1	LUCAT1-253	-0.828902	lncRNA
ENSG00000251136	ENST00000504145	0.0271961	1	RIPK2-DT	RIPK2-DT-201	-0.504038	lncRNA
ENSG00000251136	ENST00000523859	0.0271961	1	RIPK2-DT	RIPK2-DT-206	0.199849	lncRNA
ENSG00000251136	ENST00000658265	0.0271961	0.0547065	RIPK2-DT	RIPK2-DT-214	0.725076	lncRNA
ENSG00000251136	ENST00000669938	0.0271961	1	RIPK2-DT	RIPK2-DT-217	#N/A	lncRNA
ENSG00000251136	ENST00000689241	0.0271961	1	RIPK2-DT	RIPK2-DT-231	-0.231594	lncRNA
ENSG00000258667	ENST00000698326	0.0482757	0	HIF1A-AS3	HIF1A-AS3-205	#N/A	lncRNA
ENSG00000258667	ENST00000698331	0.0482757	0	HIF1A-AS3	HIF1A-AS3-207	0.447524	lncRNA
ENSG00000259305	ENST00000357082	0.0438535	0	ZHX1-C8orf76	ZHX1-C8orf76-201	-0.330142	protein_coding
ENSG00000259305	ENST00000622816	0.0438535	0	ZHX1-C8orf76	ZHX1-C8orf76-202	#N/A	protein_coding
ENSG00000263001	ENST00000438130	0.00917323	0.147469	GTF2I	GTF2I-202	-0.468516	protein_coding_CDS_not_defined
ENSG00000263001	ENST00000473333	0.00917323	1	GTF2I	GTF2I-206	-0.352692	retained_intron
ENSG00000263001	ENST00000476035	0.00917323	1	GTF2I	GTF2I-207	-0.342195	retained_intron
ENSG00000263001	ENST00000490431	0.00917323	1	GTF2I	GTF2I-210	#N/A	retained_intron
ENSG00000263001	ENST00000614986	0.00917323	0.322419	GTF2I	GTF2I-215	0.301601	protein_coding
ENSG00000263001	ENST00000620631	0.00917323	1	GTF2I	GTF2I-217	-0.853314	nonsense_mediated_decay
ENSG00000266412	ENST00000579039	0.00411542	0.480661	NCOA4	NCOA4-202	-0.248048	protein_coding
ENSG00000266412	ENST00000580070	0.00411542	0.00171588	NCOA4	NCOA4-203	-0.845719	protein_coding
ENSG00000266412	ENST00000581486	0.00411542	1	NCOA4	NCOA4-204	-0.437691	protein_coding
ENSG00000266412	ENST00000585132	0.00411542	1	NCOA4	NCOA4-207	-0.993648	protein_coding
ENSG00000283907	ENST00000638356	0.0226415	0	0	0	3.84844	lncRNA
ENSG00000283907	ENST00000702449	0.0226415	0	0	0	3.63433	lncRNA
ENSG00000290838	ENST00000423083	0.00628286	0	NCF1B	NCF1B-202	-1.25369	lncRNA
ENSG00000290838	ENST00000432102	0.00628286	0	NCF1B	NCF1B-203	-0.747199	lncRNA
