# Supplementary material for: Reduced protein-coding transcript diversity in severe dengue emphasises the role of alternative splicing
Source: Life Sci Alliance. 2024 Jun 3;7(8):e202402683. doi: 10.26508/lsa.202402683 (PMC11147948; doi:10.26508/lsa.202402683)
Supplement: Supplementary file 7 [file LSA-2024-02683_TableS7.xlsx]

## Sheet: 7
Supplementary File 7: Gene list representing DTE, DGE, DS, DTU between Severe, Moderate, Mild groups.
DGE (Differential Gene Expression)							DTE (Differential Transcript Expression)							DS ( Differential Splicing) Genes					DTU (Differential Transcript Usage) Genes
Severe vs Mild	Genes	Severe vs Moderate	Genes	Moderate vs Mild	Genes		Severe vs Mild	Genes	Severe vs Moderate	Genes	Moderate vs Mild	Genes		Severe vs Mild	Severe vs Moderate	Moderate vs Mild			Severe vs Mild		Severe vs Moderate		Moderate vs Mild
ENSG00000172232	AZU1	ENSG00000079393	DUSP13	ENSG00000145451	GLRA3		ENSG00000122861	PLAU	ENSG00000291237	SOD2	ENSG00000122861	PLAU		AAGAB	AAK1	CD99P1			ENSG00000179818	PCBP1-AS1	ENSG00000135148	TRAFD1	ENSG00000135148	TRAFD1
ENSG00000197124	ZNF682	ENSG00000177225	GATD1	ENSG00000089558	KCNH4		ENSG00000135245	HILPDA	ENSG00000115286	NDUFS7	ENSG00000135245	HILPDA		AAK1	ACTR2	MINDY3			ENSG00000187514	PTMA	ENSG00000160633	SAFB	ENSG00000160633	SAFB
ENSG00000058866	DGKG	ENSG00000058866	DGKG	ENSG00000135245	HILPDA		ENSG00000124469	CEACAM8	ENSG00000124469	CEACAM8	ENSG00000291237	SOD2		ABCA1	ADGRE1	PHF1			ENSG00000107862	GBF1	ENSG00000049245	VAMP3	ENSG00000131626	PPFIA1
ENSG00000124469	CEACAM8	ENSG00000242522	KLHL6-AS1	ENSG00000206172	HBA1		ENSG00000140525	FANCI	ENSG00000128908	INO80	ENSG00000008130	NADK		ABCG1	ALOX5AP	PHIP			ENSG00000131626	PPFIA1	ENSG00000164924	YWHAZ	ENSG00000179818	PCBP1-AS1
ENSG00000042317	SPATA7	ENSG00000198554	WDHD1	ENSG00000244734	HBB		ENSG00000128908	INO80	ENSG00000140525	FANCI	ENSG00000008130	NADK		ABHD2	AOAH	RALGDS			ENSG00000137776	SLTM	ENSG00000173575	CHD2	ENSG00000187514	PTMA
ENSG00000111206	FOXM1	ENSG00000245105	A2M-AS1	ENSG00000188290	HES4		ENSG00000115286	NDUFS7	ENSG00000174804	FZD4	ENSG00000008130	NADK		ABHD4	AQP9	SEC31A			ENSG00000129667	RHBDF2	ENSG00000122257	RBBP6	ENSG00000107862	GBF1
ENSG00000274026	FAM27E3	ENSG00000124469	CEACAM8	ENSG00000125780	TGM3		ENSG00000211896	IGHG1	ENSG00000168591	TMUB2	ENSG00000008130	NADK		ABR	ARAP1	SMCHD1			ENSG00000170889	RPS9	ENSG00000275023	MLLT6	ENSG00000137776	SLTM
ENSG00000139998	RAB15	ENSG00000111206	FOXM1	ENSG00000081041	CXCL2		ENSG00000211679	IGLC3	ENSG00000226203	LINC01733	ENSG00000011422	PLAUR		ABTB1	ARHGAP15	SP110			ENSG00000049245	VAMP3	ENSG00000136436	CALCOCO2	ENSG00000129667	RHBDF2
ENSG00000177225	GATD1	ENSG00000123600	METTL8	ENSG00000124102	PI3		ENSG00000211677	IGLC2	ENSG00000096006	CRISP3	ENSG00000011422	PLAUR		ACAP2	ARHGAP30	ZBED1			ENSG00000164924	YWHAZ	ENSG00000266094	RASSF5	ENSG00000170889	RPS9
ENSG00000245105	A2M-AS1	ENSG00000139998	RAB15	ENSG00000188536	HBA2		ENSG00000211592	IGKC	ENSG00000141027	NCOR1	ENSG00000015475	BID		ACLY	ARPP19	ADGRG3			ENSG00000173575	CHD2	ENSG00000075292	ZNF638	ENSG00000163393	SLC22A15
ENSG00000150627	WDR17	ENSG00000197124	ZNF682	ENSG00000079393	DUSP13		ENSG00000211675	IGLC1	ENSG00000012817	KDM5D	ENSG00000015475	BID		ACO2	ASH2L	CYRIB			ENSG00000122257	RBBP6	ENSG00000196843	ARID5A	ENSG00000198399	ITSN2
ENSG00000169397	RNASE3	ENSG00000042317	SPATA7	ENSG00000278233	RNA5-8SN2		ENSG00000211897	IGHG3	ENSG00000067048	DDX3Y	ENSG00000018280	SLC11A1		ACRBP	ATG2A	GPR108			ENSG00000275023	MLLT6	ENSG00000198945	L3MBTL3	ENSG00000228863	0
ENSG00000147113	DIPK2B	ENSG00000147113	DIPK2B	ENSG00000237541	HLA-DQA2		ENSG00000251546	IGKV1D-39	ENSG00000111331	OAS3	ENSG00000018280	SLC11A1		ACTR2	ATG4B	PLSCR1			ENSG00000136436	CALCOCO2	ENSG00000057704	TMCC3	ENSG00000137959	IFI44L
ENSG00000242522	KLHL6-AS1	ENSG00000274026	FAM27E3	ENSG00000211640	IGLV6-57		ENSG00000211662	IGLV3-21	ENSG00000198959	TGM2	ENSG00000034152	MAP2K3		ADAM15	ATP5PF	TNIP1			ENSG00000160710	ADAR	ENSG00000119655	NPC2	ENSG00000117523	PRRC2C
ENSG00000123600	METTL8	ENSG00000251546	IGKV1D-39	ENSG00000078401	EDN1		ENSG00000211598	IGKV4-1	ENSG00000135114	OASL	ENSG00000035862	TIMP2		ADAM17	ATXN7	ABHD5			ENSG00000119801	YPEL5	ENSG00000074370	ATP2A3	ENSG00000153029	MR1
ENSG00000100448	CTSG	ENSG00000172232	AZU1	ENSG00000278274	SNORA61		ENSG00000211947	IGHV3-21	ENSG00000111335	OAS2	ENSG00000065615	CYB5R4		ADAM8	AUP1	ACTR5			ENSG00000241860	0			ENSG00000143643	TTC13
ENSG00000158014	SLC30A2	ENSG00000169397	RNASE3	ENSG00000128917	DLL4		ENSG00000211949	IGHV3-23	ENSG00000196141	SPATS2L	ENSG00000071553	ATP6AP1		ADCY7	BAZ2A	ADAR			ENSG00000198160	MIER1			ENSG00000116977	LGALS8
ENSG00000198554	WDHD1	ENSG00000150627	WDR17	ENSG00000214193	SH3D21		ENSG00000244437	IGKV3-15	ENSG00000134321	RSAD2	ENSG00000072401	UBE2D1		ADGRE1	BCL3	AKNA			ENSG00000188404	SELL			ENSG00000150403	TMCO3
ENSG00000272695	GAS6-DT	ENSG00000211897	IGHG3	ENSG00000130032	PRRG3		ENSG00000227214	HCG15	ENSG00000184979	USP18	ENSG00000074660	SCARF1		ADGRE5	BCLAF1	ANAPC1			ENSG00000081237	PTPRC			ENSG00000100554	ATP6V1D
ENSG00000251546	IGKV1D-39	ENSG00000158014	SLC30A2	ENSG00000199352	RNA5S1		ENSG00000267575	LINC02987	ENSG00000184009	ACTG1	ENSG00000078401	EDN1		ADGRG3	BOD1L1	ANKRD11			ENSG00000143702	CEP170			ENSG00000283907	0
ENSG00000211897	IGHG3	ENSG00000100448	CTSG	ENSG00000213934	HBG1		ENSG00000244128	LINC01322	ENSG00000196735	HLA-DQA1	ENSG00000099985	OSM		ADIPOR1	BTF3L4	ANKRD12			ENSG00000213639	PPP1CB			ENSG00000143033	MTF2
ENSG00000211662	IGLV3-21	ENSG00000211668	IGLV2-11				ENSG00000250802	ZBED3-AS1	ENSG00000121858	TNFSF10	ENSG00000100554	ATP6V1D		ADORA2A	CARD16	ANXA3			ENSG00000090686	USP48			ENSG00000143420	ENSA
ENSG00000211668	IGLV2-11	ENSG00000211662	IGLV3-21				ENSG00000262001	DLGAP1-AS2	ENSG00000149131	SERPING1	ENSG00000101150	TPD52L2		AFF1	CAST	APOBEC3B			ENSG00000117614	SYF2			ENSG00000154370	TRIM11
ENSG00000280411	IGHV1-69D	ENSG00000272695	GAS6-DT				ENSG00000235244	DANT2	ENSG00000072694	FCGR2B	ENSG00000103313	MEFV		AFF4	CBLB	ARHGAP15			ENSG00000078618	NRDC			ENSG00000143924	EML4
ENSG00000211896	IGHG1	ENSG00000280411	IGHV1-69D				ENSG00000176124	DLEU1	ENSG00000128284	APOL3	ENSG00000104320	NBN		AK2	CCP110	ARHGAP45			ENSG00000116266	STXBP3			ENSG00000153561	RMND5A
ENSG00000206172	HBA1	ENSG00000211896	IGHG1				ENSG00000248360	LINC00504	ENSG00000169245	CXCL10	ENSG00000104320	NBN		AKAP8L	CD163	ARPC4			ENSG00000143622	RIT1			ENSG00000135968	GCC2
ENSG00000124102	PI3	ENSG00000104154	SLC30A4						ENSG00000236810	ELOA-AS1	ENSG00000104763	ASAH1		AKNA	CD6	ATAD1			ENSG00000158711	ELK4			ENSG00000072135	PTPN18
ENSG00000125780	TGM3	ENSG00000101425	BPI						ENSG00000263345	SGSM2-AS1	ENSG00000105287	PRKD2		AKR1A1	CDC16	ATF2			ENSG00000138035	PNPT1			ENSG00000054219	LY75
ENSG00000089558	KCNH4	ENSG00000257017	HP						ENSG00000259664	LINC02254	ENSG00000105402	NAPA		ALAS1	CDC26	ATXN7			ENSG00000082898	XPO1			ENSG00000178562	CD28
ENSG00000081041	CXCL2	ENSG00000086548	CEACAM6						ENSG00000241288	LINC02614	ENSG00000105835	NAMPT		ALOX5AP	CDC42SE1	AVL9			ENSG00000071082	RPL31			ENSG00000115009	CCL20
ENSG00000244734	HBB	ENSG00000196735	HLA-DQA1						ENSG00000215808	LINC01139	ENSG00000108061	SHOC2		ALPK1	CEP192	BRK1			ENSG00000082153	BZW1			ENSG00000145050	MANF
ENSG00000188536	HBA2	ENSG00000040487	SLC66A1						ENSG00000232712	KIZ-AS1	ENSG00000108405	P2RX1		AMPD3	CMIP	BST2			ENSG00000153827	TRIP12			ENSG00000122068	FYTTD1
ENSG00000188290	HES4	ENSG00000136169	SETDB2						ENSG00000230590	FTX	ENSG00000108582	CPD		ANKFY1	CNOT2	C1orf52			ENSG00000225733	FGD5-AS1			ENSG00000109184	DCUN1D4
ENSG00000135245	HILPDA	ENSG00000118113	MMP8						ENSG00000245213	GALNT7-DT	ENSG00000108582	CPD		ANKRD10	CPD	CAPG			ENSG00000163512	AZI2			ENSG00000150961	SEC24D
ENSG00000145451	GLRA3	ENSG00000096006	CRISP3						ENSG00000281501	SEPSECS-AS1	ENSG00000112137	PHACTR1		ANKRD12	CSF3R	CAPZB			ENSG00000170248	PDCD6IP			ENSG00000109381	ELF2
ENSG00000122861	PLAU	ENSG00000197561	ELANE						ENSG00000235888	LINC02940	ENSG00000112245	PTP4A1		ANKRD13A	CTNNA1	CAST			ENSG00000188846	RPL14			ENSG00000248323	LUCAT1
		ENSG00000250264	0						ENSG00000251209	LINC00923	ENSG00000115271	GCA		ANKRD28	CTSA	CBFB			ENSG00000168036	CTNNB1			ENSG00000224032	EPB41L4A-AS1
		ENSG00000164825	DEFB1						ENSG00000233396	LINC01719	ENSG00000115548	KDM3A		ANPEP	DAP3	CCDC88B			ENSG00000121797	CCRL2			ENSG00000055163	CYFIP2
		ENSG00000166920	C15orf48						ENSG00000235257	ITGA9-AS1	ENSG00000116260	QSOX1		AOAH	DDX5	CCNL1			ENSG00000075785	RAB7A			ENSG00000168394	TAP1
		ENSG00000206811	SNORA10						ENSG00000227908	IL6ST-DT	ENSG00000116679	IVNS1ABP		AP1G1	DDX52	CD48			ENSG00000198843	SELENOT			ENSG00000010810	FYN
		ENSG00000241020	RPL32P24						ENSG00000274317	LINC02334	ENSG00000116991	SIPA1L2		AP2M1	DPYD	CD68			ENSG00000043093	DCUN1D1			ENSG00000131018	SYNE1
		ENSG00000276085	CCL3L3						ENSG00000281548	LINC00895	ENSG00000117410	ATP6V0B		APOBEC3B	ELL	CDC23			ENSG00000161204	ABCF3			ENSG00000164654	MIOS
		ENSG00000106366	SERPINE1						ENSG00000226688	ENTPD1-AS1	ENSG00000119655	NPC2		AQP9	ENSG00000244055	CDC42SE1			ENSG00000175166	PSMD2			ENSG00000122566	HNRNPA2B1
		ENSG00000226004	SIMALR						ENSG00000170919	TPT1-AS1	ENSG00000120306	CYSTM1		ARAF	ENSG00000290385	CDK5RAP2			ENSG00000184203	PPP1R2			ENSG00000290838	NCF1B
		ENSG00000223387	LINC02068						ENSG00000242512	LINC01206	ENSG00000121797	CCRL2		ARAP1	ENSG00000290728	CDR2			ENSG00000178950	GAK			ENSG00000263001	GTF2I
		ENSG00000249784	SCARNA22						ENSG00000223949	ROR1-AS1	ENSG00000123836	PFKFB2		ARF3	ENSG00000290832	CDV3			ENSG00000087266	SH3BP2			ENSG00000120913	PDLIM2
		ENSG00000126266	FFAR1						ENSG00000254211	LINC01485	ENSG00000124731	TREM1		ARFGAP2	ENSG00000290951	CELF2			ENSG00000151247	EIF4E			ENSG00000120889	TNFRSF10B
		ENSG00000101000	PROCR						ENSG00000227906	SNAP25-AS1	ENSG00000124731	TREM1		ARFGAP3	EXOC7	CLASRP			ENSG00000164164	OTUD4			ENSG00000035681	NSMAF
		ENSG00000235106	BRD3OS						ENSG00000242808	SOX2-OT	ENSG00000124731	TREM1		ARFGEF1	FAM120A	CLEC7A			ENSG00000129128	SPCS3			ENSG00000251136	RIPK2-DT
		ENSG00000172215	CXCR6						ENSG00000280739	EIF1B-AS1	ENSG00000124731	TREM1		ARHGAP15	FNBP1	CNTRL			ENSG00000151883	PARP8			ENSG00000070756	PABPC1
		ENSG00000187492	CDHR4						ENSG00000275978	Metazoa_SRP	ENSG00000125347	IRF1		ARHGAP27	GAA	CS			ENSG00000039319	ZFYVE16			ENSG00000164758	MED30
		ENSG00000116981	NT5C1A						ENSG00000203880	PCMTD2	ENSG00000125730	C3		ARHGAP30	GAK	CSF2RB			ENSG00000153113	CAST			ENSG00000259305	ZHX1-C8orf76
		ENSG00000115183	TANC1						ENSG00000036530	CYP46A1	ENSG00000125734	GPR108		ARHGAP4	GTF2H1	CTDNEP1			ENSG00000172795	DCP2			ENSG00000179632	MAF1
		ENSG00000170627	GTSF1						ENSG00000138658	ZGRF1	ENSG00000125812	GZF1		ARHGAP9	GZMH	CTSA			ENSG00000113368	LMNB1			ENSG00000119314	PTBP3
		ENSG00000232712	KIZ-AS1						ENSG00000107890	ANKRD26	ENSG00000128383	APOBEC3A		ARHGDIB	HERC5	CWC25			ENSG00000131508	UBE2D2			ENSG00000095787	WAC
		ENSG00000187815	ZFP69						ENSG00000239264	TXNDC5	ENSG00000130066	SAT1		ARHGEF2	HLA-B	CYFIP2			ENSG00000113643	RARS1			ENSG00000266412	NCOA4
		ENSG00000116141	MARK1						ENSG00000100453	GZMB	ENSG00000130202	NECTIN2		ARHGEF40	HNRNPC	DDX17			ENSG00000072786	STK10			ENSG00000119950	MXI1
		ENSG00000130413	STK33						ENSG00000184357	H1-5	ENSG00000131389	SLC6A6		ARID3A	HNRNPM	DDX19A			ENSG00000204599	TRIM39			ENSG00000205531	NAP1L4
		ENSG00000263345	SGSM2-AS1						ENSG00000138468	SENP7	ENSG00000131389	SLC6A6		ARID4A	HSP90B1	DDX6			ENSG00000213719	CLIC1			ENSG00000166478	ZNF143
		ENSG00000259849	VENTXP1						ENSG00000102837	OLFM4	ENSG00000131626	PPFIA1		ARID4B	HTT	DENND1A			ENSG00000112511	PHF1			ENSG00000110768	GTF2H1
		ENSG00000258791	LINC00520						ENSG00000175198	PCCA	ENSG00000133612	AGAP3		ARIH1	IFI16	DENND3			ENSG00000137193	PIM1			ENSG00000133316	WDR74
		ENSG00000064989	CALCRL						ENSG00000277775	H3C7	ENSG00000133805	AMPD3		ARIH2	IL3RA	DGKA			ENSG00000112576	CCND3			ENSG00000162300	ZFPL1
		ENSG00000228701	TNKS2-DT						ENSG00000004478	FKBP4	ENSG00000133961	NUMB		ARL6IP4	IRAK3	DGKD			ENSG00000112245	PTP4A1			ENSG00000149806	FAU
		ENSG00000233355	CHRM3-AS2						ENSG00000187837	H1-2	ENSG00000134686	PHC2		ARL8A	LAPTM5	DHX40			ENSG00000132424	PNISR			ENSG00000198382	UVRAG
		ENSG00000286522	H3C2						ENSG00000234719	NPIPB2	ENSG00000135334	AKIRIN2		ARMC8	LEPROTL1	DIAPH1			ENSG00000093134	VNN3P			ENSG00000048649	RSF1
		ENSG00000184999	SLC22A10						ENSG00000129824	RPS4Y1	ENSG00000135404	CD63		ARMH3	LYZ	DPYD			ENSG00000152818	UTRN			ENSG00000023445	BIRC3
		ENSG00000140093	SERPINA10						ENSG00000274641	H2BC17	ENSG00000136689	IL1RN		ARPC4	MAP2K2	EAF2			ENSG00000197081	IGF2R			ENSG00000160613	PCSK7
		ENSG00000223525	RABGAP1L-IT1						ENSG00000132646	PCNA	ENSG00000136689	IL1RN		ARRB2	MAPK3	EEF1D			ENSG00000135218	CD36			ENSG00000111678	C12orf57
		ENSG00000254206	NPIPB11						ENSG00000286522	H3C2	ENSG00000138621	PPCDC		ASAH1	ME2	EFR3A			ENSG00000285437	POLR2J3			ENSG00000059804	SLC2A3
		ENSG00000103932	RPAP1						ENSG00000146267	FAXC	ENSG00000140678	ITGAX		ASH2L	MED13	EIF3B			ENSG00000105835	NAMPT			ENSG00000123104	ITPR2
		ENSG00000248727	LINC01948						ENSG00000156398	SFXN2	ENSG00000141664	ZCCHC2		ASL	METAP2	ELF2			ENSG00000120899	PTK2B			ENSG00000111371	SLC38A1
		ENSG00000144460	NYAP2						ENSG00000169385	RNASE2	ENSG00000143162	CREG1		ATF3	MGAT1	ELMO2			ENSG00000155096	AZIN1			ENSG00000139620	KANSL2
		ENSG00000291053	CATSPER2P1						ENSG00000101057	MYBL2	ENSG00000144118	RALB		ATG13	MGAT5	ENSG00000290385			ENSG00000022567	SLC45A4			ENSG00000187778	MCRS1
		ENSG00000226688	ENTPD1-AS1						ENSG00000005381	MPO	ENSG00000145901	TNIP1		ATG16L2	MTMR14	ENSG00000290832			ENSG00000122694	GLIPR2			ENSG00000123349	PFDN5
		ENSG00000169758	TMEM266						ENSG00000148773	MKI67	ENSG00000146278	PNRC1		ATG4B	MYO1G	ENSG00000290937			ENSG00000127084	FGD3			ENSG00000197111	PCBP2
		ENSG00000170915	PAQR8						ENSG00000070081	NUCB2	ENSG00000147454	SLC25A37		ATP11A	NAGA	ENSG00000290951			ENSG00000196116	TDRD7			ENSG00000083642	PDS5B
		ENSG00000232977	LINC00327						ENSG00000172687	ZNF738	ENSG00000147459	DOCK5		ATP13A3	NAP1L4	ENSG00000291136			ENSG00000106799	TGFBR1			ENSG00000258667	HIF1A-AS3
		ENSG00000102837	OLFM4						ENSG00000180481	GLIPR1L2	ENSG00000147872	PLIN2		ATP2A3	NBPF26	EPS15L1			ENSG00000126883	NUP214			ENSG00000054983	GALC
		ENSG00000275586	Metazoa_SRP						ENSG00000141655	TNFRSF11A	ENSG00000148344	PTGES		ATP2B4	NCF1	ERAP2			ENSG00000160271	RALGDS			ENSG00000140332	TLE3
		ENSG00000168143	FAM83B						ENSG00000169397	RNASE3	ENSG00000148926	ADM		ATP5F1C	NCF1B	ERBIN			ENSG00000165732	DDX21			ENSG00000068305	MEF2A
		ENSG00000158079	PTPDC1						ENSG00000073111	MCM2	ENSG00000149925	ALDOA		ATP5PF	NCF1C	ERGIC1			ENSG00000122882	ECD			ENSG00000205220	PSMB10
		ENSG00000140104	CLBA1						ENSG00000237541	HLA-DQA2	ENSG00000150403	TMCO3		ATP6V0B	NINJ1	ERLIN2			ENSG00000130592	LSP1			ENSG00000108344	PSMD3
		ENSG00000170624	SGCD						ENSG00000243156	MICAL3	ENSG00000153310	CYRIB		ATP6V1A	NUB1	EWSR1			ENSG00000167323	STIM1			ENSG00000082641	NFE2L1
		ENSG00000277448	LINC02338						ENSG00000111704	NANOG	ENSG00000155966	AFF2		ATP6V1B2	NUP98	FAU			ENSG00000179119	SPTY2D1			ENSG00000051128	HOMER3
		ENSG00000148950	IMMP1L						ENSG00000131051	RBM39	ENSG00000159128	IFNGR2		ATP9B	OASL	FBXO7			ENSG00000085117	CD82			ENSG00000105698	USF2
		ENSG00000078295	ADCY2						ENSG00000067048	DDX3Y	ENSG00000159399	HK2		ATXN7	OAZ1	FGR			ENSG00000135365	PHF21A			ENSG00000105373	NOP53
		ENSG00000110436	SLC1A2						ENSG00000181090	EHMT1	ENSG00000160271	RALGDS		B4GALT5	PARP14	FHL3			ENSG00000149131	SERPING1			ENSG00000101290	CDS2
		ENSG00000149948	HMGA2						ENSG00000179859	RNF227	ENSG00000160271	RALGDS		BAG6	PCM1	FKBP11			ENSG00000067182	TNFRSF1A			ENSG00000124226	RNF114
		ENSG00000196564	BLOC1S6P1						ENSG00000198774	RASSF9	ENSG00000166920	C15orf48		BANP	PDE1B	FKBP8			ENSG00000134294	SLC38A2			ENSG00000130589	HELZ2
		ENSG00000132849	PATJ						ENSG00000101442	ACTR5	ENSG00000166920	C15orf48		BAZ2A	PHC3	FLOT1			ENSG00000139372	TDG			ENSG00000159216	RUNX1
		ENSG00000267253	WHSC1L2P						ENSG00000167766	ZNF83	ENSG00000167565	SERTAD3		BBIP1	POFUT2	FNIP1			ENSG00000111237	VPS29			ENSG00000142197	DOP1B
		ENSG00000108231	LGI1						ENSG00000144730	IL17RD	ENSG00000167851	CD300A		BBX	POLR2J3	FOXP1			ENSG00000005810	MYCBP2			ENSG00000157551	KCNJ15
		ENSG00000182983	ZNF662						ENSG00000164520	RAET1E	ENSG00000167996	FTH1		BCKDHA	PPHLN1	GAA			ENSG00000092098	RNF31			ENSG00000185658	BRWD1
		ENSG00000197128	ZNF772						ENSG00000078699	CBFA2T2	ENSG00000168389	MFSD2A		BCL10	PPP1R12C	GATAD2A			ENSG00000197045	GMFB			ENSG00000183255	PTTG1IP
		ENSG00000141642	ELAC1						ENSG00000179841	AKAP5	ENSG00000169429	CXCL8		BCL2L2	PPP1R16B	GNG2			ENSG00000170345	FOS			ENSG00000177663	IL17RA
		ENSG00000197753	LHFPL5						ENSG00000146842	TMEM209	ENSG00000171051	FPR1		BCL3	PPP4R3A	GOLGA8B			ENSG00000090061	CCNK			ENSG00000100325	ASCC2
		ENSG00000110076	NRXN2						ENSG00000075790	BCAP29	ENSG00000173890	GPR160		BCL6	PRRC2A	GPI			ENSG00000185215	TNFAIP2			ENSG00000100354	TNRC6B
		ENSG00000157456	CCNB2						ENSG00000104691	UBXN8	ENSG00000176597	B3GNT5		BCLAF1	PSMA6	GTF2E2			ENSG00000100664	EIF5			ENSG00000067992	PDK3
		ENSG00000197928	ZNF677						ENSG00000139343	SNRPF	ENSG00000176597	B3GNT5		BEX4	PTP4A2	GUK1			ENSG00000104142	VPS18			ENSG00000126012	KDM5C
		ENSG00000261609	GAN						ENSG00000113838	TBCCD1	ENSG00000176597	B3GNT5		BICRAL	QSOX1	HCST			ENSG00000103994	ZNF106			ENSG00000184634	MED12
		ENSG00000128254	YWHAH-AS1						ENSG00000151422	FER	ENSG00000178719	GRINA		BIN2	R3HDM2	HERC2			ENSG00000185880	TRIM69			ENSG00000085224	ATRX
		ENSG00000204104	TRAF3IP1						ENSG00000100934	SEC23A	ENSG00000178719	GRINA		BIN3	RAB8B	HGS			ENSG00000138600	SPPL2A			ENSG00000241343	RPL36A
		ENSG00000225423	TNPO1P1						ENSG00000161888	SPC24	ENSG00000178896	EXOSC4		BIRC2	RBM39	HNRNPA2B1			ENSG00000047346	ATOSA			ENSG00000223546	LINC00630
		ENSG00000080910	CFHR2						ENSG00000196683	TOMM7	ENSG00000182885	ADGRG3		BIRC6	RBM47	IFITM1			ENSG00000067225	PKM
		ENSG00000250754	LINC02436						ENSG00000164066	INTU	ENSG00000182885	ADGRG3		BLTP1	RGS18	IFRD1			ENSG00000140992	PDPK1
		ENSG00000127990	SGCE						ENSG00000204695	OR14J1	ENSG00000182885	ADGRG3		BLTP2	RICTOR	IGFLR1			ENSG00000157045	NTAN1
		ENSG00000227906	SNAP25-AS1						ENSG00000101842	VSIG1	ENSG00000182885	ADGRG3		BLTP3B	RNASET2	IL10RB			ENSG00000087253	LPCAT2
		ENSG00000254101	LINC02055						ENSG00000177238	TRIM72	ENSG00000186594	MIR22HG		BLZF1	RNF10	IRF7			ENSG00000102900	NUP93
		ENSG00000148773	MKI67						ENSG00000173212	MAB21L3	ENSG00000188290	HES4		BMAL1	RNF144B	JMJD1C			ENSG00000103005	USB1
		ENSG00000048545	GUCA1A						ENSG00000177556	ATOX1	ENSG00000188290	HES4		BMT2	RPL9	KAT6B			ENSG00000141002	TCF25
		ENSG00000215424	MCM3AP-AS1						ENSG00000105650	PDE4C	ENSG00000188313	PLSCR1		BOD1L1	RPS24	KDM5B			ENSG00000167703	SLC43A2
		ENSG00000184949	FAM227A						ENSG00000287080	H3C3	ENSG00000189067	LITAF		BRD1	RPS25	KLHL24			ENSG00000185722	ANKFY1
		ENSG00000142949	PTPRF						ENSG00000135776	ABCB10	ENSG00000197405	C5AR1		BRD7	RPS3	KPNA5			ENSG00000109103	UNC119
		ENSG00000100626	GALNT16						ENSG00000124486	USP9X	ENSG00000197930	ERO1A		BRK1	RRP1B	LAMTOR4			ENSG00000092871	RFFL
		ENSG00000268182	SMIM17						ENSG00000048342	CC2D2A	ENSG00000198053	SIRPA		BTF3L4	SAFB2	LDAF1			ENSG00000131467	PSME3
		ENSG00000181513	ACBD4						ENSG00000083720	OXCT1	ENSG00000198055	GRK6		BUD23	SEC62	LILRA5			ENSG00000225190	PLEKHM1
		ENSG00000204930	FAM221B						ENSG00000114541	FRMD4B	ENSG00000198814	GK		C16orf87	SEPTIN2	LINC00963			ENSG00000163597	SNHG16
		ENSG00000211666	IGLV2-14						ENSG00000168653	NDUFS5	ENSG00000214456	PLIN5		C1orf43	SERPINB1	LINC01002			ENSG00000141574	SECTM1
		ENSG00000175170	FAM182B						ENSG00000078674	PCM1	ENSG00000227591	HSD11B1-AS1		C1orf52	SERPING1	LINC01089			ENSG00000011304	PTBP1
		ENSG00000154997	SEPTIN14						ENSG00000228716	DHFR	ENSG00000255398	HCAR3		C9orf72	SF3B2	LINC-PINT			ENSG00000180448	ARHGAP45
		ENSG00000247950	SEC24B-AS1						ENSG00000196263	ZNF471	ENSG00000291237	SOD2		CA5BP1	SFMBT2	LMNB1			ENSG00000125730	C3
		ENSG00000259070	LINC00639						ENSG00000204519	ZNF551				CACUL1	SHISA5	LONRF1			ENSG00000123146	ADGRE5
		ENSG00000196634	LUADT1						ENSG00000116205	TCEANC2				CANX	SLC38A1	LRCH3			ENSG00000130755	GMFG
		ENSG00000168243	GNG4						ENSG00000189367	KIAA0408				CAPN2	SLC6A6	LRCH4			ENSG00000105323	HNRNPUL1
		ENSG00000274461	LINC02930						ENSG00000165023	DIRAS2				CAPN7	SMG7	LYST			ENSG00000126457	PRMT1
		ENSG00000176840	MIR7-3HG						ENSG00000140285	FGF7				CARD16	SNX14	MAF1			ENSG00000104973	MED25
		ENSG00000113838	TBCCD1						ENSG00000147604	RPL7				CARD19	SOD2	MAN2A2			ENSG00000130726	TRIM28
		ENSG00000125804	FAM182A						ENSG00000160352	ZNF714				CARS1	SP100	MAN2B1			ENSG00000131051	RBM39
		ENSG00000204277	LINC01993						ENSG00000122378	PRXL2A				CARS2	SPAG9	MAP4K4			ENSG00000087460	GNAS
		ENSG00000285219	HULC						ENSG00000135387	CAPRIN1				CASC3	TAOK3	MAPKAPK3			ENSG00000101166	PRELID3B
		ENSG00000178295	GEN1						ENSG00000151490	PTPRO				CASP1	TARP	MATCAP1			ENSG00000157601	MX1
		ENSG00000137274	BPHL						ENSG00000172146	OR1A1				CASP2	TMEM219	MBNL1			ENSG00000100083	GGA1
		ENSG00000196220	SRGAP3						ENSG00000197061	H4C3				CASP4	TMEM50A	MCRS1			ENSG00000005889	ZFX
		ENSG00000230373	GOLGA6L5P						ENSG00000101425	BPI				CAST	TNFAIP2	MED23			ENSG00000124486	USP9X
		ENSG00000132681	ATP1A4						ENSG00000176204	LRRTM4				CCDC186	TNFSF10	METAP2
		ENSG00000095319	NUP188						ENSG00000177932	ZNF354C				CCDC88B	TRA2A	MINDY1
		ENSG00000185900	POMK						ENSG00000091128	LAMB4				CCDC88C	TRAPPC10	MRRF
		ENSG00000243568	RPL21P115						ENSG00000258405	ZNF578				CCL3L3	TRAPPC4	MTMR10
		ENSG00000151773	CCDC122						ENSG00000166352	IFTAP				CCNDBP1	TREM1	NBPF12
		ENSG00000236078	LINC01447						ENSG00000067646	ZFY				CCNL1	TRIM21	NDUFAF7
		ENSG00000164120	HPGD						ENSG00000108559	NUP88				CCP110	UPB1	NSL1
		ENSG00000158816	VWA5B1						ENSG00000156697	UTP14A				CCSER2	USP24	NUP50
		ENSG00000171848	RRM2						ENSG00000145241	CENPC				CCT8	VPS13D	OASL
		ENSG00000096696	DSP						ENSG00000196866	H2AC7				CD226	WDR43	OSTF1
		ENSG00000169169	CPT1C						ENSG00000046647	GEMIN8				CD2BP2	XPO6	OTOF
		ENSG00000237611	Metazoa_SRP						ENSG00000170837	GPR27					CD300H	PADI2
		ENSG00000162415	ZSWIM5						ENSG00000188290	HES4					CD46	PANK2
		ENSG00000132561	MATN2						ENSG00000157601	MX1					CD48	PDCD4
		ENSG00000203867	RBM20						ENSG00000117984	CTSD					CD5	PET100
		ENSG00000139926	FRMD6						ENSG00000119917	IFIT3					CD53	PFDN5
		ENSG00000258778	EIF2S2P1						ENSG00000132510	KDM6B					CD63	PHF20
		ENSG00000168676	KCTD19						ENSG00000186517	ARHGAP30					CD74	PHYKPL
		ENSG00000279170	TSTD3						ENSG00000213654	GPSM3					CD96	PIGT
		ENSG00000138468	SENP7						ENSG00000112715	VEGFA					CD99P1	PLEKHB2
		ENSG00000216863	LY86-AS1						ENSG00000157895	C12orf43					CDC26	PLXDC2
		ENSG00000165566	AMER2						ENSG00000132932	ATP8A2					CDC42SE1	PPP1CB
		ENSG00000075218	GTSE1						ENSG00000163319	MRPS18C					CDK12	PPP1R9B
		ENSG00000204611	ZNF616						ENSG00000141556	TBCD					CDK16	PPP2R2A
		ENSG00000178665	ZNF713						ENSG00000144741	SLC25A26					CDK5RAP2	PPP2R3C
		ENSG00000138109	CYP2C9						ENSG00000065559	MAP2K4					CDR2	PRG2
		ENSG00000184166	OR1D2						ENSG00000075415	SLC25A3					CDV3	PRPF8
		ENSG00000175305	CCNE2						ENSG00000198198	SZT2					CEACAM1	PRR5L
		ENSG00000244128	LINC01322						ENSG00000005810	MYCBP2					CEP350	PRRC2A
		ENSG00000214944	ARHGEF28						ENSG00000145740	SLC30A5					CEP63	PSAP
		ENSG00000166707	ZCCHC18						ENSG00000178105	DDX10					CEPT1	PSD4
		ENSG00000105613	MAST1						ENSG00000166123	GPT2					CFLAR	PTPN11
		ENSG00000181019	NQO1						ENSG00000125124	BBS2					CHD1	PTPN12
		ENSG00000101842	VSIG1						ENSG00000130939	UBE4B					CHD2	PTPRA
		ENSG00000281852	LINC00891						ENSG00000158286	RNF207					CHD3	PTPRC
		ENSG00000096093	EFHC1						ENSG00000078674	PCM1					CHD4	PTTG1IP
		ENSG00000167272	POP5						ENSG00000245680	ZNF585B					CHMP7	R3HDM4
		ENSG00000107282	APBA1						ENSG00000184752	NDUFA12					CIR1	RAB31
		ENSG00000104691	UBXN8						ENSG00000134317	GRHL1					CLCN7	RALY
		ENSG00000118420	UBE3D						ENSG00000264920	SP2-DT					CLINT1	RBM25
		ENSG00000267128	RNF157-AS1						ENSG00000081760	AACS					CLIP1	RBM39
		ENSG00000166452	AKIP1						ENSG00000213465	ARL2					CLIP4	RERE
		ENSG00000134297	PLEKHA8P1						ENSG00000171320	ESCO2					CLK3	RETREG2
		ENSG00000203809	LIN28B-AS1						ENSG00000100749	VRK1					CLTC	RGS18
		ENSG00000233654	NEMP2-DT						ENSG00000153201	RANBP2					CMAHP	RGS3
		ENSG00000117724	CENPF						ENSG00000083067	TRPM3					CMIP	RNASEK
		ENSG00000184860	SDR42E1						ENSG00000179988	PSTK					CMPK1	RNASET2
		ENSG00000132932	ATP8A2						ENSG00000103197	TSC2					CMTR1	RNF138
		ENSG00000154265	ABCA5						ENSG00000117385	P3H1					CNDP2	RNF145
		ENSG00000057019	DCBLD2						ENSG00000109063	MYH3					CNOT2	RPL27
		ENSG00000258376	PAPLN-AS1						ENSG00000169062	UPF3A					CNPY3	RPL3
		ENSG00000122548	KIAA0087						ENSG00000103197	TSC2					COG3	RPS9
		ENSG00000182010	RTKN2						ENSG00000215883	CYB5RL					COX14	RTN4
		ENSG00000116005	PCYOX1						ENSG00000085415	SEH1L					CPD	SARAF
		ENSG00000153246	PLA2R1						ENSG00000187514	PTMA					CPNE2	SARS1
		ENSG00000021645	NRXN3						ENSG00000163541	SUCLG1					CPQ	SAT2
		ENSG00000249867	LINC02742						ENSG00000135424	ITGA7					CPSF7	SDCBP
		ENSG00000095637	SORBS1						ENSG00000115839	RAB3GAP1					CPT1A	SDF2
		ENSG00000229739	PDC-AS1						ENSG00000101003	GINS1					CR1	SENP5
		ENSG00000069812	HES2						ENSG00000151835	SACS					CRACR2A	SESTD1
		ENSG00000273373	SLC16A4-AS1						ENSG00000119812	FAM98A					CRBN	SETD5
		ENSG00000249464	LINC01091						ENSG00000127603	MACF1					CREBBP	SH3BP5
		ENSG00000280927	CTBP1-AS						ENSG00000135976	ANKRD36					CRTC2	SHFL
		ENSG00000101004	NINL						ENSG00000066427	ATXN3					CS	SIGLEC5
		ENSG00000172171	TEFM						ENSG00000137962	ARHGAP29					CSDE1	SIK3
		ENSG00000196159	FAT4						ENSG00000169247	SH3TC2					CSF2RB	SLC25A44
		ENSG00000137962	ARHGAP29						ENSG00000089053	ANAPC5					CSF3R	SLC36A4
		ENSG00000105507	CABP5						ENSG00000100764	PSMC1					CSGALNACT2	SMG9
		ENSG00000214652	ZNF727						ENSG00000120370	GORAB					CSNK1G3	SP100
		ENSG00000115457	IGFBP2						ENSG00000105792	CFAP69					CSNK2B	SPIDR
		ENSG00000039068	CDH1						ENSG00000174501	ANKRD36C					CSRNP1	SPRTN
		ENSG00000105854	PON2						ENSG00000086232	EIF2AK1					CST7	STAG2
		ENSG00000249736	LINC02242						ENSG00000120697	ALG5					CTNNA1	STAT1
		ENSG00000266754	RN7SL524P						ENSG00000198718	TOGARAM1					CTNNB1	SUN2
		ENSG00000159208	CIART						ENSG00000130640	TUBGCP2					CTSB	TALDO1
		ENSG00000141338	ABCA8						ENSG00000166762	CATSPER2					CUL3	TAMALIN
		ENSG00000086696	HSD17B2						ENSG00000147650	LRP12					CWC25	TFG
		ENSG00000170180	GYPA						ENSG00000164190	NIPBL					CWF19L1	THEMIS2
		ENSG00000110693	SOX6						ENSG00000135365	PHF21A					CXCR2	TIPRL
		ENSG00000123612	ACVR1C						ENSG00000136100	VPS36					CXorf38	TLR1
		ENSG00000102384	CENPI												CYB5R4	TMEM120A
		ENSG00000157985	AGAP1												CYFIP2	TMEM131
		ENSG00000251287	ALG1L2												CYLD	TMEM268
		ENSG00000234707	SEC61G-DT												CYRIB	TMLHE
		ENSG00000260340	LINC02176												CYTH1	TMUB2
		ENSG00000250017	0												CYTH4	TNFRSF14
		ENSG00000105559	PLEKHA4												CYTIP	TPCN2
		ENSG00000223797	ENTPD3-AS1												DAP3	TPR
		ENSG00000140465	CYP1A1												DAZAP2	TRAF3
		ENSG00000198967	OR10Z1												DCAF11	TRIM25
		ENSG00000264041	RN7SL670P												DCP2	TRIM34
		ENSG00000186230	ZNF749												DCTN4	TRPM7
		ENSG00000168314	MOBP												DCUN1D3	TTC38
		ENSG00000162944	RFTN2												DDX24	TYMP
		ENSG00000257966	OLA1P3												DDX27	UBR2
		ENSG00000183250	LINC01547												DDX3X	UBXN4
		ENSG00000234840	LINC01239												DDX52	ULK4P1
		ENSG00000184809	B3GALT5-AS1												DDX6	USP15
		ENSG00000231806	PCAT7												DDX60L	USP4
		ENSG00000221957	KIR2DS4												DENND1B	WDR45
		ENSG00000152894	PTPRK												DENND3	XAB2
		ENSG00000048342	CC2D2A												DENND6A	ZBP1
		ENSG00000183638	RP1L1												DGUOK	ZHX2
		ENSG00000131095	GFAP												DHRS3	ZNF107
		ENSG00000165891	E2F7												DHX38	ZNF200
		ENSG00000155530	LRGUK												DHX58	ZNF253
		ENSG00000113262	GRM6												DIP2B	ZNF335
		ENSG00000072133	RPS6KA6												DMXL2
		ENSG00000074935	TUBE1												DNAJA1
		ENSG00000127530	OR7C1												DNAJA2
		ENSG00000094880	CDC23												DNM2
		ENSG00000286004	0												DNTTIP1
		ENSG00000227214	HCG15												DOCK4
		ENSG00000129422	MTUS1												DOCK5
		ENSG00000186073	CDIN1												DOCK8
		ENSG00000205809	KLRC2												DOK2
		ENSG00000260088	DDX59-AS1												DOT1L
		ENSG00000144619	CNTN4												DPEP2
		ENSG00000240152	LINC02271												DPF2
		ENSG00000224897	POT1-AS1												DTX3L
		ENSG00000245694	CRNDE												DUSP5
		ENSG00000155755	TMEM237												DVL3
		ENSG00000291052	ABCC13												DYNC1H1
		ENSG00000290615	RAB6C-AS1												E2F3
		ENSG00000155974	GRIP1												EAF1
		ENSG00000232229	LINC00865												ECPAS
		ENSG00000281548	LINC00895												EEF1D
		ENSG00000136943	CTSV												EEF1G
		ENSG00000131848	ZSCAN5A												EFHD2
		ENSG00000182585	EPGN												EHD1
		ENSG00000173208	ABCD2												EIF1AD
		ENSG00000177640	CASC2												EIF2AK3
		ENSG00000129538	RNASE1												EIF2D
		ENSG00000187187	ZNF546												EIF2S3
		ENSG00000259895	TEDC2-AS1												EIF4A1
		ENSG00000290474	GUSBP2												EIF4B
		ENSG00000211949	IGHV3-23												EIF4E3
		ENSG00000198838	RYR3												EIF4G2
		ENSG00000265817	FSBP												ELF1
		ENSG00000163492	CCDC141												ELF2
		ENSG00000287684	0												ELL
		ENSG00000247572	CKMT2-AS1												ELMO1
		ENSG00000169570	DTWD2												EML4
		ENSG00000275978	Metazoa_SRP												ENO1
		ENSG00000276375	0												ENSG00000188897
		ENSG00000203650	LINC01285												ENSG00000224789
		ENSG00000224812	TMEM72-AS1												ENSG00000238035
		ENSG00000063438	AHRR												ENSG00000267174
		ENSG00000251602	MTA1-DT												ENSG00000285171
		ENSG00000166704	ZNF606												ENSG00000288796
		ENSG00000164902	PHAX												ENSG00000289691
		ENSG00000132704	FCRL2												ENSG00000290385
		ENSG00000156475	PPP2R2B												ENSG00000290728
		ENSG00000176834	VSIG10												ENSG00000290823
		ENSG00000182704	TSKU												ENSG00000290832
		ENSG00000237248	LINC00987												ENSG00000290937
		ENSG00000094804	CDC6												ENSG00000290951
		ENSG00000228755	PABPC1P8												EPS15L1
		ENSG00000183091	NEB												ERBIN
		ENSG00000184154	LRRC51												ERCC1
		ENSG00000113946	CLDN16												ERGIC1
		ENSG00000184144	CNTN2												ERO1A
		ENSG00000178700	DHFR2												ETS1
		ENSG00000248771	SMIM31												ETS2
		ENSG00000183747	ACSM2A												EWSR1
		ENSG00000198221	AFDN-DT												EXOC7
		ENSG00000154553	PDLIM3												FAM120A
		ENSG00000265933	LINC00668												FAM157C
		ENSG00000276128	0												FAM193B
		ENSG00000165125	TRPV6												FAM76B
		ENSG00000174469	CNTNAP2												FAR1
		ENSG00000109832	DDX25												FAU
		ENSG00000237949	LINC00844												FAXDC2
		ENSG00000101057	MYBL2												FBXL20
		ENSG00000205810	KLRC3												FBXO6
		ENSG00000097096	SYDE2												FCAR
		ENSG00000249345	LINC02405												FCGR2A
		ENSG00000229582	PBX3-DT												FCGR2C
		ENSG00000158683	PKD1L1												FGD2
		ENSG00000065328	MCM10												FGR
		ENSG00000140323	DISP2												FHL3
		ENSG00000137821	LRRC49												FKBP11
		ENSG00000234076	TPRG1-AS1												FKBP5
		ENSG00000136881	BAAT												FLNA
		ENSG00000146197	SCUBE3												FLOT1
		ENSG00000120756	PLS1												FMNL1
		ENSG00000140285	FGF7												FMR1
		ENSG00000211651	IGLV1-44												FNBP1
		ENSG00000257391	0												FNDC3A
		ENSG00000228049	POLR2J2												FNDC3B
		ENSG00000287750	LINC03026												FOXO3
		ENSG00000286990	0												FOXP1
		ENSG00000177201	OR2T12												FRG1
		ENSG00000189238	LINC00943												FUBP1
		ENSG00000162896	PIGR												FYB1
		ENSG00000109771	LRP2BP												FYN
		ENSG00000239264	TXNDC5												G3BP2
		ENSG00000183668	PSG9												GADD45B
		ENSG00000234754	LINC02817												GAK
		ENSG00000237574	LINC01856												GALM
		ENSG00000228590	MIR4432HG												GANAB
		ENSG00000204961	PCDHA9												GARS1-DT
		ENSG00000169291	SHE												GATAD2A
		ENSG00000250365	HEATR5A-DT												GATAD2B
		ENSG00000175779	LINC02694												GBP5
		ENSG00000137693	YAP1												GDE1
		ENSG00000165841	CYP2C19												GDI2
		ENSG00000163141	BNIPL												GGNBP2
		ENSG00000037280	FLT4												GGT1
		ENSG00000085982	USP40												GIT2
		ENSG00000157404	KIT												GK
		ENSG00000188001	TPRG1												GLG1
		ENSG00000147570	DNAJC5B												GLT1D1
		ENSG00000105699	LSR												GMFB
		ENSG00000231924	PSG1												GMFG
		ENSG00000197568	HHLA3												GMIP
		ENSG00000237413	MGC27382												GMPPB
		ENSG00000196584	XRCC2												GNAI2
		ENSG00000138336	TET1												GNB1
		ENSG00000224578	HNRNPA1L3												GNG2
		ENSG00000266554	LINC01443												GOLGA7
		ENSG00000174705	SH3PXD2B												GOLGB1
		ENSG00000095587	TLL2												GPAT4
		ENSG00000168096	ANKS3												GPBP1
		ENSG00000036448	MYOM2												GPR89A
		ENSG00000065361	ERBB3												GPX4
		ENSG00000152049	KCNE4												GRK5
		ENSG00000215808	LINC01139												GRSF1
		ENSG00000111704	NANOG												GTF2H1
		ENSG00000139364	TMEM132B												GTF2I
		ENSG00000214369	CYB5AP2												GTF2IP1
		ENSG00000123901	GPR83												GTF2IP4
		ENSG00000211598	IGKV4-1												GTPBP1
		ENSG00000270547	LINC01235												GTPBP2
		ENSG00000133083	DCLK1												GUK1
		ENSG00000269086	LINC02965												GUSB
		ENSG00000260785	CASC17												GUSBP11
		ENSG00000250517	LDHAL6CP												GZMB
		ENSG00000177788	RAB4A-AS1												H2BC11
		ENSG00000105641	SLC5A5												HACD3
		ENSG00000168386	FILIP1L												HADHB
		ENSG00000164114	MAP9												HBEGF
		ENSG00000182107	TMEM30B												HBP1
		ENSG00000203865	ATP1A1-AS1												HBS1L
		ENSG00000146350	TBC1D32												HEATR5B
		ENSG00000116771	AGMAT												HECA
		ENSG00000122952	ZWINT												HERC1
		ENSG00000231298	MANCR												HERC5
		ENSG00000180481	GLIPR1L2												HERPUD2
		ENSG00000224924	LINC00320												HGS
		ENSG00000189367	KIAA0408												HIPK1
		ENSG00000251046	ZNF969P												HK1
		ENSG00000205084	TMEM231												HK2
		ENSG00000254211	LINC01485												HLA-A
		ENSG00000184788	SATL1												HLA-B
		ENSG00000241351	IGKV3-11												HLA-DMB
		ENSG00000249816	LINC00964												HMGCS1
		ENSG00000166173	LARP6												HMGN2
		ENSG00000196581	AJAP1												HNRNPA1
		ENSG00000185736	ADARB2												HNRNPA2B1
		ENSG00000130347	RTN4IP1												HNRNPC
		ENSG00000050405	LIMA1												HNRNPDL
		ENSG00000230426	LINC01036												HNRNPL
		ENSG00000242430	RN7SL274P												HNRNPLL
		ENSG00000134901	POGLUT2												HNRNPM
		ENSG00000253183	0												HNRNPU
		ENSG00000130508	PXDN												HPS3
		ENSG00000290462	CYP4F35P												HSH2D
		ENSG00000198099	ADH4												HSP90B1
		ENSG00000211663	IGLV3-19												HTT
		ENSG00000248441	LETR1												ICAM1
		ENSG00000164366	CCDC127												ICAM3
		ENSG00000151322	NPAS3												IDS
		ENSG00000236432	MFF-DT												IFI16
		ENSG00000144290	SLC4A10												IFIT1
		ENSG00000142798	HSPG2												IFITM1
		ENSG00000124092	CTCFL												IFNAR2
		ENSG00000259867	DYNLRB2-AS1												IFRD1
		ENSG00000062038	CDH3												IGHG1
		ENSG00000066279	ASPM												IKBKE
		ENSG00000178401	DNAJC22												IL10RA
		ENSG00000164796	CSMD3												IL1RN
		ENSG00000196119	OR8A1												IL3RA
		ENSG00000140836	ZFHX3												IL4R
		ENSG00000143921	ABCG8												IL6R
		ENSG00000103740	ACSBG1												ILF2
		ENSG00000260853	NFATC2IP-AS1												ING4
		ENSG00000112782	CLIC5												INPP4A
		ENSG00000263002	ZNF234												INPP5A
		ENSG00000171044	XKR6												INPP5D
		ENSG00000242268	LINC02082												INTS11
		ENSG00000248049	UBA6-DT												IP6K2
		ENSG00000275355	Metazoa_SRP												IQSEC1
		ENSG00000136895	GARNL3												IRAG2
		ENSG00000170927	PKHD1												IRAK3
		ENSG00000149256	TENM4												IREB2
		ENSG00000206538	VGLL3												IRF1
		ENSG00000279082	LINC01727												IST1
		ENSG00000233237	LINC00472												ISY1
		ENSG00000128641	MYO1B												ITCH
		ENSG00000188060	RAB42												ITGA5
		ENSG00000224957	LINC01266												ITGAM
		ENSG00000129221	AIPL1												ITGAX
		ENSG00000160321	ZNF208												ITGB2
		ENSG00000092470	WDR76												ITGB7
		ENSG00000280650	KCNIP4-IT1												ITPRID2
		ENSG00000226070	LINC00951												JAK2
		ENSG00000152932	RAB3C												JAK3
		ENSG00000183914	DNAH2												JDP2
		ENSG00000255411	LINC02548												KANSL3
		ENSG00000287067	0												KAT2B
		ENSG00000230612	0												KAT6A
		ENSG00000184357	H1-5												KCNA3
		ENSG00000205592	MUC19												KCTD10
		ENSG00000233117	LINC00702												KDM2A
		ENSG00000126814	TRMT5												KDM3B
		ENSG00000166025	AMOTL1												KDM5A
		ENSG00000260641	TSPAN5-DT												KDM6A
		ENSG00000255346	NOX5												KDM6B
		ENSG00000130477	UNC13A												KHSRP
		ENSG00000236666	POTEH-AS1												KIF21B
		ENSG00000143450	OAZ3												KLF6
		ENSG00000226312	CFLAR-AS1												KLHL24
		ENSG00000158486	DNAH3												KLHL6
		ENSG00000120251	GRIA2												KMT2C
		ENSG00000134532	SOX5												KMT2D
		ENSG00000126550	HTN1												KPNA1
		ENSG00000136531	SCN2A												KPNB1
		ENSG00000228358	LINC02263												KRT23
		ENSG00000164742	ADCY1												KRTCAP2
		ENSG00000232265	LINC02805												LAMB3
		ENSG00000151276	MAGI1												LAMTOR4
		ENSG00000156968	MPV17L												LAP3
		ENSG00000115526	CHST10												LAPTM5
		ENSG00000169604	ANTXR1												LARP1
		ENSG00000254709	IGLL5												LATS2
		ENSG00000196242	OR2C3												LCOR
		ENSG00000226203	LINC01733												LCP2
		ENSG00000129990	SYT5												LENG8
		ENSG00000042781	USH2A												LEPROTL1
		ENSG00000267508	ZNF285												LGALSL
		ENSG00000136206	SPDYE1												LHFPL2
		ENSG00000197181	PIWIL2												LILRA2
		ENSG00000007174	DNAH9												LILRB1
		ENSG00000162373	BEND5												LIMK2
		ENSG00000261501	BBS7-DT												LIMS3
		ENSG00000241322	FBXW10B												LIMS4
		ENSG00000277399	GPR179												LINC00278
		ENSG00000162779	AXDND1												LINC01002
		ENSG00000228412	LNC-LBCS												LINC01089
		ENSG00000203852	H3C15												LINC-PINT
		ENSG00000268736	MTCO3P39												LPCAT2
		ENSG00000166206	GABRB3												LRCH3
		ENSG00000143147	GPR161												LRCH4
		ENSG00000237928	NFIA-AS2												LRP1
		ENSG00000072315	TRPC5												LRRC41
		ENSG00000278662	GOLGA6L10												LRRK2
		ENSG00000166105	GLB1L3												LRRK2-DT
		ENSG00000089250	NOS1												LRWD1
		ENSG00000280039	RN7SKP23												LSP1
		ENSG00000203387	SNF8P1												LST1
		ENSG00000246145	RRS1-DT												LUC7L2
		ENSG00000269837	IPO5P1												LY6E
		ENSG00000161888	SPC24												LYN
		ENSG00000143126	CELSR2												LYZ
		ENSG00000146648	EGFR												LZTFL1
		ENSG00000229956	ZRANB2-DT												MACROH2A1
		ENSG00000109158	GABRA4												MAEA
		ENSG00000205930	C21orf62-AS1												MALAT1
		ENSG00000270550	IGHV3-30												MAP1LC3B
		ENSG00000114757	PEX5L												MAP2K1
		ENSG00000233008	LINC01725												MAP2K2
		ENSG00000136237	RAPGEF5												MAP2K4
		ENSG00000183230	CTNNA3												MAP3K2
		ENSG00000248932	COPB2-DT												MAP3K3
		ENSG00000242076	IGKV1-33												MAP3K7
		ENSG00000176927	EFCAB5												MAP3K8
		ENSG00000093217	XYLB												MAP4K4
		ENSG00000241684	ADAMTS9-AS2												MAPK14
		ENSG00000197863	ZNF790												MAPK3
		ENSG00000158966	CACHD1												MAPK7
		ENSG00000233757	ZNF892												MAPKAPK2
		ENSG00000141449	GREB1L												MAPKAPK3
		ENSG00000183454	GRIN2A												MARCHF1
		ENSG00000273983	H3C8												MARK2
		ENSG00000182326	C1S												MARK3
		ENSG00000235142	LINC02532												MAST3
		ENSG00000047617	ANO2												MATR3
		ENSG00000148143	ZNF462												MBD2
		ENSG00000127329	PTPRB												MBTPS1
		ENSG00000107186	MPDZ												MCL1
		ENSG00000143476	DTL												MCMBP
		ENSG00000141655	TNFRSF11A												MCTP2
		ENSG00000236268	LINC01361												MCUR1
		ENSG00000183778	B3GALT5												MDH2
		ENSG00000170476	MZB1												MECP2
		ENSG00000278196	IGLV2-8												MED13
		ENSG00000100557	CCDC198												MED13L
		ENSG00000163689	CFAP20DC												MED15
		ENSG00000133477	FAM83F												MEF2A
		ENSG00000180867	PDIA3P1												MEFV
		ENSG00000101003	GINS1												MFSD10
		ENSG00000169760	NLGN1												MFSD12
		ENSG00000254843	XIAPP2												MFSD14B
		ENSG00000185332	TMEM105												MFSD9
		ENSG00000105792	CFAP69												MGAT1
		ENSG00000197702	PARVA												MGAT5
		ENSG00000083857	FAT1												MIA3
		ENSG00000082438	COBLL1												MICAL1
		ENSG00000091656	ZFHX4												MICALL1
		ENSG00000274570	SPDYE10												MIER1
		ENSG00000163618	CADPS												MINDY1
		ENSG00000215186	GOLGA6B												MIR4435-2HG
		ENSG00000145526	CDH18												MKLN1
		ENSG00000153253	SCN3A												MKNK1
		ENSG00000186369	SERTAD4BP												MMD
		ENSG00000211660	IGLV2-23												MME
		ENSG00000176641	RNF152												MON1B
		ENSG00000175183	CSRP2												MORF4L1
		ENSG00000176945	MUC20												MRPL33
		ENSG00000066382	MPPED2												MSRB1
		ENSG00000114529	C3orf52												MTA2
		ENSG00000248714	ZNF652-AS1												MTCH1
		ENSG00000112038	OPRM1												MTDH
		ENSG00000104356	POP1												MTMR14
		ENSG00000236535	RC3H1-IT1												MTMR3
		ENSG00000259495	ARNT2-DT												MTURN
		ENSG00000165617	DACT1												MVP
		ENSG00000243742	RPLP0P2												MX1
		ENSG00000128573	FOXP2												MYCBP2
		ENSG00000211675	IGLC1												MYD88
		ENSG00000152527	PLEKHH2												MYO1F
		ENSG00000211592	IGKC												MYO1G
		ENSG00000132465	JCHAIN												MYO9B
		ENSG00000186335	SLC36A2												N4BP1
		ENSG00000211673	IGLV3-1												NACA
		ENSG00000183117	CSMD1												NADK
		ENSG00000274349	ZNF658												NAMPT
		ENSG00000110427	KIAA1549L												NBEAL2
		ENSG00000275708	MIR3648-1												NBPF14
		ENSG00000148848	ADAM12												NBPF15
		ENSG00000115423	DNAH6												NBPF26
		ENSG00000131951	LRRC9												NCBP3
		ENSG00000170485	NPAS2												NCF1
		ENSG00000211648	IGLV1-47												NCF1B
		ENSG00000104327	CALB1												NCF1C
		ENSG00000172167	MTBP												NCF2
		ENSG00000118432	CNR1												NCL
		ENSG00000171435	KSR2												NDE1
		ENSG00000198794	SCAMP5												NDFIP1
		ENSG00000242715	CCDC169												NDST1
		ENSG00000136542	GALNT5												NDST2
		ENSG00000116183	PAPPA2												NECAP1
		ENSG00000205277	MUC12												NEDD1
		ENSG00000211947	IGHV3-21												NEDD9
		ENSG00000170312	CDK1												NF1
		ENSG00000203727	SAMD5												NFAT5
		ENSG00000211653	IGLV1-40												NFATC2IP
		ENSG00000211677	IGLC2												NFIL3
		ENSG00000184261	KCNK12												NFKBID
		ENSG00000211679	IGLC3												NFX1
															NIN
															NINJ1
															NIPA2
															NLRC5
															NLRP1
															NLRP3
															NMI
															NOD2
															NOL4L
															NOP58
															NOTCH2NLA
															NPC1
															NPEPL1
															NPEPPS
															NRBP1
															NSD1
															NSUN5
															NT5C2
															NUB1
															NUMA1
															NUMB
															NUP50
															NUP98
															OASL
															OAT
															OAZ1
															OGT
															OS9
															OSBPL2
															OSBPL8
															OSGIN2
															OSTF1
															OTUB1
															OTUD4
															OTUD5
															P4HB
															PABPC1
															PABPC4
															PADI2
															PAM16
															PANK2
															PARP14
															PATL1
															PCBP1-AS1
															PCBP2
															PCM1
															PCMTD1
															PCNX1
															PDE4B
															PDLIM7
															PDPK1
															PDXDC1
															PER1
															PET100
															PFDN1
															PFDN5
															PGD
															PHACTR1
															PHC3
															PHF1
															PHF12
															PHF20L1
															PHF21A
															PHF23
															PHIP
															PI4KB
															PIK3AP1
															PIK3R5
															PILRB
															PIM2
															PIM3
															PIP4K2A
															PIP4K2C
															PITHD1
															PKM
															PLCG2
															PLEC
															PLEKHM1
															PLEKHM2
															PLIN3
															PLK3
															PLSCR1
															PLXDC2
															PLXNC1
															PMPCB
															PNISR
															PNPLA8
															POFUT2
															POLG
															POLK
															POLR2B
															POLR2J3
															PPA1
															PPHLN1
															PPM1D
															PPM1F
															PPP1R12A
															PPP1R12C
															PPP1R16B
															PPP1R2
															PPP2R5C
															PPP4R2
															PPP6R1
															PPP6R3
															PQBP1
															PREX1
															PRKACA
															PRKCD
															PRKRA
															PRMT2
															PRPF3
															PRPF8
															PRRC2A
															PRRC2C
															PSAP
															PSMA2
															PSMA6
															PSMB10
															PSMB4
															PSMB7
															PSMC1
															PSMC3
															PSMD2
															PSMD7
															PSTPIP2
															PTEN
															PTGES3
															PTK2B
															PTP4A2
															PTPN11
															PTPN12
															PTPN6
															PTPRC
															PTPRJ
															PTTG1IP
															PUM1
															QKI
															QSOX1
															QTRT2
															RAB35
															RAB5A
															RAB5IF
															RAB7A
															RAB8B
															RABGEF1
															RAD23A
															RAF1
															RALGAPA2
															RALGAPB
															RALGDS
															RALY
															RARA
															RASSF2
															RBM17
															RBM18
															RBM23
															RBM39
															RBM42
															RBM47
															RBM5
															RBM8A
															RBMS1
															RC3H1
															RCC2
															RELT
															RESF1
															RETREG2
															REXO4
															RFFL
															RGS19
															RHOT2
															RICTOR
															RIGI
															RILPL2
															RIOK3
															RIPK3
															RIPOR2
															RIT1
															RNASEK
															RNASET2
															RNF10
															RNF138
															RNF144B
															RNF145
															RNF213
															RNF216
															RNF38
															RPL12
															RPL22
															RPL26
															RPL5
															RPL6
															RPS10
															RPS24
															RPS25
															RPS3
															RPS3A
															RPS9
															RRAGD
															RSAD2
															RSRC2
															RSRP1
															RTCB
															RTN3
															RTN4
															RUNX3
															RXRA
															RYK
															SAFB2
															SANBR
															SAP130
															SARNP
															SARS1
															SASH3
															SAT2
															SBF2
															SBNO2
															SCARF1
															SCPEP1
															SCYL1
															SDCBP
															SEC24A
															SEC31A
															SEC62
															SECISBP2
															SELENOT
															SEMA4D
															SENP2
															SENP5
															SEPTIN7
															SERBP1
															SERPINB1
															SERPINB8
															SESTD1
															SET
															SETD2
															SETD5
															SF3B1
															SFPQ
															SGF29
															SGK3
															SGPL1
															SH3BP5
															SH3D21
															SH3GL1
															SH3GLB1
															SH3KBP1
															SH3TC1
															SHC1
															SHFL
															SHISA5
															SIK3
															SIMALR
															SIPA1
															SIPA1L1
															SLAMF7
															SLC11A1
															SLC12A6
															SLC25A44
															SLC25A5
															SLC37A1
															SLC38A1
															SLC6A6
															SLC7A7
															SLCO3A1
															SLCO4A1
															SLTM
															SMAP1
															SMARCD2
															SMG1
															SMG7
															SMU1
															SNAP29
															SNHG6
															SNRPD2
															SNX10
															SNX14
															SNX3
															SNX4
															SOD2
															SORL1
															SOS2
															SP100
															SP110
															SPAG9
															SPEN
															SPG11
															SQOR
															SRGAP2C
															SRGN
															SRP19
															SRPK1
															SRRT
															SRSF1
															SSH2
															SSR4
															ST3GAL5
															STAG2
															STAG3L5P
															STAT2
															STAT3
															STIP1
															STK40
															STRN
															STT3B
															STX10
															STX11
															STX3
															STX5
															SUCLG2
															SUDS3
															SULF2
															SURF1
															SVIL
															SYK
															SYNE2
															SYNRG
															SYTL3
															SZT2
															TAB2
															TAGLN2
															TALDO1
															TAMALIN
															TAPBP
															TAPT1
															TBC1D1
															TBC1D7
															TCF25
															TENT2
															TET3
															TFDP1
															TFE3
															TFRC
															THEMIS2
															TIMP1
															TKT
															TLE3
															TLE4
															TLK2
															TLN1
															TMA7
															TMEM120A
															TMEM127
															TMEM164
															TMEM165
															TMEM219
															TMEM248
															TMEM268
															TMEM50A
															TMEM59
															TMUB2
															TNFAIP2
															TNFSF10
															TNK2
															TOM1
															TOMM40L
															TOP1
															TPCN2
															TPD52L2
															TPP2
															TPT1
															TRA2A
															TRAF3
															TRAF3IP2
															TRAF7
															TRAFD1
															TRAK2
															TRANK1
															TRAPPC10
															TRAPPC3
															TRAPPC4
															TREM1
															TRIB1
															TRIM21
															TRIM25
															TRIM26
															TRIM38
															TRNT1
															TSPYL2
															TSTD1
															TTC13
															TTC33
															TXLNA
															TXNDC11
															TXNRD1
															TYK2
															TYROBP
															UBC
															UBE2D3
															UBE2J1
															UBE2R2
															UBE3C
															UBL7
															UBN1
															UBP1
															UBQLN1
															UBR5
															UBXN6
															UHMK1
															UIMC1
															UNC93B1
															UPB1
															UPP1
															USP15
															USP18
															USP24
															USP32
															USP4
															USP9X
															UXS1
															UXT
															VAV1
															VCAN
															VPS13A
															VPS4B
															VRK1
															WAC
															WASH7P
															WASHC2C
															WBP2
															WDFY1
															WDFY3
															WDR1
															WDR13
															WDR26
															WDR43
															WDR45
															WDR59
															WNK1
															WSB1
															WTAP
															WWP2
															XPO6
															XRN1
															YIPF3
															YME1L1
															YPEL3
															YWHAQ
															YY1
															ZBP1
															ZBTB17
															ZBTB7B
															ZC3H11A
															ZCCHC2
															ZDHHC18
															ZDHHC2
															ZDHHC20
															ZFAND3
															ZFAND5
															ZNF106
															ZNF107
															ZNF200
															ZNF267
															ZNF346
															ZNF438
															ZNF611
															ZNF687
															ZNFX1
															ZNG1A
															ZNG1B
															ZNG1E
