# Supplementary material for: Reduced protein-coding transcript diversity in severe dengue emphasises the role of alternative splicing
Source: Life Sci Alliance. 2024 Jun 3;7(8):e202402683. doi: 10.26508/lsa.202402683 (PMC11147948; doi:10.26508/lsa.202402683)
Supplement: Supplementary file 8 [file LSA-2024-02683_TableS8.xlsx]

## Sheet: 8
Supplementary File 8:Repeats enrichment at 5' and 3' splice sites (ss) between significant and non significant DTEs.
5' ss													3'ss
Mild_Non significant DTEs						Mild_Significant DTEs							Mild_Non significant DTEs						Mild_Significant DTEs
type	count	bp	diff	%		type	count	bp	p_value	diff	%		type	count	bps	diff	%		type	count	bp	p_value	diff	%
total length:		333200				total length:		199800					total length:		336200				total length:		199400
GC level:		169932				GC level:		101159					GC level:		169546				GC level:		101335
Total Repeats	372	36277	296923	10.8875		Total Repeats	183	15943	< 0.00001	183857	7.97948		Total Repeats	373	37111	299089	11.0384		Total Repeats	187	18577	< 0.00001	180823	9.31645
SINEs:	121	13691	22586	37.7402		SINEs:	62	6063	0.536908	9880	38.0292		SINEs:	116	13523	23588	36.4393		SINEs:	63	6719	0.536	11858	36.1684
LINEs:	56	5793	30484	15.9688		LINEs:	25	2403	0.009873	13540	15.0724		LINEs:	61	6544	30567	17.6336		LINEs:	27	2898	< 0.00001	15679	15.5999
LTR Elements	33	4626	31651	12.7519		LTR Elements	15	1864	.000758	14079	11.6917		LTR Elements	24	2675	34436	7.20811		LTR Elements	14	1630	< 0.00001	16947	8.77429
DNA Elements	31	3706	32571	10.2158		DNA Elements	11	1052	< 0.00001	14891	6.59851		DNA Elements	40	4257	32854	11.471		DNA Elements	17	1475	< 0.00001	17102	7.93993
Simple repeats:	131	5778	30499	15.9274		Simple repeats:	70	3002	< 0.00001	12941	18.8296		Simple repeats:	132	5782	31329	15.5803		Simple repeats:	66	3073	0.003571	15504	16.542
ALUs	73	9159	4532	66.898		ALUs	31	3466	< 0.00001	2597	57.1664		ALUs	71	9103	4420	67.3149		ALUs	32	3675	< 0.00001	3044	54.6956
MIRs	48	4532	9159	33.102		MIRs	31	2597	< 0.00001	3466	42.8336		MIRs	45	4420	9103	32.6851		MIRs	31	3044	< 0.00001	3675	45.3044
LINE1	31	3375	2418	58.26		LINE1	12	1313	.002784	1090	54.64		LINE1	35	4088	2456	62.4694		LINE1	14	1590	< 0.00001	1308	54.8654
LINE2	23	2155	3638	37.2001		LINE2	13	1090	< 0.00001	1313	45.36		LINE2	23	2173	4371	33.206		LINE2	11	1074	.000303	1824	37.06
Moderate_Non significant DTEs						Moderate_Significant DTEs							Moderate_Non significant DTEs						Moderate_Significant DTEs
type	counts	bps	diff	%		type	count	bps	p_value	diff	%		type	count	bps	diff	%		type	count	bps	p_value	diff	%
total length:		41800				total length:		23000					total length:		43000				total length:		23000
GC level:		20511.3				GC level:		11125.1					GC level:		21160.3				GC level:		11063
Total Repeats	96	10114	31686	24.1962		Total Repeats	33	3271	< 0.00001	19729	14.2217		Total Repeats	64	6301	36699	14.6535		Total Repeats	34	2880	< 0.00001	20120	12.5217
SINEs:	27	3260	6854	32.2325		SINEs:	13	1375	< 0.00001	1896	42.0361		SINEs:	27	3357	2944	53.2773		SINEs:	15	1626	0.00485	1254	56.4583
LINEs:	14	1660	8454	16.4129		LINEs:	3	477	0.014024	2794	14.5827		LINEs:	7	633	5668	10.046		LINEs:	4	300	0.611354	2580	10.4167
LTR Elements	19	2228	7886	22.0289		LTR Elements	5	505	< 0.00001	2766	15.4387		LTR Elements	9	1051	5250	16.6799		LTR Elements	4	405	0.0016	2475	14.0625
DNA Elements	11	1232	8882	12.1811		DNA Elements	4	458	0.00704	2813	14.0018		DNA Elements	6	536	5765	8.50659		DNA Elements	3	275	0.111191	2605	9.54861
Simple repeats:	25	963	9151	9.52146		Simple repeats:	8	288	.2341	2983	8.80465		Simple repeats:	15	478	5823	7.5861		Simple repeats:	8	239	0.25484	2641	8.29861
ALUs	13	1929	1331	59.1718		ALUs	5	585	< 0.00001	790	42.5455		ALUs	9	1380	1977	41.1081		ALUs	3	421	< 0.00001	1205	25.8918
MIRs	14	1331	1929	40.8282		MIRs	8	790	< 0.00001	585	57.4545		MIRs	18	1977	1380	58.8919		MIRs	12	1205	< 0.00001	421	74.1082
LINE1	11	1551	109	93.4337		LINE1	3	477			100		LINE1	4	398	235	62.8752		LINE1	1	65	< 0.00001	235	21.6667
LINE2	2	109	1551	6.56627		LINE2	0	0			0		LINE2	2	176	457	27.8041		LINE2	2	176	< 0.00001	124	58.6667
Severe_nonsig						Severe_Significant DTEs							Severe_Non significant DTEs						Severe_Significant DTEs
type	count	bps	diff	%		type	count	bps	p_value	diff	%		type	count	bps	diff	%		type	count	bps	p_value	diff	%
total length:		382400				total length:		250400					total length:		380000				total length:		250400
GC level:		155484				GC level:		105494					GC level:		156104				GC level:		106270
Total Repeats	422	43824	338576	11.4603		Total Repeats	325	36542	< 0.00001	213858	14.5935		Total Repeats	456	48159	331841	12.6734		Total Repeats	332	33623	< 0.00001	216777	13.4277
SINEs:	147	17501	26323	39.9347		SINEs:	95	11099	< 0.00001	25443	30.3733		SINEs:	165	19781	28378	41.0744		SINEs:	114	13077	< 0.00001	20546	38.893
LINEs:	70	8093	35731	18.4671		LINEs:	72	10100	< 0.00001	26442	27.6394		LINEs:	80	9134	39025	18.9663		LINEs:	71	7972	< 0.00001	25651	23.71
LTR Elements	35	4914	38910	11.213		LTR Elements	46	5717	< 0.00001	30825	15.645		LTR Elements	35	4728	43431	9.81748		LTR Elements	36	4424	< 0.00001	29199	13.1577
DNA Elements	49	4714	39110	10.7567		DNA Elements	22	2671	< 0.00001	33871	7.3094		DNA Elements	61	6485	41674	13.4658		DNA Elements	32	3154	< 0.00001	30469	9.38048
Simple repeats:	121	4287	39537	9.78231		Simple repeats:	90	3416	0.038467	33126	9.34815		Simple repeats:	115	4150	44009	8.61729		Simple repeats:	79	3135	0.0005	30488	9.32397
Alus	115	14255	3246	81.4525		Alus	63	7903	< 0.00001	3196	71.2046		Alus	121	15274	4507	77.2155		Alus	80	9918	0.004159	3159	75.8431
MIRs	32	3246	14255	18.5475		MIRs	32	3196	< 0.00001	7903	28.7954		MIRs	43	4420	15361	22.3447		MIRs	33	3072	0.015858	10005	23.4916
LINE1	44	5584	2509	68.9979		LINE1	55	8243	< 0.00001	1857	81.6139		LINE1	55	6868	2266	75.1916		LINE1	52	6523	< 0.00001	1449	81.8239
LINE2	25	2350	5743	29.0374		LINE2	17	1857	< 0.00001	8243	18.3861		LINE2	21	1865	7269	20.4182		LINE2	17	1282	< 0.00001	6690	16.0813
