# Supplementary material for: Reduced protein-coding transcript diversity in severe dengue emphasises the role of alternative splicing
Source: Life Sci Alliance. 2024 Jun 3;7(8):e202402683. doi: 10.26508/lsa.202402683 (PMC11147948; doi:10.26508/lsa.202402683)
Supplement: Supplementary file 9 [file LSA-2024-02683_TableS9.xlsx]

## Sheet: 9a
Supplementary File 9a: Combined list of pathways of genes with differential transcript usage using Enrichr between severity Severe vs Mild
Gene name	Function	Combined group
TRIM39	Inhibits TLR-mediated IRF and NFkB signaling	Immune suppression
STIM1	Immune response (pro by inhibiting tonic IFN or antiviral by ER-calcium signaling)	Immune suppression
PRMT1	Inhibits anti-viral immunity by methylating cGAS and suppresses cGAS-STING pathway	Immune suppression
DDX21	RNA processing, virus infection cleaves it by caspases resulting in suppression of type I IFNs.	Immune suppression
TNFAIP2	Inflammation and angiogenesis, promotes EBV infection	Immune suppression
XPO1	Innate immune response (proviral)	Immune suppression
PTK2B	Anti-viral immune response	Innate and adaptive immune response
MX1	Anti-viral immune type I IFN	Innate and adaptive immune response
PSMD2	Neutrophil degranulation	Innate and adaptive immune response
PDPK1	Immune System (T cell response)	Innate and adaptive immune response
RAB7A	Neutrophil degranulation	Innate and adaptive immune response
ARHGAP45	Neutrophil degranulation	Innate and adaptive immune response
SERPING1	Complement activation (Immune response)	Innate and adaptive immune response
PTPRC	Immune response	Innate and adaptive immune response
GMFG	Neutrophil chemotaxis	Innate and adaptive immune response
SH3BP2	Immune signaling	Innate and adaptive immune response
OTUD4	Deubiquitinates MAV, promotes antiviral immune response through type 1 IFN	Innate and adaptive immune response
GLIPR2	Immune response	Innate and adaptive immune response
TCF25	Transcription factors. Immune response.	Innate and adaptive immune response
SNHG16	TLR4 signaling, apoptosis and netosis	Innate and adaptive immune response
SECTM1	T/NK cell response. Proimmune.	Innate and adaptive immune response
UNC119	T cell activation/immune synapse formation	Innate and adaptive immune response
CCRL2	Chemokine Receptors Bind Chemokines R-HSA-380108	Innate and adaptive immune response
ELK4	Transcription factor (MAPK pathway) Mast cell and macrophage immune response.	Innate and adaptive immune response
CCND3	Immune cell proliferation/cell cyle	Innate and adaptive immune response
STXBP3	Immune and platelet function	Innate and adaptive immune response
PPP1R2	Immune response	Innate and adaptive immune response
PIM1	Antiviral interferon response	Innate and adaptive immune response
TNFRSF1A	Immune response	Innate and adaptive immune response
FOS	Immune response	Innate and adaptive immune response
ABCF3	Anti-viral immunity against flaviruses like dengue	Innate and adaptive immune response
AZI2	Immune response (type 1 interferon response)	Innate and adaptive immune response
YPEL5	Interferon response	Innate and adaptive immune response
STK10	Neutrophil degranulation	Innate and adaptive immune response
IGF2R	Neutrophil activation	Innate and adaptive immune response
CD36	Scavenger receptor (immune response, apoptosis and angiogensis)	Innate and adaptive immune response
C3	Complement activation (Immune response)	Innate and adaptive immune response
RNF31	TNF Signaling R-HSA-75893	Innate and adaptive immune response
PARP8	Immune response	Innate and adaptive immune response
LMNB1	Nuclear structural protein (Immune response)	Innate and adaptive immune response
CD82	Antigen presentation (pro-immune)	Antigen presentation
PSME3	Antigen presentation (pro-immune)	Antigen presentation
SPPL2A	Antigen presentation (pro-immune)	Antigen presentation
SLTM	RNA processing and chromatin modelling, inhibits viral RNA expression	Epigenetic regulation
CHD2	Chromatin remodelling. HIV gene expression. Proviral response.	Epigenetic regulation
MLLT6	Chromatin remodelling and RNA expression. Immunosuppression	Epigenetic regulation
ZFX	Transcritpional regulator of hematopoeitic stem cells. Antiviral restriction factor	Epigenetic regulation
SPTY2D1	Epigenetic modification. Upregulated in Zika infection. No mechanism.	Epigenetic regulation
TDG	Epigenetic regulation of immune cell function	Epigenetic regulation
ECD	Epigenetic modifier	Epigenetic regulation
PHF1	Epigenetic Regulation Of Gene Expression R-HSA-212165	Epigenetic regulation
PHF21A	Epigenetic Regulation	Epigenetic regulation
MIER1	chromatin reorganisation	Epigenetic regulation
PTP4A1	TGF-beta signaling, negative regulator of vascular inflammation	Intracellular signaling
TGFBR1	TGF-beta signaling	Intracellular signaling
TRIP12	TGF-beta signaling	Intracellular signaling
RHBDF2	TGF-beta signaling	Intracellular signaling
ZFYVE16	Signaling By TGFB Family Members R-HSA-9006936	Intracellular signaling
ATOSA	Cell Signaling and Communication	Intracellular signaling
CTNNB1	Wnt signaling (immunosupression)	Intracellular signaling
FGD5-AS1	Wnt/b-catenin signaling.	Intracellular signaling
VPS29	WNT ligand and trafficking	Intracellular signaling
RIT1	Ras-MAPK signaling	Intracellular signaling
GNAS	MAPK signaling (Proinflammatory)	Intracellular signaling
PPP1CB	Viral entry and assembly (proviral)	Membrane trafficking
GAK	Clathrin-mediated Endocytosis R-HSA-8856828	Membrane trafficking
SPCS3	Viral entry and assembly (proviral)	Membrane trafficking
GBF1	Vesicular trafficking, proviral response/viral replication	Membrane trafficking
PRELID3B	Lipid trafficking	Membrane trafficking
LPCAT2	Glycerophospholipid Biosynthesis R-HSA-1483206	Cellular metabolism
PKM	Cellular metabolism	Cellular metabolism
AZIN1	Metabolism Of Polyamines R-HSA-351202	Cellular metabolism
NRDC	Cellular metabolism	Cellular metabolism
UTRN	EGR2 And SOX10-mediated Initiation Of Schwann Cell Myelination R-HSA-9619665	Cellular metabolism
PPFIA1	Glutamate Neurotransmitter Release Cycle R-HSA-210500/ Cell-matrix adhesion	Cellular metabolism
ADGRE5	Cellular adhesion	Cell adhesion and cytoskeletal remodeling
ANKFY1	RHOD GTPase Cycle R-HSA-9013405	Cell adhesion and cytoskeletal remodeling
FGD3	Cytoskeletal modifications, leukocyte trafficking.	Cell adhesion and cytoskeletal remodeling
LSP1	Cytoskeletal modifications, leukocyte trafficking.	Cell adhesion and cytoskeletal remodeling
SELL	Cellular adhesion (leukocyte trafficking)	Cell adhesion and cytoskeletal remodeling
SLC38A2	Amino Acid Transport Across Plasma Membrane	Metabolite membrane transport
SLC43A2	Amino Acid Transport Across Plasma Membrane	Metabolite membrane transport
NUP214	Nucleocytoplasmic transport	Metabolite membrane transport
SLC45A4	Metabolite transport	Metabolite membrane transport
CLIC1	transport and cellular signaling	Metabolite membrane transport
NUP93	Nucleocytoplasmic transport. Antiviral immune response by promoting type 1IFN expression.	Metabolite membrane transport
BZW1	Protein translation	Transcription and translation
POLR2J3	RNA polymerase II subunit, transcription	Transcription and translation
EIF4E	Protein translation	Transcription and translation
MED25	Transcriptional Regulation Of White Adipocyte Differentiation R-HSA-381340	Transcription and translation
RARS1	Protein translation	Transcription and translation
EIF5	Protein translation	Transcription and translation
RPS9	Protein translation	Transcription and translation
CCNK	Transcription	Transcription and translation
RPL31	Ribosomal protein (found as a hub in PPI of infectious disease like hepatitis and SARS-CoV-2)	Transcription and translation
RPL14	Ribosomal protein	Transcription and translation
PNISR	Splicing factor, viral restriction factor	RNA processing
RBM39	Alternative splicing. Targeted by DENV virus to take over host cellular machinery	RNA processing
ADAR	RNA editing (Proviral and antiviral immune response)	RNA processing
DCP2	Regulation of mRNA stability by proteins that bind AU-rich elements	RNA processing
USB1	RNA processsing (hematopoeitic and immune system)	RNA processing
SYF2	mRNA Splicing R-HSA-72172	RNA processing
PTBP1	mRNA Splicing R-HSA-72172	RNA processing
HNRNPUL1	mRNA Splicing R-HSA-72172	RNA processing
PNPT1	Mitochondrial RNA processing	RNA processing
TDRD7	RNA processing (anti-viral)	RNA processing
MYCBP2	E3 ubiquitin ligase, cellular metabolism and autphagy	Protein ubquitination
NTAN1	Tertriary destablizing enzyme which targets it for ubiquitination and proteasomal degradation.	Protein ubquitination
PCBP1-AS1	lncRNA, deubiquitination	Protein ubquitination
UBE2D2	Antiviral immune response (ubiquitination)	Protein ubquitination
TRIM69	Antiviral immune response (interacts with DENV NS-1 and targets it for degradation, ubiquitination)	Protein ubquitination
RBBP6	Ubiquitination (Targets VP30 of ebola virus and prevents viral replication). Anti-viral response	Protein ubquitination
VPS18	Ubiquitination (Pro-pathogen response)	Protein ubquitination
TRIM28	Ubiquitnation (known to suppress immune response, T cells especially). Also known to be a regulator of hematopoeisis.	Protein ubquitination
USP48	Post-translational Modification (ubiquitinylation)	Protein ubquitination
DCUN1D1	Post-translational Modification (ubiquitinylation)	Protein ubquitination
RFFL	Regulation Of TP53 Degradation R-HSA-6804757	Protein ubquitination
PLEKHM1	Autophagy (viral entry)	Programmed cell death
CALCOCO2	Macroautophagy. Viral entry and replication. Targetted by viral proteins	Programmed cell death
PDCD6IP	Programmed cell death	Programmed cell death
YWHAZ	Apoptosis	Programmed cell death
CAST	Platelet and RBC aggregation	Blood clotting process
VAMP3	Vesicular protein (platelet endocytosis) Blood clotting and thrombosis	Blood clotting process
CEP170	Centrosomal protein, cell cycle	Cell cycle
PTMA	Cell survival and proliferation including immune response	Cell cycle
GMFB	Regulation of cellular proliferation in nervous system	Cell cycle

## Sheet: 9b
Supplementary File 9b: Combined list of pathways of genes with differential transcript usage enriched using Enrichr between severity Severe vs Moderate
Gene name	Function	Combined group
ARID5A	Inflammatory response	Immune response
TRAFD1	immune response and signal transduction	Immune suppression
CHD2	Chromatin remodelling. HIV gene expression. Proviral response.	Epigenetic regulation
L3MBTL3	transcriptional repression and chromatin remodeling	Epigenetic regulation
SAFB	Chromatin remodeling and transcriptional regulation. Apoptosis and immune suppression	Epigenetic regulation
MLLT6	Chromatin remodelling and RNA expression. Immunosuppression	Epigenetic regulation
NPC2	cholesterol transport and lipid metabolism	Cellular metabolism
RBBP6	Ubiquitination (Targets VP30 of ebola virus and prevents viral replication). Anti-viral response	Protein ubiquitination
CALCOCO2	Macroautophagy. Viral entry and replication. Targetted by viral proteins	Programmed cell death
TMCC3	membrane-associated processes	Membrane trafficking
VAMP3	Platelet aggregation	Blood clotting
RASSF5	cell cycle regulation	Cell cyle and homeostasis
ZNF638	regulation of gene expression	Transcription and translation
YWHAZ	Regulation of mRNA stability by proteins that bind AU-rich elements	RNA processing
ATP2A3	calcium transport	Metabolite membrane transport

## Sheet: 9c
Supplementary File 9c: Combined list of pathways of genes with differential transcript usage enriched using Enrichr between severity Moderate vs Mild
Gene name	Function	Combined group
RUNX1	RUNX1 Regulates Transcription Of Genes Involved In BCR Signaling R-HSA-8939245. RUNX1 inhibits the antiviral immune response against influenza A virus through attenuating type I interferon signaling. Runx1 negatively regulates inflammatory cytokine production by neutrophils in response to Toll-like receptor signaling.	Immune suppression
KDM5C	Transcriptional Regulation/Chromatin Remodeling: repressive chromatin known to repress type I IFN response.	Immune suppression
TRAFD1	Negative regulator of exacerbated immune response in response to viral infection. Can also be immunosuppressive depending on context.	Immune suppression
PTPN18	Signaling By Interleukins R-HSA-449147	Immune suppression
IFI44L	Suppresses antiviral immune response	Immune suppression
TRIM11	TRIM11 negatively regulates IFNβ production and antiviral activity by targeting TBK1. Also suppresses AIM2 inflammasomes. Proviral.	Immune suppression
TAP1	RNA Binding/Processing: Antigen presentation, MHC-I assembly.	Antigen presentation
MR1	antigen presentation	Antigen presentation
FYN	T/ B cell activation	Innate and adaptive immune response
MEF2A	Type I IFN response induction	Innate and adaptive immune response
HNRNPA2B1	Antiviral immune response through type I IFN	Innate and adaptive immune response
CYFIP2	Infectious Disease R-HSA-5663205	Innate and adaptive immune response
GTF2H1	Infectious Disease R-HSA-5663205	Innate and adaptive immune response
NCF1B	Predicted to enable superoxide-generating NADPH oxidase activator activity. Predicted to be involved in respiratory burst and superoxide anion generation. Predicted to be part of NADPH oxidase complex. Neutrophil activity.	Innate and adaptive immune response
ELF2	RUNX1 Regulates Transcription Of Genes Involved In BCR Signaling R-HSA-8939245. T/B cell development.	Innate and adaptive immune response
CCL20	Proinflammatory chemokine	Innate and adaptive immune response
BRWD1	Signaling By Interleukins R-HSA-449147 implicated in B cell response.	Innate and adaptive immune response
IL17RA	Signaling By Interleukins R-HSA-449147. Proinflammatory response.	Innate and adaptive immune response
GTF2I	Transcription factor: expressed in B cells and myelin sheaths. Also regulates chemokine profiles in NAFLD. So immune response. Also needed for DNA repair.	Innate and adaptive immune response
LY75	Immune response and inflammation, antigen uptake and presentation.	Innate and adaptive immune response
CD28	co-stimulatory molecule for T cells.Antiviral response	Innate and adaptive immune response
HELZ2	Transcriptional Regulation/Chromatin Remodeling: IFN effector required for viral suppression.	Innate and adaptive immune response
NSMAF	Cell Adhesion/Signal Transduction:	Cell adhesion & cytoskeletal remodeling
PPFIA1	Glutamate Neurotransmitter Release Cycle R-HSA-210500/ Cell-matrix adhesion	Cell adhesion & cytoskeletal remodeling
EML4	Cytoskeletal remodelling	Cell adhesion & cytoskeletal remodeling
KANSL2	Transcriptional Regulation/Chromatin Remodeling: Required for cytoskeletal remodelling.	Cell adhesion & cytoskeletal remodeling
TMCO3	Protein Coding gene.encodes a member of the monovalent cation:proton antiporter 2 (CPA2) family of transporter proteins.	Metabolite membrane transport
SLC2A3	Membrane-Related Processes:transport of glucose across cell membranes.	Metabolite membrane transport
SLC38A1	Membrane-Related Processes:amino acid transport across cell membranes	Metabolite membrane transport
KCNJ15	Ion transport. Promotes apoptosis and Mtb clearance.	Metabolite membrane transport
SLC22A15	Organic Cation Transport R-HSA-549127	Metabolite membrane transport
LGALS8	cell adhesion, immune response, and regulation of apoptosis (programmed cell death)	Programmed cell death
TNFRSF10B	Apoptosis	Programmed cell death
UVRAG	Autophagy	Programmed cell death
NCOA4	NCOA4-mediated ferritinophagy levels may be an effective strategy to inhibit certain bacterial or viral infections. Mediates the autophagic degradation of ferritin (“ferritinophagy”), the cytosolic iron storage complex. NCOA4-mediated ferritinophagy maintains intracellular iron homeostasis. Required for eryhtropoesis or ferroptosis.	Programmed cell death
RMND5A	Proteasomal degradation through ubiquitination. Might be required for viral protein processing	Potein ubiquitination
PSMB10	Proteasomal degradation through ubiquitination. Might be required for viral protein processing	Potein ubiquitination
PSMD3	Proteasomal degradation through ubiquitination. Might be required for viral protein processing	Potein ubiquitination
NOP53	Promotes viral replication by supressing type I IFN. Deubiquitination K63-linked RIG-1 ubiquitination. RIG-1 is an innate immune sensor of viral RNA.	Potein ubiquitination
RNF114	E3 ubiquitin ligase activity. Targets MAV and TRAF3 for degradation, thereby inhibiting innate immune response.	Potein ubiquitination
ASCC2	Ubiquitin activity. DNA repair.	Potein ubiquitination
BIRC3	inhibitor of apoptosis , involved in the regulation of NF-κB (nuclear factor kappa-light-chain-enhancer of activated B cells) signaling. NF-κB is a transcription factor that plays a key role in inflammation and immune responses.Acts as an E3 ubiquitin-protein ligase regulating NF-kappa-B signaling and regulates both canonical and non- canonical NF-kappa-B signaling	Potein ubiquitination
PCBP1-AS1	lncRNA, deubiquitination	Potein ubiquitination
DCUN1D4	positive regulation of protein neddylation.	Potein ubiquitination
ATP6V1D	Cellular Response To Starvation R-HSA-9711097	Stress response
PRRC2C	Involved in stress response during antiviral defense.	Stress response
MIOS	Cellular Response To Starvation R-HSA-9711097	Stress response
FAU	Infectious Disease R-HSA-5663205	Transcription and translation
RPS9	Infectious Disease R-HSA-5663205	Transcription and translation
PDLIM2	protein-protein interactions and cellular signaling.	Transcription and translation
MED30	transcriptional coactivator in eukaryotes	Transcription and translation
SEC24D	transport of proteins	Transcription and translation
RPL36A	structure and function of ribosomes,protein synthesis	Transcription and translation
MAF1	protein synthesis and cellular growth	Transcription and translation
TTC13	Protein-Protein Interactions:	Transcription and translation
HOMER3	Protein-Protein Interactions:	Transcription and translation
LUCAT1	regulation of gene expression and various cellular processes.	Transcription and translation
EPB41L4A-AS1	Functional analysis of co-expressed mRNAs suggested that EPB41L4A-AS1 may be involved in ribosomal, cell cycle, spliceosomal and p53 signaling pathways.	Transcription and translation
ZNF143	Transcriptional Regulation	Transcription and translation
ZHX1-C8orf76	Its a read-through transcript forming a part of the upstream and downstream gene (between the neighboring zinc fingers and homeoboxes 1 (ZHX1) and chromosome 8 open reading frame 76 (C8orf76) genes.).	Transcription and translation
MXI1	Inhibits myc acitvity. Myc is a transcription factor.	Transcription and translation
C12orf57	Transcritpional regulator	Transcription and translation
USF2	basic helix-loop-helix leucine zipper family of transcription factors, transcriptional regulation. Proinflammatory response.	Transcription and translation
DOP1B	Leucine zipper protein. Transcription	Transcription and translation
PTTG1IP	Cell Cycle Regulation:	Transcription and translation
PDS5B	Cell cycle	Transcription and translation
PCBP2	viral RNA translation.RNA binding and post-transcriptional regulation.	Transcription and translation
MED12	regulation of RNA polymerase II-mediated gene transcription.embryonic development	Transcription and translation
RSF1	This gene encodes a nuclear protein that interacts with hepatitis B virus X protein (HBX) and facilitates transcription of hepatitis B virus genes by the HBX transcription activator, suggesting a role for this interaction in the virus life cycle. This protein also interacts with SNF2H protein to form the RSF chromatin-remodeling complex, where the SNF2H subunit functions as the nucleosome-depende…	Transcription and translation
PFDN5	assembly of protein complexes. and protein folding	Transcription and translation
PCSK7	Codes for protease. It can process proalbumin and is thought to be responsible for the activation of HIV envelope glycoproteins gp160 and gp140. This gene has been implicated in the transcriptional regulation of housekeeping genes and plays a role in the regulation of iron metabolism. Viral protein processing	Transcription and translation
NFE2L1	Transcription factor: globin expression in erythrocyte.	Transcription and translation
ATRX	Transcriptional Regulation/Chromatin Remodeling: Required for expression of HBA1 and HBA2 (hemoglobin)	Transcription and translation
ITPR2	intracellular calcium signaling.	Intracellular signaling
RHBDF2	TGF-beta signaling	Intracellular signaling
ENSA	regulation of insulin secretion	Intracellular signaling
WDR74	WDR74 regulated lung cancer cell proliferation, cell cycle progression, chemoresistance and cell aggressiveness in vitro.It promoted nuclear β-catenin accumulation and drove downstream Wnt-responsive genes, thus revealing that WDR74 activated the Wnt/β-catenin signaling pathway.	Intracellular signaling
MTF2	Transcriptional Regulation/Chromatin Remodeling: Wnt signaling	Intracellular signaling
TLE3	Transcritpional repressor. Wnt signaling.	Intracellular signaling
WAC	Adaptor protein.	Intracellular signaling
ITSN2	intracellular trafficking and signal transduction.	Membrane trafficking
GCC2	intracellular membrane trafficking.	Membrane trafficking
SYNE1	Membrane-Related Processes: structural integrity of the nucleus and in various cellular processes.	Membrane trafficking
ZFPL1	Membrane-Related Processes:vesicle-mediated transport.	Membrane trafficking
GBF1	regulation of membrane trafficking	Membrane trafficking
RIPK2-DT	Palmitic Acid Regulated Anti-Inflammatory LncRNA	Cellular metabolism
GALC	lysosomal enzyme,breakdown of lipids	Cellular metabolism
CDS2	lipid metabolism,structural integrity.	Cellular metabolism
PDK3	glucose oxidation	Cellular metabolism
HIF1A-AS3	HIF1A is a core metabolic gene activated in response to hypoxia. lncRNA. Interestingly, the hypoxia-mediated enhancement of DENV replication was facilitated by HIF-1α/2α and by the serine/threonine kinase AKT, correlating with increased anaerobic glycolysis.	Cellular metabolism
MCRS1	Transcriptional Regulation/Chromatin Remodeling: Required for mTORC1 activation, master metabolic regulator.	Cellular metabolism
TNRC6B	RNA interference (RNAi) and microRNA (miRNA) regulation.	RNA processing
FYTTD1	mRNA binding activity	RNA processing
PTBP3	regulation of alternative splicing.mRNA stability, translation regulation, and modulation of RNA structures.	RNA processing
PABPC1	RNA Binding/Processing: Required for effector T cell function. Dengue viruses use PABPC1 in their host cells to transcribe viral mRNA, which leads to viral proliferation. PABPC1 similarly accumulates in cytomegalovirus-infected cells (Proviral).	RNA processing
SLTM	RNA processing and chromatin modelling, inhibits viral RNA expression	RNA processing
NAP1L4	chromatin remodeling and nucleosome assembly.	Epigenetic regulation
SAFB	Chromatin remodeling and transcriptional regulation. Apoptosis and immune suppression	Epigenetic regulation
PTMA	Cell survival and proliferation including immune response	Cell cyle and homeostasis
MANF	neurotrophic properties. cellular homeostasis.	Cell cyle and homeostasis
